# Supplementary material for: Qiancao (Rubia spp.) – a comprehensive metabolomics analysis of the five core species
Source: Front Pharmacol. 2025 Aug 18;16:1541994. doi: 10.3389/fphar.2025.1541994 (PMC12399549; doi:10.3389/fphar.2025.1541994)
Supplement: Supplementary file 2 [file Supplementaryfile2.xlsx]

## Sheet: Table S1
Supplementary Table 1. Accurate metabolites identified in Qiancao.
Name	Formula	CAS	InChIKey	KEGG id	HMDB id	Class	Subclass	Score	Measured mass (m/z)	Retention time (s)	ppm	Type	ms2Adduct	level	D_1	D_2	D_3	DY_1	DY_2	DY_3	Q_1	Q_2	Q_3	X_1	X_2	X_3	Z_1	Z_2	Z_3	QC01	QC02	QC03
Hypoxanthine	C5H4N4O	68-94-0	FDGQSTZJBFJUBT-UHFFFAOYSA-N	C00262	HMDB0000157	Alkaloids	Purine alkaloids	3.98	137.046	74.5	1.2	POS	[M+H]+	level1	1.31408e+07	1.21531e+07	1.95657e+07	1.41736e+07	2.07392e+07	1.9455e+07	4.75636e+07	3.90332e+07	4.08956e+07	5.35664e+06	1.87955e+07	4.00541e+06	4.9468e+06	2.54795e+06	1.82569e+07	1.76768e+07	2.0961e+07	2.19838e+07
Guanine	C5H5N5O	73-40-5	UYTPUPDQBNUYGX-UHFFFAOYSA-N	C00242	HMDB0000132	Alkaloids	pteridine alkaloids	3.98	152.056	71	1.3	POS	[M+H]+	level1	4.69506e+07	5.48313e+07	7.07534e+07	7.85259e+07	8.04816e+07	4.99143e+07	5.29644e+07	6.9985e+07	7.95649e+07	1.35442e+07	4.96642e+07	1.29541e+07	2.22018e+07	4.71568e+06	1.25215e+08	6.25214e+07	6.3679e+07	6.3967e+07
Isoleucine	C6H13NO2	73-32-5	AGPKZVBTJJNPAG-WHFBIAKZSA-N	C00407	HMDB0000172	Amino acids and Peptides	Aminoacids	3.98	132.102	65.8	1	POS	[M+H]+	level1	5.82006e+08	3.26261e+08	3.13368e+08	3.59179e+08	7.75759e+08	1.96266e+08	1.21227e+09	1.05629e+09	1.28898e+09	4.75779e+08	4.34339e+08	5.13912e+08	1.33726e+08	2.72165e+07	7.00961e+07	5.39319e+08	5.49819e+08	5.55453e+08
2-methyl-3-[(2S,3R,4S,5S,6R)-3,4,5-trihydroxy-6-(hydroxymethyl)tetrahydropyran-2-yl]oxy-pyran-4-one	C12H16O8	20847-13-6	YGSIRXHFAUFUEJ-GPTQDWHKSA-N	/	/	Polyketides	4-pyrone derivatives	3.98	289.091	145.9	1	POS	[M+H]+	level1	4.01715e+07	4.54291e+06	6.22347e+06	4.52108e+06	7.68689e+06	6.76576e+06	6.04697e+06	7.17953e+06	1.00966e+07	3.45673e+07	3.98107e+07	7.58816e+07	8.85685e+06	477901	2.26084e+06	1.16677e+07	1.218e+07	1.24737e+07
Eleutheroside E	C34H46O18	573-44-4	FFDULTAFAQRACT-UHFFFAOYSA-N	/	HMDB0036410	Shikimates and Phenylpropanoids	Furofuranoid lignans	3.97	741.261	254.5	0.7	NEG	[M-H]-	level1	4.38376e+07	3.0589e+07	3.21545e+07	3.54747e+07	5.96574e+06	5.74446e+07	6.96256e+07	1.05266e+08	3.04965e+06	9.41617e+07	3.65964e+07	2.32585e+07	1.59025e+08	8.10637e+06	6.21319e+07	3.02566e+07	2.79486e+07	2.53916e+07
Syringaresinol diglucoside	C34H46O18		FFDULTAFAQRACT-NYYYOYJKSA-N	/	/	Shikimates and Phenylpropanoids	Furofuranoid lignans	3.97	741.261	254.5	0.7	NEG	[M-H]-	level1	4.38376e+07	3.0589e+07	3.21545e+07	3.54747e+07	5.96574e+06	5.74446e+07	6.96256e+07	1.05266e+08	3.04965e+06	9.41617e+07	3.65964e+07	2.32585e+07	1.59025e+08	8.10637e+06	6.21319e+07	3.02566e+07	2.79486e+07	2.53916e+07
Vidarabine	C10H13N5O4	24356-66-9	OIRDTQYFTABQOQ-UHTZMRCNSA-N	C07195	HMDB0014340	Carbohydrates	Purine nucleos(t)ides	3.97	266.089	194.8	1.4	NEG	[M-H]-	level1	4.96432e+07	2.81857e+07	2.5352e+07	3.26987e+07	8.57834e+07	2.1872e+07	5.08118e+07	5.46194e+07	1.23953e+07	1.2144e+07	8.31799e+06	1.03775e+07	2.94022e+07	1.64356e+06	7.36969e+06	3.1635e+07	3.17693e+07	3.16342e+07
Pyrogallol	C6H6O3	87-66-1	WQGWDDDVZFFDIG-UHFFFAOYSA-N	C01108	HMDB0013674	Shikimates and Phenylpropanoids	/	3.97	125.024	110.4	1.5	NEG	[M-H]-	level1	6.4158e+06	8.32019e+06	8.99872e+06	1.72899e+07	2.6322e+07	1.33797e+07	1.50674e+07	1.06076e+07	6.38015e+06	8.66692e+06	8.78622e+06	6.86827e+06	6.35384e+06	7.5168e+06	31556.8	7.52477e+06	1.10824e+07	6.61172e+06
Succinic Acid	C4H6O4	110-15-6	KDYFGRWQOYBRFD-UHFFFAOYSA-N	C00042	HMDB0000254	Fatty acids	Dicarboxylic acids	3.97	117.019	80.4	1.6	NEG	[M-H]-	level1	4.12184e+08	2.43487e+08	2.92988e+08	3.04592e+08	3.88443e+08	3.66887e+08	3.5069e+08	2.71269e+08	6.92309e+08	1.84805e+08	1.33826e+08	3.71924e+07	5.25979e+08	1.37437e+08	1.2918e+08	3.40356e+08	3.68511e+08	3.62151e+08
Fumaric acid	C4H4O4	110-17-8	VZCYOOQTPOCHFL-OWOJBTEDSA-N	C00122	HMDB0000134	Fatty acids	Dicarboxylic acids	3.97	115.004	75.9	1.2	NEG	[M-H]-	level1	2.69843e+07	6.98213e+07	8.09541e+07	8.59775e+07	6.21505e+07	9.85904e+07	4.2708e+07	3.3904e+07	5.2072e+07	8.43743e+07	1.15362e+08	6.91413e+07	5.2032e+07	4.45786e+07	1.12213e+08	8.25969e+07	8.34665e+07	7.96721e+07
Leucine	C6H13NO2	61-90-5	ROHFNLRQFUQHCH-YFKPBYRVSA-N	C00123, C16439	HMDB0062203, HMDB0000687	Amino acids and Peptides	Aminoacids	3.97	130.087	66.8	1.5	NEG	[M-H]-	level1	9.29963e+07	4.82212e+07	4.80281e+07	5.52229e+07	1.06665e+08	3.56718e+07	1.93224e+08	1.73941e+08	1.31457e+08	8.01226e+07	5.50719e+07	6.54487e+07	2.26409e+07	8.39804e+06	1.1654e+07	7.51719e+07	7.84363e+07	7.63644e+07
Aurantiamide acetate	C27H28N2O4		VZPAURMDJZOGHU-SKCDSABHSA-N	/	/	Amino acids and Peptides	Dipeptides	3.97	445.212	421.9	1.4	POS	[M+H]+	level1	2.29179e+08	4.71737e+07	4.77819e+08	9.07854e+08	1.4118e+08	3.28329e+07	3.22438e+08	2.23064e+08	2.33264e+08	1.04659e+08	2.8475e+09	2.56484e+08	1.52082e+07	3.70158e+06	2.86946e+08	4.85518e+08	5.0091e+08	4.97057e+08
methyl (2S)-5-oxopyrrolidine-2-carboxylate	C6H9NO3	4931-66-2	HQGPKMSGXAUKHT-BYPYZUCNSA-N	/	/	Amino acids and Peptides	Aminoacids	3.97	126.055	117.3	1.3	POS	[M-H2O+H]+	level1	5.94439e+06	8.32531e+06	2.17213e+07	1.42991e+07	2.07542e+07	1.0519e+07	4.31575e+07	2.56718e+07	9.6803e+06	7.01653e+06	1.19317e+07	7.80777e+06	5.43148e+07	5.62996e+06	1.03429e+07	1.42777e+07	1.96255e+07	1.3566e+07
6-(hydroxymethyl)pyridin-3-ol	C6H7NO2	/	NESFDGDRYVANBC-UHFFFAOYSA-N	/	/	Alkaloids	Pyridine alkaloids	3.97	108.044	64.3	1.1	POS	[M-H2O+H]+	level1	5.91547e+06	1.04429e+07	2.04863e+08	1.38275e+08	2.12906e+08	4.37321e+07	1.49996e+08	4.56682e+07	3.78391e+06	5.3492e+06	6.55368e+07	1.09331e+07	1.14932e+08	9.11386e+06	1.06637e+08	8.22185e+07	8.21283e+07	8.82276e+07
Nonadecanoic acid	C19H38O2	646-30-0	ISYWECDDZWTKFF-UHFFFAOYSA-N	C16535	HMDB0000772	Fatty acids	Unsaturated fatty acids	3.96	297.279	602.4	1.8	NEG	[M-H]-	level1	1.81971e+06	8.27426e+06	6.18262e+06	7.0324e+06	4.50745e+06	5.82236e+06	9.541e+06	1.11273e+07	2.86076e+06	3.36032e+06	3.57879e+06	3.121e+06	3.78202e+06	723649	6.62012e+06	4.33016e+06	5.50661e+06	4.60491e+06
Stearamide	C18H37NO	124-26-5	LYRFLYHAGKPMFH-UHFFFAOYSA-N	C13846	HMDB0034146	Fatty acids	Primary amides	3.96	284.294	572.3	2.2	POS	[M+H]+	level1	8.14626e+06	8.98617e+06	8.80188e+06	8.05895e+06	8.39538e+06	1.13101e+07	1.01724e+07	1.21805e+07	5.56583e+06	5.99175e+06	8.02834e+06	1.24048e+07	7.03713e+06	1.2313e+07	1.30254e+07	8.79065e+06	8.54764e+06	1.00261e+07
Undecanoic acid	C11H22O2	112-37-8	ZDPHROOEEOARMN-UHFFFAOYSA-N	C17715	HMDB0000947	Fatty acids	Branched fatty acids	3.96	185.154	497.9	1.9	NEG	[M-H]-	level1	7.28139e+06	1.01808e+07	8.67735e+06	9.06931e+06	7.36753e+06	8.90236e+06	1.07364e+07	1.12326e+07	1.16371e+07	1.00343e+07	5.94102e+06	8.18213e+06	1.7543e+07	1.22392e+07	4.19439e+07	1.02461e+07	1.05676e+07	1.09815e+07
Euscaphic acid	C30H48O5	53155-25-2	OXVUXGFZHDKYLS-QUFHAEKXSA-N	C17890	HMDB0036651	Terpenoids	Ursane and Taraxastane triterpenoids	3.96	487.342	454.1	1.8	NEG	[M-H]-	level1	9.46428e+07	8.40148e+07	8.50491e+07	1.04243e+08	2.66312e+07	5.28128e+07	8.87737e+07	6.26736e+07	8.12294e+07	5.27577e+07	1.98442e+07	7.55305e+07	1.84364e+08	2.04513e+06	8.39113e+07	7.61239e+07	8.27529e+07	8.11401e+07
Danthron	C14H8O4	117-10-2	QBPFLULOKWLNNW-UHFFFAOYSA-N	C10312	HMDB0029752	Polyketides	Anthraquinones and anthrones	3.96	239.035	409.3	1.4	NEG	[M-H]-	level1	1.77856e+08	5.65485e+07	6.45523e+07	8.93377e+07	8.23052e+07	8.7563e+07	2.26211e+08	2.7126e+08	2.79895e+08	7.12447e+07	6.08197e+07	6.4056e+07	9.52027e+07	1.37483e+07	1.10645e+08	1.12594e+08	1.23995e+08	1.06303e+08
Kaempferol 3-methyl ether	C16H12O6	1592-70-7	VJJZJBUCDWKPLC-UHFFFAOYSA-N	/	/	Shikimates and Phenylpropanoids	Flavonols	3.96	301.07	370.4	1.4	POS	[M+H]+	level1	1.16582e+06	9.89339e+06	1.08001e+07	1.07825e+07	1.54594e+07	1.02489e+07	1.59336e+07	1.24354e+07	1.94083e+07	1.56094e+07	2.2333e+08	1.08253e+07	1.23335e+07	6.2477e+07	9.36522e+06	1.45846e+07	1.82814e+07	1.53437e+07
Dihydroberberine	C20H19NO4	120834-89-1	FZAGOOYMTPGPGF-UHFFFAOYSA-N	/	HMDB0033524	Alkaloids	Isoquinoline alkaloids	3.96	338.138	268.3	1.5	POS	[M+H]+	level1	704078	683211	6.44663e+06	3.59428e+08	1.2287e+06	1.62184e+06	200972	680364	459071	295678	1.10123e+06	530849	113880	1.73276e+06	1.5795e+06	2.48995e+07	2.48174e+07	2.62419e+07
Pimelic acid	C7H12O4	111-16-0	WLJVNTCWHIRURA-UHFFFAOYSA-N	C02656	HMDB0000857	Fatty acids	Dicarboxylic acids	3.96	159.066	257.5	1.7	NEG	[M-H]-	level1	1.67497e+07	2.55201e+07	1.79572e+07	4.15801e+07	1.05007e+07	8.81239e+06	1.07317e+07	1.03428e+07	1.62587e+07	9.10402e+06	1.47222e+07	6.44724e+06	9.76082e+07	1.53967e+07	1.08703e+08	1.99351e+07	2.05935e+07	1.99175e+07
Phthalic acid	C8H6O4	88-99-3	XNGIFLGASWRNHJ-UHFFFAOYSA-N	C01606	HMDB0002107	Shikimates and Phenylpropanoids	Simple phenolic acids	3.96	165.019	230.2	2.5	NEG	[M-H]-	level1	1.19119e+09	1.99711e+09	3.67701e+09	1.48249e+09	1.90077e+09	2.23064e+09	1.89031e+09	1.20998e+09	4.9099e+09	9.49685e+08	1.73438e+09	1.09425e+09	1.74752e+09	1.24056e+08	3.31526e+09	2.0866e+09	2.09612e+09	2.16838e+09
3,4-Dihydroxybenzoic acid	C7H6O4	99-50-3	YQUVCSBJEUQKSH-UHFFFAOYSA-N	C00230	HMDB0001856	Shikimates and Phenylpropanoids	Simple phenolic acids	3.96	153.019	210.9	1.4	NEG	[M-H]-	level1	4.64802e+08	5.92127e+07	9.63948e+07	2.62721e+08	2.0565e+08	3.31889e+07	1.58997e+08	9.42663e+07	2.54162e+08	3.58935e+07	8.13146e+07	3.00811e+07	1.00546e+08	2.45355e+08	1.89466e+08	1.99053e+08	2.04984e+08	2.01758e+08
D-Pantothenic Acid	C9H17NO5	79-83-4	GHOKWGTUZJEAQD-ZETCQYMHSA-N	C00864	HMDB0000210	Amino acids and Peptides	Dipeptides	3.96	218.103	188.6	1.6	NEG	[M-H]-	level1	3.05746e+07	1.01615e+08	1.02211e+08	2.68087e+08	1.38768e+08	1.73009e+08	8.24112e+07	9.28011e+07	3.95893e+07	4.37196e+07	1.0619e+08	3.79092e+07	4.22608e+07	8.78849e+06	6.63288e+07	9.08869e+07	9.26642e+07	9.14364e+07
Propionic acid	C3H6O2	79-09-4	XBDQKXXYIPTUBI-UHFFFAOYSA-N	C00163	HMDB0000237	Fatty acids	Branched fatty acids	3.96	73.0294	116.4	1.5	NEG	[M-H]-	level1	8.1696e+06	9.78871e+06	1.03e+07	1.04752e+07	1.18306e+07	1.2824e+07	1.19837e+07	1.02845e+07	9.74386e+06	9.55909e+06	9.07081e+06	8.42879e+06	1.34903e+07	9.50341e+06	1.01331e+07	1.03323e+07	9.95799e+06	1.02789e+07
Glutaric acid	C5H8O4	110-94-1	JFCQEDHGNNZCLN-UHFFFAOYSA-N	C00489	HMDB0000661	Fatty acids	Dicarboxylic acids	3.96	131.035	108.6	1.4	NEG	[M-H]-	level1	2.06075e+07	2.19131e+07	3.04761e+07	3.9808e+07	3.67145e+07	2.93792e+07	2.61348e+07	2.51259e+07	6.50701e+07	7.73299e+07	2.455e+07	2.38381e+07	3.79894e+07	2.09679e+07	2.40719e+07	2.9782e+07	3.32746e+07	3.29137e+07
Uridine	C9H12N2O6	58-96-8	DRTQHJPVMGBUCF-XVFCMESISA-N	C00299	HMDB0000296	Carbohydrates	Pyrimidine nucleos(t)ides	3.96	245.077	81.6	1.4	POS	[M+H]+	level1	1.29283e+07	9.4299e+06	8.56467e+06	1.19472e+07	1.71405e+07	1.38293e+07	1.38189e+07	1.08874e+07	1.18428e+07	3.34797e+06	5.54813e+06	2.20498e+06	9.15267e+06	2.5886e+06	5.97064e+06	1.04512e+07	9.24741e+06	1.06792e+07
1-beta-D-Arabinofuranosyluracil	C9H12N2O6	3083-77-0	DRTQHJPVMGBUCF-UHFFFAOYSA-N	/	HMDB0246131	Carbohydrates	Pyrimidine nucleos(t)ides	3.96	245.077	81.6	1.4	POS	[M+H]+	level1	1.29283e+07	9.4299e+06	8.56467e+06	1.19472e+07	1.71405e+07	1.38293e+07	1.38189e+07	1.08874e+07	1.18428e+07	3.34797e+06	5.54813e+06	2.20498e+06	9.15267e+06	2.5886e+06	5.97064e+06	1.04512e+07	9.24741e+06	1.06792e+07
Tyrosine	C9H11NO3	60-18-4	OUYCCCASQSFEME-QMMMGPOBSA-N	C00082	HMDB0000158	Amino acids and Peptides	Aminoacids	3.96	182.081	70.2	1.7	POS	[M+H]+	level1	8.3781e+07	4.14982e+07	5.67936e+07	1.09419e+08	1.3344e+08	5.35255e+07	1.20762e+08	1.03517e+08	2.54911e+08	1.09592e+08	8.77745e+07	1.14798e+08	5.77785e+07	5.99356e+06	3.37402e+07	8.83672e+07	8.89659e+07	9.1877e+07
Stachydrine	C7H13NO2	4136-37-2	CMUNUTVVOOHQPW-LURJTMIESA-N	C10172	HMDB0004827	/	/	3.96	144.102	48.5	2.2	POS	[M+H]+	level1	3.94636e+07	3.41835e+07	9.28564e+07	3.17366e+07	2.04709e+07	1.80763e+08	4.00896e+07	5.73401e+07	3.11141e+07	2.17719e+07	1.79757e+07	3.08283e+07	2.17967e+08	2.86316e+07	1.30177e+08	6.45701e+07	6.09466e+07	6.50562e+07
D-Proline	C5H9NO2	344-25-2	ONIBWKKTOPOVIA-SCSAIBSYSA-N	C00763	HMDB0003411	Amino acids and Peptides	Aminoacids	3.96	114.056	46.3	1.7	NEG	[M-H]-	level1	7.59564e+07	4.5114e+07	1.8412e+07	1.14726e+07	8.10791e+07	8.24778e+07	2.58303e+07	5.13133e+07	1.99774e+06	5.67571e+07	2.77267e+07	5.82576e+07	3.00301e+07	1.92247e+07	4.46433e+06	2.0762e+07	2.19936e+07	2.08978e+07
trans-11-Eicosenoic acid	C20H38O2	2462-94-4	BITHHVVYSMSWAG-MDZDMXLPSA-N	/	HMDB0034296	Fatty acids	Unsaturated fatty acids	3.96	309.279	591.7	1.7	NEG	[M-H]-	level1	1.47171e+06	5.29423e+06	5.82946e+06	6.18614e+06	6.76716e+06	5.44005e+06	1.78291e+07	2.43859e+07	6.95701e+06	1.23713e+07	1.29267e+07	1.46742e+07	2.55937e+06	3.89975e+06	2.83558e+06	6.34516e+06	8.30351e+06	8.20028e+06
Royal jelly acid	C10H18O3	14113-05-4	QHBZHVUGQROELI-SOFGYWHQSA-N	/	HMDB0244269	Fatty acids	Hydroxy fatty acids	3.96	185.118	343.8	2	NEG	[M-H]-	level1	1.33661e+07	1.49216e+07	3.27728e+07	2.42174e+07	2.92138e+07	1.29614e+07	4.96229e+07	2.77403e+07	3.57772e+07	6.30414e+06	9.25001e+06	7.65919e+06	6.41178e+07	8.04285e+06	3.68513e+07	2.05393e+07	2.16044e+07	2.14258e+07
Isoscopoletin	C10H8O4	776-86-3	SYTYLPHCLSSCOJ-UHFFFAOYSA-N	/	/	Shikimates and Phenylpropanoids	Simple coumarins	3.96	191.035	284	2.4	NEG	[M-H]-	level1	2.17947e+08	3.47382e+08	1.55091e+08	1.45008e+08	1.04852e+08	1.59011e+08	7.56329e+07	6.49628e+07	5.06545e+07	6.39529e+06	2.40545e+06	4.79169e+06	5.49394e+08	2.61721e+07	6.68876e+07	8.99235e+07	9.22097e+07	9.02057e+07
Cynarin	C25H24O12	30964-13-7	YDDUMTOHNYZQPO-GCBRTHAASA-N	/	/	Shikimates and Phenylpropanoids	Cinnamic acids and derivatives	3.96	515.119	245.3	0.9	NEG	[M-H]-	level1	2.07003e+06	1.80555e+06	1.20273e+06	1.46664e+07	4.03589e+06	1.03848e+06	314577	1.03847e+06	681149	1.63044e+06	6.10329e+07	7.71618e+07	1.78017e+06	137112	9.35849e+06	7.19939e+06	8.422e+06	7.86887e+06
Glyceric acid	C3H6O4	6000-40-4	RBNPOMFGQQGHHO-UHFFFAOYSA-N	C00258	HMDB0000139	Fatty acids	Hydroxy fatty acids	3.96	105.019	52.1	1.7	NEG	[M-H]-	level1	5.7843e+07	5.29874e+07	1.26781e+08	4.84459e+07	6.88634e+07	8.39901e+07	7.22976e+07	4.73747e+07	6.90288e+07	1.24104e+07	3.60811e+07	1.44982e+07	6.33949e+07	2.8655e+07	3.79312e+07	4.84712e+07	5.18419e+07	5.11293e+07
Norleucine	C6H13NO2	104809-14-5	LRQKBLKVPFOOQJ-UHFFFAOYSA-N	C01933	HMDB0251526	Fatty acids	Amino fatty acids	3.95	130.087	66.8	1.5	NEG	[M-H]-	level1	9.29963e+07	4.82212e+07	4.80281e+07	5.52229e+07	1.06665e+08	3.56718e+07	1.93224e+08	1.73941e+08	1.31457e+08	8.01226e+07	5.50719e+07	6.54487e+07	2.26409e+07	8.39804e+06	1.1654e+07	7.51719e+07	7.84363e+07	7.63644e+07
cis-11-Eicosenoic acid	C20H38O2	26764-41-0	BITHHVVYSMSWAG-KTKRTIGZSA-N	C16526	HMDB0002231	Fatty acids	Unsaturated fatty acids	3.95	309.279	591.7	1.7	NEG	[M-H]-	level1	1.47171e+06	5.29423e+06	5.82946e+06	6.18614e+06	6.76716e+06	5.44005e+06	1.78291e+07	2.43859e+07	6.95701e+06	1.23713e+07	1.29267e+07	1.46742e+07	2.55937e+06	3.89975e+06	2.83558e+06	6.34516e+06	8.30351e+06	8.20028e+06
Erucic acid	C22H42O2	112-86-7	DPUOLQHDNGRHBS-KTKRTIGZSA-N	C08316	HMDB0002068	Fatty acids	Unsaturated fatty acids	3.95	337.311	611.8	1.3	NEG	[M-H]-	level1	328175	3.39367e+06	2.93275e+06	7.00706e+06	2.57581e+06	2.21331e+06	8.39047e+06	1.50229e+07	2.81999e+06	1.14492e+06	1.9917e+06	2.16792e+06	1.39118e+06	3.2593e+06	2.6624e+06	2.92293e+06	4.29149e+06	3.4741e+06
Heptadecanoic acid	C17H34O2	506-12-7	KEMQGTRYUADPNZ-UHFFFAOYSA-N	/	HMDB0002259	Fatty acids	Branched fatty acids	3.95	269.248	581.6	1.8	NEG	[M-H]-	level1	2.17022e+07	5.63163e+07	5.77684e+07	5.36584e+07	4.80372e+07	6.10194e+07	6.19478e+07	6.51798e+07	3.72157e+07	4.0407e+07	3.77451e+07	3.78834e+07	3.6573e+07	1.40816e+07	4.64531e+07	3.95127e+07	5.40486e+07	5.05627e+07
cis-11.14-Eicosadienoic acid	C20H36O2	2091-39-6	XSXIVVZCUAHUJO-HZJYTTRNSA-N	C16525	HMDB0005060	Fatty acids	Unsaturated fatty acids	3.95	307.264	575.2	2.1	NEG	[M-H]-	level1	2.1636e+06	9.22218e+06	1.21081e+07	1.15808e+07	1.31022e+07	1.07181e+07	1.19676e+07	1.68037e+07	4.67545e+06	1.72648e+07	2.35208e+07	2.7377e+07	829389	650083	2.12911e+06	1.18887e+07	1.35243e+07	1.25554e+07
Oleic acid	C18H34O2	112-80-1	ZQPPMHVWECSIRJ-KTKRTIGZSA-N	C00712	HMDB0000207	Fatty acids	Unsaturated fatty acids	3.95	281.248	572.9	2.1	NEG	[M-H]-	level1	1.24012e+08	1.791e+08	2.17258e+08	2.20798e+08	1.72124e+08	2.73925e+08	3.08895e+08	2.86051e+08	1.44538e+08	1.85495e+08	2.3647e+08	2.04392e+08	2.75096e+08	1.45594e+08	2.85857e+08	2.06847e+08	2.17986e+08	2.00889e+08
trans-Vaccenic acid	C18H34O2	693-72-1	UWHZIFQPPBDJPM-BQYQJAHWSA-N	C08367	HMDB0003231	Fatty acids	Unsaturated fatty acids	3.95	281.248	572.9	2.1	NEG	[M-H]-	level1	1.24012e+08	1.791e+08	2.17258e+08	2.20798e+08	1.72124e+08	2.73925e+08	3.08895e+08	2.86051e+08	1.44538e+08	1.85495e+08	2.3647e+08	2.04392e+08	2.75096e+08	1.45594e+08	2.85857e+08	2.06847e+08	2.17986e+08	2.00889e+08
Palmitic acid	C16H32O2	57-10-3	IPCSVZSSVZVIGE-UHFFFAOYSA-N	C00249	HMDB0000220	Fatty acids	Branched fatty acids	3.95	255.232	570	2.2	NEG	[M-H]-	level1	1.59904e+08	2.15136e+08	1.74543e+08	1.81769e+08	1.85049e+08	1.82061e+08	1.33761e+08	1.24048e+08	1.39525e+08	1.42944e+08	1.36445e+08	1.69854e+08	1.87659e+08	9.01215e+07	1.93634e+08	1.52551e+08	1.63224e+08	1.52869e+08
cis-8,11,14-Eicosatrienoic acid	C20H34O2	135625-06-8	HOBAELRKJCKHQD-QNEBEIHSSA-N	C03242	HMDB0002925	Fatty acids	Unsaturated fatty acids	3.95	305.248	559.5	1.8	NEG	[M-H]-	level1	5.88389e+06	1.22219e+07	2.51481e+07	3.11143e+07	4.22802e+07	2.77514e+07	3.16544e+07	4.54196e+07	9.20656e+06	4.08618e+07	6.0635e+07	6.10168e+07	2.37167e+06	1.01891e+06	4.83794e+06	2.91225e+07	3.13874e+07	3.02903e+07
Pentadecanoic acid	C15H30O2	1002-84-2	WQEPLUUGTLDZJY-UHFFFAOYSA-N	C16537	HMDB0000826	Fatty acids	Branched fatty acids	3.95	241.217	559	2	NEG	[M-H]-	level1	5.92627e+07	1.03974e+08	9.19285e+07	1.01943e+08	8.9445e+07	1.27592e+08	1.40906e+08	1.36487e+08	1.08183e+08	7.82728e+07	7.61965e+07	7.8264e+07	1.1872e+08	4.22534e+07	1.12453e+08	9.42327e+07	1.01039e+08	9.80545e+07
cis-9-Palmitoleic acid	C16H30O2	373-49-9	SECPZKHBENQXJG-FPLPWBNLSA-N	C08362	HMDB0003229	Fatty acids	Unsaturated fatty acids	3.95	253.217	549.3	2.2	NEG	[M-H]-	level1	2.04501e+08	3.09619e+08	3.98189e+08	3.61865e+08	3.25795e+08	3.53373e+08	7.01803e+08	7.012e+08	4.37151e+08	3.65278e+08	3.54267e+08	3.38493e+08	2.99288e+08	2.188e+08	2.84413e+08	4.05193e+08	4.24238e+08	4.12791e+08
Palmitamide	C16H33NO	629-54-9	HSEMFIZWXHQJAE-UHFFFAOYSA-N	/	HMDB0012273	Fatty acids	Primary amides	3.95	256.263	547	2	POS	[M+H]+	level1	5.65514e+07	7.4284e+07	5.81106e+07	4.98986e+07	5.62825e+07	6.6883e+07	5.82631e+07	7.63022e+07	4.09224e+07	4.0821e+07	4.32788e+07	9.32108e+07	5.01651e+07	1.23327e+08	7.56448e+07	5.86484e+07	6.22911e+07	6.78413e+07
Myristic acid	C14H28O2	544-63-8	TUNFSRHWOTWDNC-UHFFFAOYSA-N	C06424	HMDB0000806	Fatty acids	Branched fatty acids	3.95	227.201	545.8	1.9	NEG	[M-H]-	level1	1.25009e+08	2.54708e+08	1.56662e+08	2.07457e+08	1.3302e+08	1.88657e+08	1.56325e+08	1.53566e+08	1.28361e+08	1.71546e+08	1.32887e+08	1.57456e+08	2.08502e+08	9.30488e+07	2.02818e+08	1.56618e+08	1.66114e+08	1.65169e+08
Eicosapentaenoic acid	C20H30O2	10417-94-4	JAZBEHYOTPTENJ-JLNKQSITSA-N	C06428	HMDB0001999	Fatty acids	Unsaturated fatty acids	3.95	301.217	532.4	1.8	NEG	[M-H]-	level1	2.92782e+06	5.12244e+06	7.94074e+06	1.1551e+07	8.44783e+06	9.62096e+06	2.03404e+07	3.64856e+07	5.01385e+06	1.19854e+08	3.14942e+07	1.92714e+07	651033	2.2875e+06	1.80622e+06	1.94832e+07	2.10442e+07	2.02464e+07
LPC(16:0)	C24H50NO7P	17364-16-8	ASWBNKHCZGQVJV-HSZRJFAPSA-N	/	HMDB0010382	/	/	3.95	496.339	516	1.8	POS	[M+H]+	level1	2.8665e+08	1.10611e+08	1.29867e+08	1.58377e+08	1.34149e+08	8.1474e+07	3.50816e+07	2.52999e+07	3.57943e+07	1.23251e+08	6.72385e+07	1.16988e+08	1.12957e+08	2.39461e+07	8.57414e+07	8.56391e+07	9.24204e+07	9.91815e+07
18alpha-Glycyrrhetinic acid	C30H46O4	1449-05-4	MPDGHEJMBKOTSU-UHFFFAOYSA-N	/	HMDB0244828	Terpenoids	Oleanane triterpenoids	3.95	469.332	504.1	1.6	NEG	[M-H]-	level1	1.90704e+07	3.61922e+06	3.18678e+07	8.75762e+07	4.24582e+07	3.38098e+07	4.3156e+07	6.87678e+07	5.6035e+07	1.50762e+07	8.41508e+06	8.21941e+06	1.31391e+07	1.30499e+06	6.32877e+06	2.74324e+07	2.50018e+07	2.40337e+07
Anemosapogenin	C30H48O4	85999-40-2	HXWLKAXCQLXHML-UHFFFAOYSA-N	/	HMDB0245637	Terpenoids	Lupane triterpenoids	3.95	471.347	485.3	2.2	NEG	[M-H]-	level1	4.24379e+07	1.97737e+07	1.74203e+07	1.31812e+07	1.00167e+07	1.16994e+07	1.90846e+07	2.57144e+07	5.90383e+06	3.63441e+07	2.1465e+07	2.53206e+07	3.06571e+07	1.10352e+06	1.81538e+07	1.68816e+07	1.85606e+07	1.83617e+07
16-Hydroxypalmitic acid	C16H32O3	506-13-8	UGAGPNKCDRTDHP-UHFFFAOYSA-N	C18218	HMDB0006294	Fatty acids	Hydroxy fatty acids	3.95	271.227	482.7	1.8	NEG	[M-H]-	level1	5.91459e+07	4.65743e+07	6.62417e+07	5.09795e+07	5.58497e+07	4.40222e+07	7.02257e+07	6.01093e+07	9.06935e+07	1.2942e+08	2.19334e+08	1.20345e+08	1.80817e+08	1.08169e+08	9.07703e+07	8.65723e+07	9.24451e+07	9.04947e+07
Capric acid	C10H20O2	334-48-5	GHVNFZFCNZKVNT-UHFFFAOYSA-N	C01571	HMDB0000511	Fatty acids	Branched fatty acids	3.95	171.139	478.7	2	NEG	[M-H]-	level1	6.55708e+07	6.96955e+07	6.53041e+07	6.88193e+07	9.24418e+07	4.89298e+07	6.10163e+07	7.33941e+07	6.94284e+07	5.12629e+07	3.34099e+07	3.89679e+07	1.09033e+08	5.372e+07	2.00847e+08	6.27983e+07	6.54087e+07	6.4962e+07
3-Hydroxybenzoic acid	C7H6O3	to_check	IJFXRHURBJZNAO-UHFFFAOYSA-N	C00587	HMDB0002466	Shikimates and Phenylpropanoids	Simple phenolic acids	3.95	137.024	253.2	1.8	NEG	[M-H]-	level1	1.0722e+08	1.1211e+08	6.31611e+07	8.06164e+07	6.1408e+07	6.15511e+07	4.65017e+07	3.77037e+07	7.27365e+07	3.27547e+07	4.57199e+07	2.87484e+07	1.48552e+08	5.90017e+08	6.79076e+07	9.14904e+07	9.43729e+07	9.22901e+07
Chlorogenic acid	C16H18O9	327-97-9	CWVRJTMFETXNAD-JUHZACGLSA-N	C00852	HMDB0003164	Shikimates and Phenylpropanoids	Cinnamic acids and derivatives	3.95	355.102	236.4	1.2	POS	[M+H]+	level1	4.50395e+08	1.14887e+07	2.8604e+08	1.64155e+09	1.23256e+09	4.38373e+07	8.17352e+06	8.3942e+06	3.21101e+07	1.06926e+08	8.71357e+07	9.83872e+07	9.74639e+07	3.63304e+06	3.13464e+08	3.16163e+08	3.14084e+08	3.14398e+08
Caprolactam	C6H11NO	105-60-2	JBKVHLHDHHXQEQ-UHFFFAOYSA-N	C06593	HMDB0062769	Alkaloids	Piperidine alkaloids	3.95	114.091	216.6	2.1	POS	[M+H]+	level1	2.84414e+06	8.00969e+06	9.9846e+06	7.19813e+06	3.24865e+06	1.24653e+07	1.28467e+07	1.34653e+07	3.38179e+06	1.84638e+06	7.54889e+06	1.11148e+06	2.48962e+07	1.50147e+06	7.84164e+06	7.43105e+06	7.50066e+06	7.64897e+06
Adenine	C5H5N5	73-24-5	GFFGJBXGBJISGV-UHFFFAOYSA-N	C00147	HMDB0000034	Alkaloids	Purine alkaloids	3.95	136.062	74.1	1.1	POS	[M+H]+	level1	1.99994e+08	1.9064e+08	1.7856e+08	2.54125e+08	6.1496e+08	3.91433e+08	2.70995e+08	2.11256e+08	1.67342e+08	2.42092e+08	2.69299e+08	2.36836e+08	1.114e+08	3.27002e+07	7.91968e+07	2.62098e+08	2.67858e+08	2.76555e+08
Proline	C5H9NO2	147-85-3	ONIBWKKTOPOVIA-BYPYZUCNSA-N	C00148	HMDB0000162	Amino acids and Peptides	Aminoacids	3.95	116.07	48.2	2	POS	[M+H]+	level1	1.35063e+09	2.29896e+09	6.22417e+08	5.15026e+08	4.85057e+08	2.50392e+09	1.35778e+09	1.35821e+09	6.07937e+08	3.10949e+08	5.87665e+08	6.79852e+08	1.03912e+09	3.27901e+08	6.91764e+07	8.95913e+08	8.88991e+08	9.48115e+08
Fructose	C6H12O6	53188-23-1	RFSUNEUAIZKAJO-ARQDHWQXSA-N	C02336	HMDB0000660	Carbohydrates	Monosaccharides	3.95	203.052	45.6	2.5	POS	[M+Na]+	level1	1.48345e+08	2.15758e+07	1.30436e+07	1.13068e+07	1.92526e+07	1.86365e+07	8.14016e+07	3.24108e+07	1.08819e+08	4.89094e+06	1.30886e+07	3.43269e+06	4.49492e+07	3.10876e+08	1.85563e+07	4.2014e+07	4.3542e+07	4.20435e+07
Galactose	C6H12O6	10257-28-0	WQZGKKKJIJFFOK-MCPPVLNHSA-N	C00984	HMDB0000143	Carbohydrates	Monosaccharides	3.95	203.052	45.6	2.5	POS	[M+Na]+	level1	1.48345e+08	2.15758e+07	1.30436e+07	1.13068e+07	1.92526e+07	1.86365e+07	8.14016e+07	3.24108e+07	1.08819e+08	4.89094e+06	1.30886e+07	3.43269e+06	4.49492e+07	3.10876e+08	1.85563e+07	4.2014e+07	4.3542e+07	4.20435e+07
Tagatose	C6H12O6	87-81-0	BJHIKXHVCXFQLS-PQLUHFTBSA-N	C00795	HMDB0003418	Carbohydrates	Monosaccharides	3.95	203.052	45.6	2.5	POS	[M+Na]+	level1	1.48345e+08	2.15758e+07	1.30436e+07	1.13068e+07	1.92526e+07	1.86365e+07	8.14016e+07	3.24108e+07	1.08819e+08	4.89094e+06	1.30886e+07	3.43269e+06	4.49492e+07	3.10876e+08	1.85563e+07	4.2014e+07	4.3542e+07	4.20435e+07
Allose	C6H12O6	39392-62-6	GZCGUPFRVQAUEE-OBOOZECYSA-N	C01487	HMDB0062473	Carbohydrates	Monosaccharides	3.95	203.052	45.6	2.5	POS	[M+Na]+	level1	1.48345e+08	2.15758e+07	1.30436e+07	1.13068e+07	1.92526e+07	1.86365e+07	8.14016e+07	3.24108e+07	1.08819e+08	4.89094e+06	1.30886e+07	3.43269e+06	4.49492e+07	3.10876e+08	1.85563e+07	4.2014e+07	4.3542e+07	4.20435e+07
Asparagine	C4H8N2O3	70-47-3	DCXYFEDJOCDNAF-REOHCLBHSA-N	C00152	HMDB0000168	Amino acids and Peptides	Aminoacids	3.95	131.046	44.6	1.2	NEG	[M-H]-	level1	1.04619e+07	3.01587e+07	6.02728e+07	8.5495e+07	9.7485e+07	4.53705e+07	1.53323e+08	2.71655e+08	7.52147e+07	2.23254e+08	1.25392e+08	1.87362e+08	1.32086e+07	823435	1.46358e+07	8.93563e+07	8.81766e+07	8.81753e+07
4'-Hydroxyacetophenone	C8H8O2	99-93-4	TXFPEBPIARQUIG-UHFFFAOYSA-N	/	/	Shikimates and Phenylpropanoids	/	3.95	137.06	193.7	1.8	POS	[M+H]+	level1	7.4747e+06	5.81564e+06	4.50915e+06	3.89724e+06	6.64564e+06	6.32176e+06	1.04535e+07	1.57028e+07	7.63206e+06	1.29422e+07	7.14782e+06	1.36111e+07	1.76515e+07	6.63835e+06	6.97822e+06	7.1225e+06	7.62932e+06	6.72972e+06
(1S,4aR,10aR)-1,4a,7-trimethyl-7-vinyl-3,4,4b,5,6,9,10,10a-octahydro-2H-phenanthrene-1-carboxylic acid	C20H30O2	471-74-9	MHVJRKBZMUDEEV-KGQMWYBFSA-N	/	/	Terpenoids	Pimarane and Isopimarane diterpenoids	3.95	301.217	546.3	1.9	NEG	[M-H]-	level1	6.51396e+06	3.03851e+06	4.15641e+06	3.25063e+06	2.55994e+07	7.3634e+07	4.73791e+06	2.95828e+06	1.80141e+06	2.96963e+08	1.38285e+08	5.3622e+07	569162	986604	7.52136e+06	5.4667e+07	3.52378e+07	3.40975e+07
Asperphenamate	C32H30N2O4	63631-36-7	CVULDJMCSSACEO-VMPREFPWSA-N	/	/	/	/	3.95	505.213	448.3	1.3	NEG	[M-H]-	level1	3.74199e+06	4.95629e+06	9.21201e+06	5.08866e+06	4.77205e+06	7.85257e+07	5.14834e+06	2.21462e+06	2.20545e+06	3.87158e+06	1.26819e+07	1.07525e+06	7.61181e+06	679692	2.88848e+07	8.42304e+06	8.86852e+06	8.82199e+06
Lapachol	C15H14O3	84-79-7	CIEYTVIYYGTCCI-UHFFFAOYSA-N	/	/	Polyketides	Naphthoquinones	3.95	241.087	439.9	1.6	NEG	[M-H]-	level1	9.89312e+07	4.43856e+07	7.82082e+07	1.8533e+08	1.26147e+08	1.45092e+08	2.12959e+08	2.95652e+08	1.579e+08	1.78108e+07	1.20781e+07	7.16867e+06	2.40508e+07	1.83375e+06	2.17034e+07	8.0638e+07	8.67672e+07	8.39721e+07
7-hydroxy-2-(4-methoxyphenyl)chromen-4-one	C16H12O4	487-24-1	SQVXWIUVAILQRH-UHFFFAOYSA-N	/	/	Shikimates and Phenylpropanoids	Flavones	3.95	269.08	376.5	2.1	POS	[M+H]+	level1	1.60166e+08	9.41834e+08	7.30911e+08	9.08383e+08	1.18891e+09	1.30752e+09	3.90997e+08	4.86703e+08	6.51528e+08	8.84654e+06	2.50166e+06	3.5744e+06	2.92715e+07	3.23626e+07	2.02886e+08	5.26497e+08	5.26104e+08	5.43121e+08
Wogonoside	C22H20O11	51059-44-0	LNOHXHDWGCMVCO-NTKSAMNMSA-N	/	/	Shikimates and Phenylpropanoids	Flavones	3.95	461.107	337.9	1.9	POS	[M+H]+	level1	718731	7.84508e+06	913195	279447	745201	612236	408669	116874	788677	7.31667e+06	5.22815e+08	2.72664e+06	263429	567665	330335	4.17249e+07	4.18395e+07	4.22721e+07
Paullinic acid	C20H38O2	/	URXZXNYJPAJJOQ-FPLPWBNLSA-N	/	/	Fatty acids	Unsaturated fatty acids	3.94	309.279	591.7	1.7	NEG	[M-H]-	level1	1.47171e+06	5.29423e+06	5.82946e+06	6.18614e+06	6.76716e+06	5.44005e+06	1.78291e+07	2.43859e+07	6.95701e+06	1.23713e+07	1.29267e+07	1.46742e+07	2.55937e+06	3.89975e+06	2.83558e+06	6.34516e+06	8.30351e+06	8.20028e+06
Methyl pentadecanoate	C16H32O2	/	XIUXKAZJZFLLDQ-UHFFFAOYSA-N	/	/	Fatty acids	Wax monoesters	3.94	255.232	570	2.2	NEG	[M-H]-	level1	1.59904e+08	2.15136e+08	1.74543e+08	1.81769e+08	1.85049e+08	1.82061e+08	1.33761e+08	1.24048e+08	1.39525e+08	1.42944e+08	1.36445e+08	1.69854e+08	1.87659e+08	9.01215e+07	1.93634e+08	1.52551e+08	1.63224e+08	1.52869e+08
(1R,2R,4aS,6aS,6bR,10S,12aR)-1,10-dihydroxy-1,2,6a,6b,9,9,12a-heptamethyl-2,3,4,5,6,6a,7,8,8a,10,11,12,13,14b-tetradecahydropicene-4a-carboxylic acid	C30H48O4	13849-91-7	ZZTYPLSBNNGEIS-CNEJNYBSSA-N	/	/	Terpenoids	Ursane and Taraxastane triterpenoids	3.94	471.347	485.3	2.2	NEG	[M-H]-	level1	4.24379e+07	1.97737e+07	1.74203e+07	1.31812e+07	1.00167e+07	1.16994e+07	1.90846e+07	2.57144e+07	5.90383e+06	3.63441e+07	2.1465e+07	2.53206e+07	3.06571e+07	1.10352e+06	1.81538e+07	1.68816e+07	1.85606e+07	1.83617e+07
Salicylic acid	C7H6O3	69-72-7	YGSDEFSMJLZEOE-UHFFFAOYSA-N	C00805	HMDB0001895	Shikimates and Phenylpropanoids	Simple phenolic acids	3.94	137.024	253.2	1.8	NEG	[M-H]-	level1	1.0722e+08	1.1211e+08	6.31611e+07	8.06164e+07	6.1408e+07	6.15511e+07	4.65017e+07	3.77037e+07	7.27365e+07	3.27547e+07	4.57199e+07	2.87484e+07	1.48552e+08	5.90017e+08	6.79076e+07	9.14904e+07	9.43729e+07	9.22901e+07
Cryptochlorogenic acid	C16H18O9	905-99-7	GYFFKZTYYAFCTR-AVXJPILUSA-N	/	/	Shikimates and Phenylpropanoids	Cinnamic acids and derivatives	3.94	355.102	236.4	1.2	POS	[M+H]+	level1	4.50395e+08	1.14887e+07	2.8604e+08	1.64155e+09	1.23256e+09	4.38373e+07	8.17352e+06	8.3942e+06	3.21101e+07	1.06926e+08	8.71357e+07	9.83872e+07	9.74639e+07	3.63304e+06	3.13464e+08	3.16163e+08	3.14084e+08	3.14398e+08
Continentalic acid	C20H30O2	19889-23-7	MHVJRKBZMUDEEV-UHFFFAOYSA-N	/	/	Terpenoids	Pimarane and Isopimarane diterpenoids	3.94	301.217	546.3	1.9	NEG	[M-H]-	level1	6.51396e+06	3.03851e+06	4.15641e+06	3.25063e+06	2.55994e+07	7.3634e+07	4.73791e+06	2.95828e+06	1.80141e+06	2.96963e+08	1.38285e+08	5.3622e+07	569162	986604	7.52136e+06	5.4667e+07	3.52378e+07	3.40975e+07
Stearic acid	C18H36O2	57-11-4	QIQXTHQIDYTFRH-UHFFFAOYSA-N	C01530	HMDB0000827	Fatty acids	Unsaturated fatty acids	3.94	283.264	592.2	2	NEG	[M-H]-	level1	3.72051e+07	7.99524e+07	6.58309e+07	5.82346e+07	5.27964e+07	6.43684e+07	5.63843e+07	5.69207e+07	3.10416e+07	6.52559e+07	5.08779e+07	6.16304e+07	6.15908e+07	2.98508e+07	7.25065e+07	5.12159e+07	6.83324e+07	6.47543e+07
Linoleic acid	C18H32O2	60-33-3	OYHQOLUKZRVURQ-HZJYTTRNSA-N	C01595	HMDB0000673	Fatty acids	Unsaturated fatty acids	3.94	279.232	554.5	2.6	NEG	[M-H]-	level1	7.74295e+08	1.0431e+09	1.04318e+09	1.01253e+09	1.01573e+09	1.05114e+09	1.14883e+09	1.13926e+09	6.8385e+08	1.01625e+09	8.74871e+08	8.3656e+08	5.91369e+08	5.09253e+08	7.51585e+08	8.47568e+08	1.00902e+09	8.49767e+08
Ursolic acid	C30H48O3	/	WCGUUGGRBIKTOS-GPOJBZKASA-N	/	/	Terpenoids	Ursane and Taraxastane triterpenoids	3.94	455.352	544.5	2.3	NEG	[M-H]-	level1	3.69167e+07	3.95913e+07	3.8485e+07	4.68432e+07	3.64865e+07	3.18309e+07	5.80192e+07	5.41555e+07	5.02291e+07	3.64145e+07	2.26728e+07	3.62698e+07	4.86774e+07	1.76564e+07	5.97809e+07	3.64916e+07	4.41431e+07	4.24698e+07
alpha-Linolenic acid	C18H30O2	463-40-1	DTOSIQBPPRVQHS-PDBXOOCHSA-N	C06427	HMDB0001388	Fatty acids	Unsaturated fatty acids	3.94	277.216	537.4	2.9	NEG	[M-H]-	level1	1.81995e+09	2.36717e+09	2.25761e+09	2.66611e+09	2.4628e+09	2.34834e+09	2.50008e+09	2.81949e+09	1.39969e+09	1.8445e+09	2.12821e+09	1.99591e+09	1.22744e+09	7.44173e+08	1.04967e+09	2.22403e+09	2.17823e+09	2.04999e+09
Dodecanoic acid	C12H24O2	143-07-7	POULHZVOKOAJMA-UHFFFAOYSA-N	C02679	HMDB0000638	Fatty acids	Branched fatty acids	3.94	199.17	515.6	2	NEG	[M-H]-	level1	6.46428e+07	1.23216e+08	6.14047e+07	9.96112e+07	9.57666e+07	8.89848e+07	7.54907e+07	8.90278e+07	1.00011e+08	6.226e+07	3.60241e+07	6.49316e+07	5.33001e+07	5.28784e+07	1.71547e+08	1.01475e+08	1.04119e+08	1.01592e+08
hexyl hexanoate	C12H24O2	6378-65-0	NCDCLPBOMHPFCV-UHFFFAOYSA-N	/	/	Fatty acids	Wax monoesters	3.94	199.17	515.6	2	NEG	[M-H]-	level1	6.46428e+07	1.23216e+08	6.14047e+07	9.96112e+07	9.57666e+07	8.89848e+07	7.54907e+07	8.90278e+07	1.00011e+08	6.226e+07	3.60241e+07	6.49316e+07	5.33001e+07	5.28784e+07	1.71547e+08	1.01475e+08	1.04119e+08	1.01592e+08
Purpurin	C14H8O5	81-54-9	BBNQQADTFFCFGB-UHFFFAOYSA-N	C10395	HMDB0256928	Polyketides	Anthraquinones and anthrones	3.94	255.029	422.7	2.4	NEG	[M-H]-	level1	1.11659e+09	7.28955e+08	2.26747e+09	1.70864e+09	1.80958e+09	9.98614e+08	2.09804e+09	1.264e+09	3.00478e+09	6.51857e+08	1.51488e+09	7.08659e+08	1.85784e+09	1.19154e+08	2.6634e+09	1.74067e+09	1.79115e+09	1.7532e+09
1-Naphthol	C10H8O	90-15-3	KJCVRFUGPWSIIH-UHFFFAOYSA-N	C11714	HMDB0012138	Polyketides	Naphthalenes and derivatives	3.94	143.05	383.6	2.2	NEG	[M-H]-	level1	1.14386e+07	9.07612e+06	1.17496e+07	7.0465e+06	7.8515e+06	3.92391e+06	1.04056e+07	9.5608e+06	7.35735e+06	1.07791e+07	7.11725e+06	8.09526e+06	8.77809e+06	8.47185e+06	1.0228e+07	7.44007e+06	7.05532e+06	7.3692e+06
Quercetin	C15H10O7	117-39-5	REFJWTPEDVJJIY-UHFFFAOYSA-N	C00389	HMDB0005794	Shikimates and Phenylpropanoids	Flavonols	3.94	303.049	349.1	1.7	POS	[M+H]+	level1	7.73033e+07	2.35146e+06	3.80232e+06	7.76883e+07	2.27166e+07	1.22245e+06	1.31669e+06	118368	4.97809e+06	54634.2	191886	42376.8	9.28652e+06	708233	1.0951e+08	1.79895e+07	1.81563e+07	1.83331e+07
1,2,3-Trimethoxybenzene	C9H12O3	634-36-6	CRUILBNAQILVHZ-UHFFFAOYSA-N	/	HMDB0303354	/	/	3.94	169.086	334.6	2.2	POS	[M+H]+	level1	8.55769e+06	4.2226e+07	2.97664e+07	3.67893e+07	4.02237e+07	4.02166e+07	2.87683e+07	3.83906e+07	1.23938e+08	1.50152e+06	1.19393e+06	1.55225e+06	3.2384e+06	889284	1.26224e+07	2.99703e+07	2.98295e+07	2.93437e+07
Rosmarinic acid	C18H16O8	537-15-5	DOUMFZQKYFQNTF-WUTVXBCWSA-N	C01850	HMDB0003572	Shikimates and Phenylpropanoids	Cinnamic acids and derivatives	3.94	359.076	295.2	3	NEG	[M-H]-	level1	2.71217e+06	3.0158e+06	5.54049e+06	6.45987e+06	3.63221e+06	3.28653e+06	3.7733e+06	9.07746e+06	1.74898e+07	8.7548e+06	4.65511e+08	2.02919e+09	1.90131e+06	2.23001e+09	2.26969e+06	2.79284e+08	2.85922e+08	2.85746e+08
(6S,7aR)-6-hydroxy-4,4,7a-trimethyl-6,7-dihydro-5H-benzofuran-2-one	C11H16O3	1493515	XEVQXKKKAVVSMW-WRWORJQWSA-N	/	/	Terpenoids	Apocarotenoids (β-)	3.94	197.117	286.2	2	POS	[M+H]+	level1	2.47493e+07	1.21367e+07	1.87452e+07	5.0875e+07	7.50335e+06	1.4709e+07	9.6706e+06	8.42853e+06	1.12538e+07	7.30536e+06	7.23093e+06	4.86984e+06	2.39589e+07	1.09253e+07	1.42009e+08	2.17189e+07	2.24113e+07	2.23978e+07
3'-O-Methyladenosine	C11H15N5O4	10300-22-8	RYAFZRROCNNRFK-IOSLPCCCSA-N	/	HMDB0006023	Carbohydrates	Purine nucleos(t)ides	3.94	282.119	213.7	1.5	POS	[M+H]+	level1	1.48297e+07	1.96867e+07	3.5826e+07	3.74253e+07	6.47662e+07	4.88038e+07	6.73283e+07	4.28252e+07	3.80329e+07	1.39428e+07	2.14719e+07	1.06736e+07	9.16515e+06	5.34987e+06	2.93486e+07	3.06978e+07	3.17792e+07	3.19238e+07
3,5-Dihydroxybenzoic acid	C7H6O4	99-10-5	UYEMGAFJOZZIFP-UHFFFAOYSA-N	/	HMDB0013677	Shikimates and Phenylpropanoids	Simple phenolic acids	3.94	153.019	188.7	1.5	NEG	[M-H]-	level1	3.80138e+07	4.60389e+06	9.13011e+06	7.88214e+06	9.45493e+06	3.75432e+06	5.32402e+06	9.4116e+06	7.62577e+06	1.38142e+07	1.44604e+07	1.27184e+07	4.61605e+06	1.81924e+07	9.82678e+06	6.46785e+06	1.12109e+07	1.12965e+07
Levulinic acid	C5H8O3	123-76-2	JOOXCMJARBKPKM-UHFFFAOYSA-N	/	HMDB0000720	Fatty acids	Oxo fatty acids	3.94	115.04	100	1.5	NEG	[M-H]-	level1	3.42806e+07	2.5177e+07	2.89375e+07	2.22112e+07	2.44021e+07	6.54353e+07	3.75572e+07	3.11362e+07	7.43586e+07	4.05321e+07	3.51062e+07	1.72552e+07	3.02718e+07	6.47745e+07	2.88245e+07	3.57792e+07	3.55056e+07	3.60182e+07
Guanosine	C10H13N5O5	118-00-3	NYHBQMYGNKIUIF-UUOKFMHZSA-N	C00387	HMDB0000133	Carbohydrates	Purine nucleos(t)ides	3.94	284.099	99.8	1.2	POS	[M+H]+	level1	2.75321e+08	4.65549e+07	3.83518e+07	5.86265e+07	3.08849e+08	9.09286e+07	1.82979e+08	1.47873e+08	1.04693e+08	4.79049e+07	4.06826e+07	3.47685e+07	2.90127e+07	4.76772e+06	1.65176e+07	1.04398e+08	1.05574e+08	1.07467e+08
Nicotinate	C6H5NO2	59-67-6	PVNIIMVLHYAWGP-UHFFFAOYSA-N	C00253	HMDB0001488	Alkaloids	Pyridine alkaloids	3.94	122.025	65.6	1.6	NEG	[M-H]-	level1	1.0197e+07	2.40876e+07	3.25983e+07	4.38952e+07	3.6845e+07	4.71995e+07	3.99761e+07	3.59485e+07	1.15464e+07	1.43109e+07	1.85345e+07	1.16217e+07	2.89257e+07	6.83738e+06	3.21143e+07	2.72147e+07	2.79258e+07	2.68914e+07
L-Pipecolic acid	C6H11NO2	3105-95-1	HXEACLLIILLPRG-YFKPBYRVSA-N	C00408	HMDB0000716	Amino acids and Peptides	Aminoacids	3.94	130.086	49.8	1.9	POS	[M+H]+	level1	5.14618e+08	8.91322e+08	1.13552e+09	1.04797e+09	1.22045e+09	3.0987e+08	3.96899e+08	4.52674e+08	1.76683e+08	7.18911e+07	1.59587e+08	1.51715e+08	4.51279e+08	1.91042e+07	1.95854e+08	5.25094e+08	4.89802e+08	5.39464e+08
D(+)-Pipecolinic acid	C6H11NO2	1723-00-8	HXEACLLIILLPRG-RXMQYKEDSA-N	/	HMDB0005960	Amino acids and Peptides	Aminoacids	3.94	130.086	49.8	1.9	POS	[M+H]+	level1	5.14618e+08	8.91322e+08	1.13552e+09	1.04797e+09	1.22045e+09	3.0987e+08	3.96899e+08	4.52674e+08	1.76683e+08	7.18911e+07	1.59587e+08	1.51715e+08	4.51279e+08	1.91042e+07	1.95854e+08	5.25094e+08	4.89802e+08	5.39464e+08
Sucrose	C12H22O11	57-50-1	CZMRCDWAGMRECN-UGDNZRGBSA-N	C00089	HMDB0000258	Carbohydrates	Disaccharides	3.94	365.105	47.4	1.8	POS	[M+Na]+	level1	1.17394e+08	1.84501e+07	1.44284e+07	8.54513e+06	1.24707e+07	1.34562e+07	1.7278e+08	9.92531e+07	2.15566e+07	9.83327e+07	2.90792e+07	6.45423e+07	2.7172e+07	9.70969e+07	2.43143e+07	6.07681e+07	6.29206e+07	5.86399e+07
(6aR,10aR)-6,6,9-trimethyl-3-propyl-6a,7,8,10a-tetrahydrobenzo[c]chromen-1-ol	C19H26O2	31262-37-0	ZROLHBHDLIHEMS-HUUCEWRRSA-N	/	/	Terpenoids	Cannabinoids	3.94	285.185	505	1.8	NEG	[M-H]-	level1	7.741e+06	133837	3.19083e+06	2.58009e+06	3.28344e+06	2.67534e+06	4.31091e+06	2.57162e+06	6.0276e+06	2.72138e+06	1.42813e+06	1.92558e+08	3.74245e+06	3.80983e+06	4.87945e+06	1.05709e+07	1.1596e+07	1.10368e+07
(E)-5-(2,3-dimethyl-3-tricyclo[2.2.1.02,6]heptanyl)-2-methyl-pent-2-enoic acid	C15H22O2	74642-79-8	NZSCHTYUGUVLHG-WEVVVXLNSA-N	/	/	Terpenoids	Santalane sesquiterpenoids	3.94	233.154	495.7	1.7	NEG	[M-H]-	level1	1.34506e+07	9.42524e+07	6.91928e+06	8.42479e+06	3.27202e+07	6.32729e+06	4.0021e+06	2.22819e+06	9.16858e+06	6.1075e+06	1.21553e+07	1.7887e+07	6.39322e+06	2.37258e+07	8.22089e+06	1.43465e+07	1.5136e+07	1.5353e+07
(5R,10S,13R,14R,17R)-17-[(1R,4S)-4,5-dihydroxy-1,5-dimethyl-hexyl]-4,4,10,13,14-pentamethyl-2,5,6,11,12,15,16,17-octahydro-1H-cyclopenta[a]phenanthrene-3,7-dione	C30H48O4	217476-73-8	LVGCWXNRZNCAJG-AMKDLFIQSA-N	/	/	Terpenoids	Lanostane, Tirucallane and Euphane triterpenoids	3.94	471.347	444.3	1.6	NEG	[M-H]-	level1	1.19446e+07	4.47114e+06	1.33299e+07	6.41684e+07	3.72353e+07	2.43588e+07	3.19301e+06	2.87456e+06	6.7313e+06	1.2326e+06	823632	587825	3.98996e+06	277494	4.96445e+07	1.06002e+07	1.09261e+07	1.07644e+07
(Z)-9,10,11-trihydroxyoctadec-12-enoic acid	C18H34O5	/	JHGVFGJXFVIYSM-XFXZXTDPSA-N	/	/	Fatty acids	Other Octadecanoids	3.94	329.233	408.5	1.6	NEG	[M-H]-	level1	2.22968e+08	5.03752e+08	5.97129e+08	6.53332e+08	4.77593e+08	6.55706e+08	5.0492e+08	4.14779e+08	2.67517e+08	1.2144e+08	1.14899e+08	8.4468e+07	8.77471e+08	1.58223e+08	8.46437e+08	4.40911e+08	4.61295e+08	4.6087e+08
Salvianolic acid A	C26H22O10	96574-01-5	YMGFTDKNIWPMGF-UCPJVGPRSA-N	/	/	Shikimates and Phenylpropanoids	Stilbenolignans	3.94	493.114	300	0.4	NEG	[M-H]-	level1	4.08054e+06	4.66489e+06	9.22666e+06	2.24347e+06	7.38376e+06	2.06612e+06	2.80635e+06	8.32914e+06	1.52916e+07	1.89832e+07	1.79659e+08	1.07132e+08	3.70741e+07	9.82134e+07	3.5638e+06	2.36e+07	2.29347e+07	2.74389e+07
Fraxinol	C11H10O5	486-28-2	PBPNOAHYDPHKFH-UHFFFAOYSA-N	/	/	Shikimates and Phenylpropanoids	Simple coumarins	3.94	223.06	282.3	2.1	POS	[M+H]+	level1	2.32243e+08	3.30311e+08	4.1072e+08	2.51464e+08	2.00533e+08	4.03762e+08	2.41936e+08	2.2072e+08	2.40305e+08	1.05655e+08	8.304e+07	6.31453e+07	5.24922e+08	1.93834e+07	2.55638e+08	2.23865e+08	2.31386e+08	2.39666e+08
3-hydroxybenzaldehyde	C7H6O2	100-83-4	IAVREABSGIHHMO-UHFFFAOYSA-N	C03067	/	Shikimates and Phenylpropanoids	Shikimic acids and derivatives	3.94	121.029	273.1	2.4	NEG	[M-H]-	level1	1.07473e+08	7.92638e+07	8.53849e+07	6.89005e+07	7.08737e+07	6.151e+07	8.04252e+07	6.30772e+07	1.32841e+08	1.84741e+07	2.34388e+07	1.39315e+07	1.9614e+08	5.26786e+07	1.2609e+08	9.23787e+07	7.71974e+07	7.23551e+07
2-hydroxy-5-[(2S,3R,4S,5S,6R)-3,4,5-trihydroxy-6-(hydroxymethyl)tetrahydropyran-2-yl]oxy-benzoic acid	C13H16O9	/	CBTFERBMQQAROP-BZNQNGANSA-N	/	/	Shikimates and Phenylpropanoids	Simple phenolic acids	3.94	315.072	112.1	1.4	NEG	[M-H]-	level1	4.88948e+08	6.32893e+07	3.42002e+07	4.00024e+07	3.49128e+07	2.84904e+07	1.43021e+08	1.49043e+08	2.71238e+08	2.69496e+08	1.01173e+08	1.56329e+08	1.04321e+08	7.86913e+07	1.24156e+07	1.87453e+08	1.40959e+08	1.82826e+08
Betaine	C5H11NO2	107-43-7	KWIUHFFTVRNATP-UHFFFAOYSA-N	C00719	HMDB0000043	/	/	3.94	118.086	48.7	2	POS	[M+H]+	level1	2.76042e+08	2.4899e+08	4.7454e+08	5.82834e+08	2.84838e+08	5.9717e+08	5.08761e+08	4.4909e+08	2.92879e+08	9.01886e+07	3.22375e+08	6.64168e+07	1.47828e+08	4.67893e+08	4.66177e+08	3.92334e+08	3.94215e+08	3.86574e+08
Adenosine	C10H13N5O4	58-61-7	OIRDTQYFTABQOQ-KQYNXXCUSA-N	C00212	HMDB0000050	Carbohydrates	Purine nucleos(t)ides	3.93	266.089	194.8	1.4	NEG	[M-H]-	level1	4.96432e+07	2.81857e+07	2.5352e+07	3.26987e+07	8.57834e+07	2.1872e+07	5.08118e+07	5.46194e+07	1.23953e+07	1.2144e+07	8.31799e+06	1.03775e+07	2.94022e+07	1.64356e+06	7.36969e+06	3.1635e+07	3.17693e+07	3.16342e+07
2,3-Dihydroxybenzoic acid	C7H6O4	303-38-8	GLDQAMYCGOIJDV-UHFFFAOYSA-N	C00196	HMDB0000397	Shikimates and Phenylpropanoids	Simple phenolic acids	3.93	153.019	210.9	1.4	NEG	[M-H]-	level1	4.64802e+08	5.92127e+07	9.63948e+07	2.62721e+08	2.0565e+08	3.31889e+07	1.58997e+08	9.42663e+07	2.54162e+08	3.58935e+07	8.13146e+07	3.00811e+07	1.00546e+08	2.45355e+08	1.89466e+08	1.99053e+08	2.04984e+08	2.01758e+08
12-Methyltridecanoic acid	C14H28O2	2724-57-4	YYVJAABUJYRQJO-UHFFFAOYSA-N	/	HMDB0031072	Fatty acids	Branched fatty acids	3.93	227.201	545.8	1.9	NEG	[M-H]-	level1	1.25009e+08	2.54708e+08	1.56662e+08	2.07457e+08	1.3302e+08	1.88657e+08	1.56325e+08	1.53566e+08	1.28361e+08	1.71546e+08	1.32887e+08	1.57456e+08	2.08502e+08	9.30488e+07	2.02818e+08	1.56618e+08	1.66114e+08	1.65169e+08
ethyl octanoate	C10H20O2	106-32-1	YYZUSRORWSJGET-UHFFFAOYSA-N	/	/	Fatty acids	Wax monoesters	3.93	171.139	478.7	2	NEG	[M-H]-	level1	6.55708e+07	6.96955e+07	6.53041e+07	6.88193e+07	9.24418e+07	4.89298e+07	6.10163e+07	7.33941e+07	6.94284e+07	5.12629e+07	3.34099e+07	3.89679e+07	1.09033e+08	5.372e+07	2.00847e+08	6.27983e+07	6.54087e+07	6.4962e+07
Sorbose	C6H12O6	87-79-6	BJHIKXHVCXFQLS-OTWZMJIISA-N	C00247	HMDB0246950	Carbohydrates	Monosaccharides	3.93	203.052	45.6	2.5	POS	[M+Na]+	level1	1.48345e+08	2.15758e+07	1.30436e+07	1.13068e+07	1.92526e+07	1.86365e+07	8.14016e+07	3.24108e+07	1.08819e+08	4.89094e+06	1.30886e+07	3.43269e+06	4.49492e+07	3.10876e+08	1.85563e+07	4.2014e+07	4.3542e+07	4.20435e+07
Isopimaric acid	C20H30O2	/	MXYATHGRPJZBNA-KRFUXDQASA-N	/	/	Terpenoids	Pimarane and Isopimarane diterpenoids	3.93	301.217	546.3	1.9	NEG	[M-H]-	level1	6.51396e+06	3.03851e+06	4.15641e+06	3.25063e+06	2.55994e+07	7.3634e+07	4.73791e+06	2.95828e+06	1.80141e+06	2.96963e+08	1.38285e+08	5.3622e+07	569162	986604	7.52136e+06	5.4667e+07	3.52378e+07	3.40975e+07
Kaurenoic acid	C20H30O2	6730-83-2	NIKHGUQULKYIGE-OTCXFQBHSA-N	C11874	HMDB0302664	Terpenoids	Kaurane and Phyllocladane diterpenoids	3.93	301.217	546.3	1.9	NEG	[M-H]-	level1	6.51396e+06	3.03851e+06	4.15641e+06	3.25063e+06	2.55994e+07	7.3634e+07	4.73791e+06	2.95828e+06	1.80141e+06	2.96963e+08	1.38285e+08	5.3622e+07	569162	986604	7.52136e+06	5.4667e+07	3.52378e+07	3.40975e+07
1,4a,7-trimethyl-7-vinyl-3,4,6,8,8a,9,10,10a-octahydro-2H-phenanthrene-1-carboxylic acid	C20H30O2	/	TVHDZSRRHQKNEZ-UHFFFAOYSA-N	/	/	Terpenoids	Pimarane and Isopimarane diterpenoids	3.93	301.217	546.3	1.9	NEG	[M-H]-	level1	6.51396e+06	3.03851e+06	4.15641e+06	3.25063e+06	2.55994e+07	7.3634e+07	4.73791e+06	2.95828e+06	1.80141e+06	2.96963e+08	1.38285e+08	5.3622e+07	569162	986604	7.52136e+06	5.4667e+07	3.52378e+07	3.40975e+07
(5R,9S)-5,9-dimethyl-14-methylene-tetracyclo[11.2.1.01,10.04,9]hexadecane-5-carboxylic acid	C20H30O2	6730-83-2	NIKHGUQULKYIGE-MOWPSDGOSA-N	/	/	Terpenoids	Kaurane and Phyllocladane diterpenoids	3.93	301.217	546.3	1.9	NEG	[M-H]-	level1	6.51396e+06	3.03851e+06	4.15641e+06	3.25063e+06	2.55994e+07	7.3634e+07	4.73791e+06	2.95828e+06	1.80141e+06	2.96963e+08	1.38285e+08	5.3622e+07	569162	986604	7.52136e+06	5.4667e+07	3.52378e+07	3.40975e+07
(4aS,6aS,6bR,10S,12aR)-10-hydroxy-2,2,6a,6b,9,9,12a-heptamethyl-1,3,4,5,6,6a,7,8,8a,10,11,12,13,14b-tetradecahydropicene-4a-carboxylic acid	C30H48O3	508-02-1	MIJYXULNPSFWEK-FQRDBSNUSA-N	/	/	Terpenoids	Oleanane triterpenoids	3.93	455.352	544.5	2.3	NEG	[M-H]-	level1	3.69167e+07	3.95913e+07	3.8485e+07	4.68432e+07	3.64865e+07	3.18309e+07	5.80192e+07	5.41555e+07	5.02291e+07	3.64145e+07	2.26728e+07	3.62698e+07	4.86774e+07	1.76564e+07	5.97809e+07	3.64916e+07	4.41431e+07	4.24698e+07
gamma-Linolenic acid	C18H30O2	506-26-3	VZCCETWTMQHEPK-QNEBEIHSSA-N	C06426	HMDB0003073	Fatty acids	Unsaturated fatty acids	3.93	277.216	537.4	2.9	NEG	[M-H]-	level1	1.81995e+09	2.36717e+09	2.25761e+09	2.66611e+09	2.4628e+09	2.34834e+09	2.50008e+09	2.81949e+09	1.39969e+09	1.8445e+09	2.12821e+09	1.99591e+09	1.22744e+09	7.44173e+08	1.04967e+09	2.22403e+09	2.17823e+09	2.04999e+09
Ginkgolic acid C15:0	C22H36O3	16611-84-0	ADFWQBGTDJIESE-UHFFFAOYSA-N	C10759	HMDB0029683	Polyketides	Catechols with side chains	3.93	347.259	602.6	2	NEG	[M-H]-	level1	256518	31539.5	1.45768e+07	213431	24818.6	140168	50387.3	0	204831	16232.8	4.66389e+06	36927.9	14940.5	0	46107.5	1.11896e+06	1.27534e+06	1.0869e+06
Hexadecanedioic acid	C16H30O4	505-54-4	QQHJDPROMQRDLA-UHFFFAOYSA-N	C19615	HMDB0000672	Fatty acids	Dicarboxylic acids	3.93	285.207	475.4	1.7	NEG	[M-H]-	level1	4.78449e+07	3.7769e+07	1.08279e+08	8.1254e+07	5.77347e+07	2.76907e+07	1.6983e+08	1.5315e+08	9.88274e+07	1.93062e+08	4.90363e+08	1.45933e+08	4.47198e+08	1.12355e+09	2.73e+08	2.19964e+08	2.26977e+08	2.27452e+08
Pelargonic acid	C9H18O2	112-05-0	FBUKVWPVBMHYJY-UHFFFAOYSA-N	C01601	HMDB0000847	Fatty acids	Branched fatty acids	3.93	157.123	457.2	2.2	NEG	[M-H]-	level1	1.21342e+08	1.61359e+08	1.22325e+08	1.23202e+08	8.79693e+07	1.0966e+08	9.19818e+07	1.11273e+08	8.93908e+07	1.10894e+08	7.2447e+07	9.14275e+07	3.08043e+08	1.20327e+08	2.63387e+08	1.4446e+08	1.42094e+08	1.48968e+08
1,7-dihydroxy-3-methoxy-xanthen-9-one	C14H10O5	437-50-3	XOXYHGOIRWABTC-UHFFFAOYSA-N	/	/	Polyketides	Plant xanthones	3.93	259.06	408.6	2.1	POS	[M+H]+	level1	1.37545e+06	2.24503e+07	1.05018e+07	1.01769e+07	2.4618e+07	3.72852e+07	1.25824e+07	5.71252e+07	1.44253e+07	499593	323032	361644	1.8058e+06	2.78746e+07	3.32276e+06	8.17119e+06	8.94695e+06	8.80001e+06
Catechin	C15H14O6	154-23-4	PFTAWBLQPZVEMU-DZGCQCFKSA-N	C06562	HMDB0002780	Shikimates and Phenylpropanoids	Flavan-3-ols	3.93	289.071	244.4	1.1	NEG	[M-H]-	level1	5.58511e+06	2.90669e+06	1.53339e+07	1.96181e+07	1.18867e+07	4.42902e+06	6.93709e+06	3.56037e+06	8.80696e+06	3.28096e+07	9.07623e+06	4.97091e+07	9.05567e+07	1.02523e+07	1.37619e+07	2.28595e+07	1.90726e+07	2.34798e+07
2-Hydroxy-3-(4-hydroxyphenyl)propanoic acid	C9H10O4	306-23-0	JVGVDSSUAVXRDY-UHFFFAOYSA-N	C03672	HMDB0000755	Shikimates and Phenylpropanoids	/	3.93	181.05	216.7	1.3	NEG	[M-H]-	level1	2.81353e+07	1.63175e+07	4.58058e+07	2.5814e+07	3.30374e+07	2.18977e+07	1.60049e+07	1.40224e+07	1.68793e+07	7.41806e+06	1.12854e+07	3.9473e+06	2.82551e+07	3.21342e+07	3.2901e+07	2.10597e+07	1.89241e+07	1.90651e+07
H-D-Trp-OH	C11H12N2O2	153-94-6	QIVBCDIJIAJPQS-SECBINFHSA-N	C00525	HMDB0013609	Amino acids and Peptides	Aminoacids	3.93	203.082	209.6	1.2	NEG	[M-H]-	level1	7.09867e+07	1.42415e+08	4.53511e+07	7.25746e+07	6.90323e+07	1.22202e+08	9.44753e+07	1.64856e+08	4.83813e+07	3.16883e+08	1.51e+08	3.37632e+08	1.98128e+07	4.5025e+06	1.9311e+07	1.16035e+08	1.15293e+08	1.14397e+08
Phenylalanine	C9H11NO2	63-91-2	COLNVLDHVKWLRT-QMMMGPOBSA-N	C00079	HMDB0000159	Amino acids and Peptides	Aminoacids	3.93	166.086	104.7	1.8	POS	[M+H]+	level1	2.74928e+08	1.99507e+08	1.63198e+08	2.88601e+08	4.73706e+08	1.33092e+08	6.6942e+08	6.25097e+08	8.19693e+08	4.16469e+08	4.7767e+08	6.03209e+08	1.27171e+08	8.35127e+06	6.06686e+07	3.63311e+08	3.68451e+08	3.74502e+08
Inosine	C10H12N4O5	58-63-9	UGQMRVRMYYASKQ-KQYNXXCUSA-N	C00294	HMDB0000195	Carbohydrates	Purine nucleos(t)ides	3.93	267.073	98.8	2.4	NEG	[M-H]-	level1	5.60883e+06	7.22503e+06	6.42774e+06	9.8455e+06	2.37402e+07	8.48355e+06	2.20031e+07	1.87133e+07	9.74594e+06	6.08236e+06	5.37018e+06	4.67276e+06	4.60673e+06	2.35883e+06	6.54788e+06	1.07279e+07	1.04339e+07	1.03432e+07
Mesaconic acid	C5H6O4	498-24-8	HNEGQIOMVPPMNR-NSCUHMNNSA-N	C01732	HMDB0000749	Fatty acids	Dicarboxylic acids	3.93	129.019	96.7	1.3	NEG	[M-H]-	level1	2.13891e+07	3.4822e+07	5.07448e+07	7.53886e+07	6.03454e+07	6.30501e+07	9.71152e+07	4.45599e+07	5.12142e+07	2.64749e+07	6.20468e+07	1.6701e+07	6.28946e+07	6.16004e+07	6.69268e+07	4.70173e+07	4.50669e+07	4.4145e+07
Hydroxyacetone	C3H6O2	116-09-6	XLSMFKSTNGKWQX-UHFFFAOYSA-N	C05235	HMDB0006961	/	/	3.93	73.0294	69.1	1.3	NEG	[M-H]-	level1	8.60594e+07	6.7389e+07	5.7791e+07	7.8655e+07	8.13355e+07	1.67413e+08	5.37944e+07	5.93859e+07	6.97088e+07	1.48607e+08	1.06153e+08	1.74595e+08	8.75808e+07	1.87005e+07	2.58652e+07	7.76337e+07	7.72026e+07	7.68195e+07
Glutamate	C5H9NO4	56-86-0	WHUUTDBJXJRKMK-VKHMYHEASA-N	C00025	HMDB0000148	Amino acids and Peptides	Aminoacids	3.93	146.046	52.3	1.3	NEG	[M-H]-	level1	6.04718e+06	4.58279e+06	1.15863e+07	1.06249e+07	1.12478e+07	1.04074e+07	1.74361e+07	2.34673e+07	3.57416e+07	1.28409e+07	1.22902e+07	4.0876e+07	7.05454e+06	5.53141e+06	1.97178e+07	1.14124e+07	1.14282e+07	1.14005e+07
Pyrrolidine	C4H9N	123-75-1	RWRDLPDLKQPQOW-UHFFFAOYSA-N	/	HMDB0031641	Alkaloids	/	3.93	72.0806	48.6	3	POS	[M+H]+	level1	3.83527e+07	5.43463e+07	5.29985e+07	3.51083e+07	5.98965e+07	4.75177e+07	1.42759e+08	1.39274e+08	4.46718e+07	1.2441e+07	1.92845e+07	2.48223e+07	9.12639e+07	9.09918e+06	1.34751e+07	6.15747e+07	6.26217e+07	6.07379e+07
4-Aminobutyric Acid	C4H9NO2	56-12-2	BTCSSZJGUNDROE-UHFFFAOYSA-N	C00334	HMDB0000112	Amino acids and Peptides	Aminoacids	3.93	104.07	48.2	2	POS	[M+H]+	level1	1.81666e+08	2.17967e+08	4.65532e+07	7.136e+07	4.83054e+07	1.06046e+08	1.12368e+08	1.77065e+08	9.35601e+07	7.13568e+07	6.41615e+07	6.80131e+07	5.84587e+07	5.33869e+06	3.6172e+07	7.31003e+07	7.4424e+07	5.76677e+07
Trehalose	C12H22O11	99-20-7	HDTRYLNUVZCQOY-LIZSDCNHSA-N	C01083	HMDB0000975	Carbohydrates	Disaccharides	3.93	341.108	47.4	2.7	NEG	[M-H]-	level1	1.64102e+09	3.33345e+08	2.43824e+08	2.79205e+08	2.37149e+08	5.10312e+08	2.1055e+08	4.72643e+08	8.02249e+06	1.99061e+09	1.25484e+09	2.69792e+09	5.53861e+08	3.67946e+08	2.01065e+08	5.06257e+08	5.65205e+08	5.29502e+08
L-Arginine	C6H14N4O2	1119-34-2	ODKSFYDXXFIFQN-BYPYZUCNSA-N	/	/	Amino acids and Peptides	Aminoacids	3.93	175.119	45.8	2.5	POS	[M+H]+	level1	1.52097e+07	2.25121e+07	1.91453e+07	6.3815e+07	2.35178e+07	2.28098e+07	6.39647e+07	5.78464e+07	4.11433e+07	8.02735e+08	4.99607e+07	6.92013e+07	1.34619e+07	3.03535e+06	1.38909e+07	5.95905e+07	6.18265e+07	6.08686e+07
5,6,7-Trimethoxycoumarin	C12H12O5	55085-47-7	FOBNRKTURPWTQX-UHFFFAOYSA-N	/	/	Shikimates and Phenylpropanoids	Simple coumarins	3.93	237.075	320.3	2.1	POS	[M+H]+	level1	3.49017e+06	8.06129e+06	1.06202e+07	1.3407e+07	5.75916e+06	5.48207e+06	3.86207e+06	3.05806e+06	3.68714e+06	1.16316e+06	3.4641e+06	1.11828e+06	9.33124e+06	2.48568e+07	3.1985e+07	8.32821e+06	8.51524e+06	8.55535e+06
Narcissin	C28H32O16	604-80-8	UIDGLYUNOUKLBM-GEBJFKNCSA-N	/	/	Shikimates and Phenylpropanoids	Flavonols	3.93	625.176	306	0.9	POS	[M+H]+	level1	1.3813e+07	227545	787499	1.71094e+08	3.18158e+06	415369	518935	505036	2.01269e+06	943613	267563	512533	1.58888e+06	199688	3.24565e+06	1.08645e+07	1.21578e+07	1.17496e+07
(3R,4R)-4-[(4-hydroxy-3-methoxy-phenyl)methyl]-3-[[3-methoxy-4-[(2S,3R,4S,5S,6R)-3,4,5-trihydroxy-6-(hydroxymethyl)tetrahydropyran-2-yl]oxy-phenyl]methyl]tetrahydrofuran-2-one	C26H32O11	/	AAGCATAPYOEULE-LHHMAMHXSA-N	/	/	Shikimates and Phenylpropanoids	Dibenzylbutyrolactone lignans	3.93	519.186	286	1.8	NEG	[M-H]-	level1	1.59985e+08	1.82679e+08	9.13976e+07	7.76193e+07	7.97788e+07	1.07126e+08	7.91722e+07	7.30061e+07	2.11149e+07	4.04257e+07	3.21295e+07	1.54261e+07	2.35632e+08	7.81803e+06	1.42621e+08	7.36252e+07	7.26826e+07	7.37143e+07
3-Hydroxy-4-methoxyacetophenone	C9H10O3	6100-74-9	YLTGFGDODHXMFB-UHFFFAOYSA-N	/	/	Shikimates and Phenylpropanoids	/	3.93	167.07	248.6	1.7	POS	[M+H]+	level1	1.2123e+07	1.86348e+07	1.24921e+07	7.53295e+06	6.54488e+06	1.14822e+07	1.38138e+07	1.53422e+07	1.12466e+07	6.47048e+06	5.99875e+06	5.75047e+06	2.25084e+07	5.45703e+06	9.85962e+06	1.05614e+07	1.09963e+07	1.10136e+07
Asperulosidic Acid	C18H24O12	25368-11-0	DGDWCRWJRNMRKX-DILZHRMZSA-N	/	/	Terpenoids	Iridoids monoterpenoids	3.93	431.119	233.9	1.7	NEG	[M-H]-	level1	7.41079e+07	2.47577e+06	4.0692e+07	2.35841e+06	1.44943e+06	1.18567e+07	1.17099e+09	1.50632e+09	6.15625e+08	2.07926e+07	1.41715e+07	5.78347e+07	791975	709371	339469	3.2435e+08	3.35086e+08	3.33911e+08
1-phenylbutane-1,3-dione	C10H10O2	93-91-4	CVBUKMMMRLOKQR-UHFFFAOYSA-N	/	/	Shikimates and Phenylpropanoids	/	3.93	163.075	462.9	2	POS	[M+H]+	level1	2.64944e+07	2.32814e+07	2.13753e+07	2.35169e+07	2.15457e+07	1.89449e+07	2.02408e+07	2.11299e+07	2.09752e+07	2.33566e+07	1.94631e+07	1.39542e+07	2.54146e+07	2.9584e+07	2.67379e+07	1.88634e+07	2.39318e+07	2.32366e+07
5,7-dihydroxy-2-phenyl-chroman-4-one	C15H12O4	68745-38-0	URFCJEUYXNAHFI-UHFFFAOYSA-N	/	/	Shikimates and Phenylpropanoids	Flavanones	3.93	255.066	402.2	1.7	NEG	[M-H]-	level1	1.15283e+07	1.42094e+07	1.92257e+07	4.13133e+07	4.23178e+07	3.00296e+07	2.56498e+07	3.17222e+07	3.92013e+07	3.30819e+07	2.74255e+07	4.67082e+07	6.13807e+06	6.28373e+06	1.71409e+07	2.44937e+07	2.63164e+07	2.67555e+07
(1S,3R,4R,5R)-1,3,4-trihydroxy-5-[(E)-3-(3-hydroxy-4-methoxy-phenyl)prop-2-enoyl]oxy-cyclohexanecarboxylic acid	C17H20O9	/	ZHBZPCLRULAFBL-KJJWLSQTSA-N	/	/	Shikimates and Phenylpropanoids	Cinnamic acids and derivatives	3.93	367.103	259	2.2	NEG	[M-H]-	level1	7.27983e+07	7.74094e+06	1.26705e+08	2.66734e+08	1.95601e+08	3.89883e+07	1.14048e+07	4.60496e+06	1.64166e+07	3.55223e+07	1.81794e+07	2.59457e+07	1.52531e+07	6.16638e+06	2.49986e+07	5.33708e+07	5.49317e+07	5.63753e+07
(2S,3R,4S,5S,6R)-2-(4-hydroxy-3-methoxy-phenoxy)-6-(hydroxymethyl)tetrahydropyran-3,4,5-triol	C13H18O8	109194-60-7	KWVHACHAQJFTLZ-UJPOAAIJSA-N	/	/	/	/	3.93	301.092	105.2	1.1	NEG	[M-H]-	level1	2.8814e+07	2.05168e+07	4.82057e+06	4.174e+06	1.13603e+06	1.93774e+06	1.71546e+07	2.52654e+07	1.17738e+07	1.24936e+07	5.54135e+06	6.68686e+06	2.57638e+07	2.21175e+06	2.25922e+06	1.17028e+07	1.19358e+07	1.21096e+07
(1S,2R,4aS,6aS,6bR,9R,10S,11R,12aR,14bS)-10,11-dihydroxy-9-(hydroxymethyl)-1,2,6a,6b,9,12a-hexamethyl-2,3,4,5,6,6a,7,8,8a,10,11,12,13,14b-tetradecahydro-1H-picene-4a-carboxylic acid	C30H48O5	/	JXSVIVRDWWRQRT-SVCFHXMWSA-N	/	/	Terpenoids	Ursane and Taraxastane triterpenoids	3.92	487.342	454.1	1.8	NEG	[M-H]-	level1	9.46428e+07	8.40148e+07	8.50491e+07	1.04243e+08	2.66312e+07	5.28128e+07	8.87737e+07	6.26736e+07	8.12294e+07	5.27577e+07	1.98442e+07	7.55305e+07	1.84364e+08	2.04513e+06	8.39113e+07	7.61239e+07	8.27529e+07	8.11401e+07
(4aR,5R,6aR,6aS,6bR,8aR,9R,10S,12aR,14bS)-5,10-dihydroxy-9-(hydroxymethyl)-2,2,6a,6b,9,12a-hexamethyl-1,3,4,5,6,6a,7,8,8a,10,11,12,13,14b-tetradecahydropicene-4a-carboxylic acid	C30H48O5	52936-64-8	FABOBEOYNMHSHB-UAWZMHPWSA-N	/	/	Terpenoids	Oleanane triterpenoids	3.92	487.342	454.1	1.8	NEG	[M-H]-	level1	9.46428e+07	8.40148e+07	8.50491e+07	1.04243e+08	2.66312e+07	5.28128e+07	8.87737e+07	6.26736e+07	8.12294e+07	5.27577e+07	1.98442e+07	7.55305e+07	1.84364e+08	2.04513e+06	8.39113e+07	7.61239e+07	8.27529e+07	8.11401e+07
Xanthopurpurin	C14H8O4	518-83-2	WPWWKBNOXTZDQJ-UHFFFAOYSA-N	/	/	Polyketides	Anthraquinones and anthrones	3.92	239.035	409.3	1.4	NEG	[M-H]-	level1	1.77856e+08	5.65485e+07	6.45523e+07	8.93377e+07	8.23052e+07	8.7563e+07	2.26211e+08	2.7126e+08	2.79895e+08	7.12447e+07	6.08197e+07	6.4056e+07	9.52027e+07	1.37483e+07	1.10645e+08	1.12594e+08	1.23995e+08	1.06303e+08
Gentisic acid	C7H6O4	490-79-9	WXTMDXOMEHJXQO-UHFFFAOYSA-N	C00628	HMDB0000152	Shikimates and Phenylpropanoids	Simple phenolic acids	3.92	153.019	210.9	1.4	NEG	[M-H]-	level1	4.64802e+08	5.92127e+07	9.63948e+07	2.62721e+08	2.0565e+08	3.31889e+07	1.58997e+08	9.42663e+07	2.54162e+08	3.58935e+07	8.13146e+07	3.00811e+07	1.00546e+08	2.45355e+08	1.89466e+08	1.99053e+08	2.04984e+08	2.01758e+08
(2S,4aS,6aS,6bR,10S,12aS,14bS)-10-hydroxy-2,4a,6a,6b,9,9,12a-heptamethyl-13-oxo-3,4,5,6,6a,7,8,8a,10,11,12,14b-dodecahydro-1H-picene-2-carboxylic acid	C30H46O4	1449-05-4	MPDGHEJMBKOTSU-IYTIXWHISA-N	/	/	Terpenoids	Oleanane triterpenoids	3.92	469.332	504.1	1.6	NEG	[M-H]-	level1	1.90704e+07	3.61922e+06	3.18678e+07	8.75762e+07	4.24582e+07	3.38098e+07	4.3156e+07	6.87678e+07	5.6035e+07	1.50762e+07	8.41508e+06	8.21941e+06	1.31391e+07	1.30499e+06	6.32877e+06	2.74324e+07	2.50018e+07	2.40337e+07
Pomolic acid	C30H48O4	13849-91-7	ZZTYPLSBNNGEIS-OPAXANQDSA-N	/	/	Terpenoids	Ursane and Taraxastane triterpenoids	3.92	471.347	485.3	2.2	NEG	[M-H]-	level1	4.24379e+07	1.97737e+07	1.74203e+07	1.31812e+07	1.00167e+07	1.16994e+07	1.90846e+07	2.57144e+07	5.90383e+06	3.63441e+07	2.1465e+07	2.53206e+07	3.06571e+07	1.10352e+06	1.81538e+07	1.68816e+07	1.85606e+07	1.83617e+07
Glucose	C6H12O6	492-62-6	WQZGKKKJIJFFOK-DVKNGEFBSA-N	C00267	HMDB0003345	Carbohydrates	Monosaccharides	3.92	203.052	45.6	2.5	POS	[M+Na]+	level1	1.48345e+08	2.15758e+07	1.30436e+07	1.13068e+07	1.92526e+07	1.86365e+07	8.14016e+07	3.24108e+07	1.08819e+08	4.89094e+06	1.30886e+07	3.43269e+06	4.49492e+07	3.10876e+08	1.85563e+07	4.2014e+07	4.3542e+07	4.20435e+07
DL-Tryptophan	C11H12N2O2	54-12-6	QIVBCDIJIAJPQS-UHFFFAOYSA-N	C00806	HMDB0030396	Amino acids and Peptides	Aminoacids	3.92	203.082	209.6	1.2	NEG	[M-H]-	level1	7.09867e+07	1.42415e+08	4.53511e+07	7.25746e+07	6.90323e+07	1.22202e+08	9.44753e+07	1.64856e+08	4.83813e+07	3.16883e+08	1.51e+08	3.37632e+08	1.98128e+07	4.5025e+06	1.9311e+07	1.16035e+08	1.15293e+08	1.14397e+08
(2R,3S,4S,5R,6R)-2-(hydroxymethyl)-6-[(2S,3R,4S,5S,6R)-3,4,5-trihydroxy-6-(hydroxymethyl)tetrahydropyran-2-yl]oxy-tetrahydropyran-3,4,5-triol	C12H22O11	585-91-1	HDTRYLNUVZCQOY-BTLHAWITSA-N	/	/	Carbohydrates	Disaccharides	3.92	341.108	47.4	2.7	NEG	[M-H]-	level1	1.64102e+09	3.33345e+08	2.43824e+08	2.79205e+08	2.37149e+08	5.10312e+08	2.1055e+08	4.72643e+08	8.02249e+06	1.99061e+09	1.25484e+09	2.69792e+09	5.53861e+08	3.67946e+08	2.01065e+08	5.06257e+08	5.65205e+08	5.29502e+08
Nervonic acid	C24H46O2	506-37-6	GWHCXVQVJPWHRF-KTKRTIGZSA-N	C08323	HMDB0002368	Fatty acids	Unsaturated fatty acids	3.92	365.342	635.8	2.3	NEG	[M-H]-	level1	84971.6	789867	786528	1.12177e+06	1.33642e+06	767166	1.9841e+06	2.84797e+06	1.16867e+06	475659	415091	856122	1.16346e+06	8.52638e+06	1.73894e+06	1.53077e+06	2.16993e+06	1.58637e+06
5-nonadecylbenzene-1,3-diol	C25H44O2	35176-46-6	PUNOCEUUYUXUGR-UHFFFAOYSA-N	/	/	Polyketides	Catechols with side chains	3.92	375.326	603.8	2.2	NEG	[M-H]-	level1	630162	3.70794e+06	2.28486e+06	2.23968e+06	1.81114e+06	3.04255e+06	5.67562e+06	6.26901e+06	695330	9.37486e+06	7.67286e+06	1.0565e+07	386490	53567.1	1.33868e+06	3.37165e+06	4.33352e+06	3.40808e+06
Myristoleic acid	C14H26O2	544-64-9	YWWVWXASSLXJHU-WAYWQWQTSA-N	/	/	Fatty acids	Unsaturated fatty acids	3.92	225.186	523.6	1.7	NEG	[M-H]-	level1	1.12733e+07	4.44832e+07	2.21106e+07	2.06698e+07	1.50978e+07	3.03767e+07	2.09612e+07	2.29466e+07	1.73918e+07	2.45093e+07	1.09146e+07	9.86055e+06	2.44067e+07	2.60298e+07	4.75882e+07	2.71364e+07	2.83056e+07	2.81691e+07
Acetylshikonin	C18H18O6	24502-78-1	WNFXUXZJJKTDOZ-UHFFFAOYSA-N	C17413	HMDB0247936	Polyketides	Naphthoquinones	3.92	329.103	471.6	1.3	NEG	[M-H]-	level1	311948	1.6135e+06	1.47792e+06	1.28676e+06	1.5675e+06	1.44671e+06	1.71866e+06	5.54863e+06	1.63223e+06	165877	1.09176e+06	185567	2.23594e+06	1.31269e+09	1.72423e+06	1.1999e+08	1.21128e+08	1.24213e+08
Caprylic acid	C8H16O2	124-07-2	WWZKQHOCKIZLMA-UHFFFAOYSA-N	C06423	HMDB0000482	Fatty acids	Branched fatty acids	3.92	143.107	432.3	2	NEG	[M-H]-	level1	3.75866e+07	2.53325e+07	2.51866e+07	2.86019e+07	1.6328e+07	1.79415e+07	2.1928e+07	2.77515e+07	2.42625e+07	5.23947e+07	1.74995e+07	4.64249e+07	2.04534e+08	4.89857e+07	1.74095e+08	4.64785e+07	4.93509e+07	4.90442e+07
5,7,11,19-tetraoxapentacyclo[10.8.0.02,10.04,8.013,18]icosa-2,4(8),9,13(18),14,16-hexaen-16-ol	C16H12O5	/	HUKSJTUUSUGIDC-UHFFFAOYSA-N	/	/	Shikimates and Phenylpropanoids	Pterocarpan	3.92	285.075	383.2	1.8	POS	[M+H]+	level1	1.74525e+07	1.69104e+07	2.04887e+07	2.00832e+07	1.37331e+07	5.4901e+07	1.66032e+07	1.03399e+07	5.82991e+07	7.2113e+08	2.68998e+08	3.42877e+08	1.98837e+07	1.01096e+07	1.21468e+07	8.73874e+07	9.23306e+07	9.15936e+07
1,3,6,7-tetrahydroxyxanthen-9-one	C13H8O6	3542-72-1	ZHTQCPCDXKMMLU-UHFFFAOYSA-N	/	/	Shikimates and Phenylpropanoids	Plant xanthones	3.92	259.024	331.9	2	NEG	[M-H]-	level1	2.69775e+07	6.79554e+06	7.40908e+06	1.29858e+07	1.8847e+07	1.42624e+07	1.94211e+07	3.0941e+07	5.87908e+07	4.74451e+06	2.31979e+06	4.98811e+06	3.14363e+07	3.27531e+07	2.37011e+07	2.30261e+07	2.217e+07	2.34756e+07
4,5-Dicaffeoylquinic acid	C25H24O12	57378-72-0	UFCLZKMFXSILNL-RVXRWRFUSA-N	/	HMDB0030707	Shikimates and Phenylpropanoids	Cinnamic acids and derivatives	3.92	515.119	298.9	1.4	NEG	[M-H]-	level1	2.81757e+08	4.49201e+06	1.07329e+08	2.01764e+07	2.16511e+07	4.50956e+06	5.60168e+06	1.63931e+06	2.0085e+07	7.55656e+07	2.84756e+08	1.7529e+08	4.68122e+06	3.39733e+06	1.76352e+08	1.11451e+08	1.13124e+08	1.15192e+08
Dihydroferulic acid	C10H12O4	1135-23-5	BOLQJTPHPSDZHR-UHFFFAOYSA-N	/	HMDB0062121	Shikimates and Phenylpropanoids	/	3.92	195.066	281.4	2.4	NEG	[M-H]-	level1	2.37483e+07	2.64402e+07	2.82931e+07	5.48865e+07	3.11426e+07	2.51542e+07	1.84518e+07	1.97862e+07	1.2569e+07	1.36605e+07	389996	664729	2.9736e+07	9.0329e+06	3.8803e+07	1.73957e+07	1.78849e+07	1.70537e+07
2,6-Dimethoxybenzoic acid	C9H10O4	1466-76-8	MBIZFBDREVRUHY-UHFFFAOYSA-N	/	HMDB0029273	Shikimates and Phenylpropanoids	Simple phenolic acids	3.92	183.065	201.2	1.3	POS	[M+H]+	level1	3.2494e+06	7.03403e+06	3.93572e+06	2.54027e+06	2.98253e+06	3.52465e+06	5.49305e+06	4.1264e+06	3.49034e+06	1.93652e+06	1.91775e+06	1.76561e+06	7.82738e+06	1.77e+06	7.79085e+06	3.80044e+06	3.61923e+06	3.1781e+06
Nicotinamide	C6H6N2O	98-92-0	DFPAKSUCGFBDDF-UHFFFAOYSA-N	C00153	HMDB0001406	Alkaloids	Pyridine alkaloids	3.92	123.055	94.5	1.2	POS	[M+H]+	level1	6.09863e+07	2.54806e+07	2.78799e+07	2.7823e+07	3.17041e+07	2.54978e+07	4.9748e+07	6.64583e+07	1.17521e+07	2.7877e+07	2.19086e+07	3.20034e+07	5.50711e+07	1.12054e+07	1.66042e+07	3.31198e+07	3.38802e+07	3.46823e+07
Cytarabine	C9H13N3O5	147-94-4	UHDGCWIWMRVCDJ-CCXZUQQUSA-N	C02961	HMDB0015122	Carbohydrates	Pyrimidine nucleos(t)ides	3.92	244.092	61.3	1.7	POS	[M+H]+	level1	4.04378e+07	1.99119e+07	1.97303e+07	2.92871e+07	1.17969e+08	2.30868e+07	4.6332e+07	3.77547e+07	1.78119e+07	1.43206e+07	3.98925e+07	1.08176e+07	8.48123e+06	2.22453e+06	6.97016e+06	3.52703e+07	3.37309e+07	3.70998e+07
Glyceraldehyde	C3H6O3	56-82-6	MNQZXJOMYWMBOU-UHFFFAOYSA-N	C02154	HMDB0001051	Carbohydrates	Monosaccharides	3.92	89.0242	55.1	1.7	NEG	[M-H]-	level1	8.34755e+08	2.85805e+08	2.80156e+08	1.82171e+08	2.43468e+08	2.77392e+08	4.17525e+08	3.47875e+08	1.73087e+08	1.54898e+08	1.97527e+08	1.119e+08	4.95081e+08	3.78405e+08	2.95497e+08	2.70256e+08	2.79891e+08	2.62355e+08
Dihydroxyacetone	C3H6O3	96-26-4	RXKJFZQQPQGTFL-UHFFFAOYSA-N	C00184	HMDB0001882	Carbohydrates	Monosaccharides	3.92	89.0242	55.1	1.7	NEG	[M-H]-	level1	8.34755e+08	2.85805e+08	2.80156e+08	1.82171e+08	2.43468e+08	2.77392e+08	4.17525e+08	3.47875e+08	1.73087e+08	1.54898e+08	1.97527e+08	1.119e+08	4.95081e+08	3.78405e+08	2.95497e+08	2.70256e+08	2.79891e+08	2.62355e+08
Gentianose	C18H32O16	25954-44-3	MUPFEKGTMRGPLJ-WSCXOGSTSA-N	C08239	HMDB0034072	Carbohydrates	Polysaccharides	3.92	503.161	48.8	1.7	NEG	[M-H]-	level1	2.42719e+08	8.73423e+07	5.88232e+07	1.39831e+08	6.90717e+07	1.15539e+08	6.02987e+06	1.30586e+07	2.97256e+06	2.82788e+07	4.91323e+07	1.76187e+07	1.02244e+08	6.97882e+07	7.36292e+07	5.35743e+07	4.37522e+07	4.46186e+07
2-O-beta-D-Glucopyranosyl-L-ascorbic acid	C12H18O11	562043-82-7	MLSJBGYKDYSOAE-UHFFFAOYSA-N	/	HMDB0253873	Carbohydrates	Monosaccharides	3.92	337.077	47.4	1.6	NEG	[M-H]-	level1	2.06655e+07	1.61835e+07	5.97593e+06	2.98384e+06	4.10489e+06	4.00953e+07	1.20538e+07	6.73949e+07	6.7533e+06	1.98966e+08	5.30938e+07	1.31269e+08	7.79555e+06	5.54211e+06	4.30901e+06	4.50816e+07	4.73451e+07	4.77511e+07
7-(1-hydroxy-1-methyl-ethyl)-1,4a-dimethyl-2,3,4,9,10,10a-hexahydrophenanthrene-1-carboxylic acid	C20H28O3	54113-95-0	ILQLITDRYFHAGM-UHFFFAOYSA-N	/	/	Terpenoids	Podocarpane diterpenoids	3.92	315.196	436.8	1.5	NEG	[M-H]-	level1	3.10873e+06	419357	898176	6.45688e+06	2.38523e+07	1.24133e+06	2.14403e+06	1.18921e+06	2.54565e+06	3.08635e+07	7.66151e+07	5.41342e+07	893646	777556	3.49333e+06	1.39507e+07	1.45822e+07	1.45356e+07
3-(4-Methoxyphenyl)propanoic acid	C10H12O3	1929-29-9	FIUFLISGGHNPSM-UHFFFAOYSA-N	/	HMDB0131174	Shikimates and Phenylpropanoids	/	3.92	179.071	328.7	1.8	NEG	[M-H]-	level1	6.44865e+07	6.31231e+07	5.3745e+07	3.61615e+07	4.26697e+07	4.40932e+07	1.37621e+08	1.42341e+08	7.12127e+07	2.41422e+07	2.26892e+07	2.15848e+07	1.49046e+08	1.14576e+07	6.97465e+06	5.95236e+07	6.12557e+07	6.15041e+07
Psoralenoside	C17H18O9	905954-17-8	XRLPSAYLYDMYGX-UETKAVOHSA-N	/	/	Shikimates and Phenylpropanoids	/	3.92	365.087	264.2	2.1	NEG	[M-H]-	level1	1.05318e+07	1.20038e+07	1.84571e+07	1.26582e+07	2.02035e+07	1.05587e+07	1.06097e+07	1.12105e+07	4.39908e+07	3.07628e+07	1.37724e+08	1.69697e+08	6.4368e+06	9.06689e+06	3.99163e+07	3.11406e+07	2.29504e+07	2.62104e+07
3-Hydroxy-2-methylpyridine	C6H7NO	1121-25-1	AQSRRZGQRFFFGS-UHFFFAOYSA-N	/	/	Alkaloids	Pyridine alkaloids	3.92	110.06	60.9	2.1	POS	[M+H]+	level1	4.95708e+06	9.06725e+06	4.56075e+07	4.04377e+07	6.60027e+07	1.58129e+07	5.33583e+07	2.07029e+07	1.4188e+07	1.26341e+07	4.44865e+07	8.01332e+06	3.61982e+07	2.74086e+06	1.47169e+08	2.80309e+07	2.94098e+07	2.85432e+07
(1S,2R,4aS,6aS,6bR,9R,10R,11R,12aR)-10,11-dihydroxy-9-(hydroxymethyl)-1,2,6a,6b,9,12a-hexamethyl-2,3,4,5,6,6a,7,8,8a,10,11,12,13,14b-tetradecahydro-1H-picene-4a-carboxylic acid	C30H48O5	464-92-6	JXSVIVRDWWRQRT-BEELBYNOSA-N	/	/	Terpenoids	Ursane and Taraxastane triterpenoids	3.91	487.342	454.1	1.8	NEG	[M-H]-	level1	9.46428e+07	8.40148e+07	8.50491e+07	1.04243e+08	2.66312e+07	5.28128e+07	8.87737e+07	6.26736e+07	8.12294e+07	5.27577e+07	1.98442e+07	7.55305e+07	1.84364e+08	2.04513e+06	8.39113e+07	7.61239e+07	8.27529e+07	8.11401e+07
5-hydroxy-2-methyl-7-[(2S,3R,4S,5S,6R)-3,4,5-trihydroxy-6-(hydroxymethyl)tetrahydropyran-2-yl]oxy-chromen-4-one	C16H18O9	58108-99-9	BYYDEEAJCDGLER-YMILTQATSA-N	/	/	Polyketides	Chromones	3.91	355.102	236.4	1.2	POS	[M+H]+	level1	4.50395e+08	1.14887e+07	2.8604e+08	1.64155e+09	1.23256e+09	4.38373e+07	8.17352e+06	8.3942e+06	3.21101e+07	1.06926e+08	8.71357e+07	9.83872e+07	9.74639e+07	3.63304e+06	3.13464e+08	3.16163e+08	3.14084e+08	3.14398e+08
Isoformononetin	C16H12O4	486-63-5	LNIQZRIHAMVRJA-UHFFFAOYSA-N	C12125	HMDB0033994	Shikimates and Phenylpropanoids	Isoflavones	3.91	269.08	376.5	2.1	POS	[M+H]+	level1	1.60166e+08	9.41834e+08	7.30911e+08	9.08383e+08	1.18891e+09	1.30752e+09	3.90997e+08	4.86703e+08	6.51528e+08	8.84654e+06	2.50166e+06	3.5744e+06	2.92715e+07	3.23626e+07	2.02886e+08	5.26497e+08	5.26104e+08	5.43121e+08
DL-Glutamic acid	C5H9NO4	617-65-2	WHUUTDBJXJRKMK-UHFFFAOYSA-N	C00302	HMDB0060475	Amino acids and Peptides	Aminoacids	3.91	146.046	52.3	1.3	NEG	[M-H]-	level1	6.04718e+06	4.58279e+06	1.15863e+07	1.06249e+07	1.12478e+07	1.04074e+07	1.74361e+07	2.34673e+07	3.57416e+07	1.28409e+07	1.22902e+07	4.0876e+07	7.05454e+06	5.53141e+06	1.97178e+07	1.14124e+07	1.14282e+07	1.14005e+07
Cytarabine (hydrochloride)	C9H13N3O5	69-74-9	UHDGCWIWMRVCDJ-UHFFFAOYSA-N	/	HMDB0248553	Carbohydrates	Pyrimidine nucleos(t)ides	3.91	244.092	61.3	1.7	POS	[M+H]+	level1	4.04378e+07	1.99119e+07	1.97303e+07	2.92871e+07	1.17969e+08	2.30868e+07	4.6332e+07	3.77547e+07	1.78119e+07	1.43206e+07	3.98925e+07	1.08176e+07	8.48123e+06	2.22453e+06	6.97016e+06	3.52703e+07	3.37309e+07	3.70998e+07
Pratensein	C16H12O6	2284-31-3	FPIOBTBNRZPWJW-UHFFFAOYSA-N	/	/	Shikimates and Phenylpropanoids	Isoflavones	3.91	301.07	355.2	1.5	POS	[M+H]+	level1	8.60681e+06	1.34977e+07	1.25877e+07	8.29795e+06	9.80594e+06	6.87183e+07	1.68831e+07	2.03563e+07	2.66571e+07	1.29059e+08	9.57979e+07	9.29769e+07	6.47797e+06	5.43944e+06	2.41838e+06	2.9857e+07	2.67123e+07	3.04971e+07
6,7,4'-Trihydroxyisoflavone	C15H10O5	17817-31-1	GYLUFQJZYAJQDI-UHFFFAOYSA-N	/	/	Shikimates and Phenylpropanoids	Isoflavones	3.91	271.06	316.9	1.7	POS	[M+H]+	level1	9.0473e+06	9.93027e+06	1.65743e+07	1.26221e+07	1.49219e+07	4.14639e+07	1.42394e+07	3.47193e+07	2.08404e+07	3.00508e+07	1.23816e+08	3.4924e+07	1.12763e+07	5.24606e+07	9.52919e+06	2.174e+07	2.15897e+07	2.15061e+07
Propylgallate	C10H12O5	121-79-9	ZTHYODDOHIVTJV-UHFFFAOYSA-N	C11155	HMDB0033835	Shikimates and Phenylpropanoids	Shikimic acids and derivatives	3.91	211.061	307.2	1.6	NEG	[M-H]-	level1	2.7598e+06	1.14399e+07	5.16714e+07	3.38571e+07	5.69758e+06	1.14843e+07	1.72334e+07	1.6841e+07	2.00481e+07	5.96097e+06	4.33178e+07	8.98584e+06	2.85552e+06	1.08737e+07	4.01326e+07	1.70348e+07	1.83275e+07	1.8631e+07
Coniferaldehyde	C10H10O3	20649-42-7	DKZBBWMURDFHNE-NSCUHMNNSA-N	C02666	HMDB0141782	Shikimates and Phenylpropanoids	Cinnamic acids and derivatives	3.91	177.055	303.8	1.9	NEG	[M-H]-	level1	5.02902e+07	6.66099e+07	8.29268e+07	5.72542e+07	7.11536e+07	3.07434e+07	5.64786e+07	6.09977e+07	7.9971e+07	3.38157e+07	2.46344e+07	2.81708e+07	2.30684e+08	1.03081e+08	2.63535e+08	6.22939e+07	6.35592e+07	6.32902e+07
Suberic acid	C8H14O4	505-48-6	TYFQFVWCELRYAO-UHFFFAOYSA-N	C08278	HMDB0000893	Fatty acids	Dicarboxylic acids	3.91	173.082	296.6	2.1	NEG	[M-H]-	level1	7.1368e+07	3.8391e+07	4.86623e+07	5.79653e+07	5.04518e+07	2.72205e+07	4.26232e+07	4.73067e+07	7.8314e+07	2.27911e+07	4.94347e+07	2.72866e+07	5.49383e+08	6.29564e+07	1.5909e+08	8.70222e+07	8.87947e+07	8.67452e+07
3-Phenyllactic acid	C9H10O3	20312-36-1	VOXXWSYKYCBWHO-MRVPVSSYSA-N	C05607	HMDB0000748	Shikimates and Phenylpropanoids	/	3.91	147.045	281.4	2.2	NEG	[M-H2O-H]-	level1	9.62786e+06	5.5306e+06	1.43403e+07	9.88922e+06	1.2101e+07	2.30527e+06	1.58969e+07	3.65542e+07	1.55471e+07	5.19491e+07	8.33061e+07	7.00931e+07	9.29764e+06	734275	7.05404e+06	7.73026e+07	6.0861e+07	8.19201e+07
2,6-Dihydroxybenzoic acid	C7H6O4	303-07-1	AKEUNCKRJATALU-UHFFFAOYSA-N	/	HMDB0013676	Shikimates and Phenylpropanoids	Simple phenolic acids	3.91	153.019	280.2	2.3	NEG	[M-H]-	level1	7.32601e+07	2.50311e+07	2.88758e+07	7.00662e+07	2.55155e+07	3.67611e+07	4.7078e+06	5.00911e+06	2.21091e+06	1.64677e+06	3.00343e+06	4.11332e+06	8.30927e+06	1.05488e+07	1.00304e+07	1.56123e+07	1.39701e+07	1.43283e+07
Syringaldehyde	C9H10O4	134-96-3	KCDXJAYRVLXPFO-UHFFFAOYSA-N	/	HMDB0258653	Shikimates and Phenylpropanoids	Cinnamic acids and derivatives	3.91	181.05	275.4	2.3	NEG	[M-H]-	level1	3.10254e+07	1.08878e+08	5.91323e+07	4.52925e+07	5.70385e+07	8.67399e+07	3.29098e+07	2.85542e+07	3.66583e+07	9.38747e+06	7.86894e+06	7.16057e+06	3.48181e+07	2.10432e+07	1.86015e+07	1.41034e+07	1.33938e+07	1.54277e+07
Caffeic acid	C9H8O4	501-16-6	QAIPRVGONGVQAS-DUXPYHPUSA-N	C01481	HMDB0001964	Shikimates and Phenylpropanoids	Cinnamic acids and derivatives	3.91	179.035	265.9	2.1	NEG	[M-H]-	level1	8.90063e+08	8.77111e+07	2.9707e+08	8.59716e+08	1.10536e+09	1.12416e+08	9.04595e+07	9.38243e+07	2.35595e+08	8.49592e+07	2.07927e+08	7.90061e+07	1.51624e+08	4.70835e+08	1.26422e+08	3.2476e+08	3.25923e+08	3.3147e+08
Vanillic acid	C8H8O4	121-34-6	WKOLLVMJNQIZCI-UHFFFAOYSA-N	C06672	HMDB0000484	Shikimates and Phenylpropanoids	Cinnamic acids and derivatives	3.91	167.035	259.7	2.2	NEG	[M-H]-	level1	2.52102e+08	3.9622e+08	3.1954e+08	3.50144e+08	4.01128e+08	1.86542e+08	3.38521e+08	3.17424e+08	3.01836e+08	1.19084e+08	1.61399e+08	1.14345e+08	6.10878e+08	1.00902e+08	3.14006e+08	2.86973e+08	2.98427e+08	2.97658e+08
Desaminotyrosine	C9H10O3	501-97-3	NMHMNPHRMNGLLB-UHFFFAOYSA-N	C01744	HMDB0002199	Shikimates and Phenylpropanoids	/	3.91	165.055	259.6	2.1	NEG	[M-H]-	level1	1.0471e+07	1.46904e+07	8.73922e+06	5.73642e+06	4.3395e+06	1.10245e+07	9.36754e+06	9.48836e+06	1.17617e+07	4.50209e+06	5.90087e+06	2.7376e+06	1.19171e+07	4.53385e+06	8.11027e+06	7.41486e+06	7.62129e+06	7.28902e+06
3',4'-Dihydroxyacetophenone	C8H8O3	1197-09-7	UCQUAMAQHHEXGD-UHFFFAOYSA-N	C10675	HMDB0029661	Shikimates and Phenylpropanoids	/	3.91	151.04	250.7	1.6	NEG	[M-H]-	level1	9.41331e+06	7.0455e+06	1.31921e+07	1.83973e+07	1.12485e+07	1.43775e+07	1.10291e+07	7.59713e+06	1.05171e+07	1.05131e+07	1.94884e+07	8.06143e+06	6.37566e+06	5.71561e+07	2.21904e+07	9.99175e+06	9.78353e+06	9.8254e+06
Lawsone	C10H6O3	83-72-7	WVCHIGAIXREVNS-UHFFFAOYSA-N	/	HMDB0253997	Polyketides	Naphthoquinones	3.91	173.024	244.3	1.7	NEG	[M-H]-	level1	7.4486e+07	4.41385e+07	3.44328e+07	5.58394e+07	7.0122e+07	3.93815e+07	1.84926e+07	3.3809e+07	276368	2.10294e+08	1.35745e+08	1.86647e+08	4.12991e+07	6.57022e+06	4.14172e+07	5.30384e+07	5.24266e+07	5.61149e+07
Kynurenic Acid	C10H7NO3	492-27-3	HCZHHEIFKROPDY-UHFFFAOYSA-N	C01717	HMDB0000715	Alkaloids	Acridone alkaloids	3.91	190.049	235.6	1.8	POS	[M+H]+	level1	7.97056e+06	3.64856e+06	1.24077e+07	2.10747e+07	4.13016e+06	4.36382e+06	3.79989e+06	3.17309e+06	5.09398e+06	3.23365e+06	5.97676e+07	4.64985e+06	2.5193e+06	1.45567e+06	7.21243e+07	1.33028e+07	1.35189e+07	1.37196e+07
L-Aspartic Acid	C4H7NO4	56-84-8	CKLJMWTZIZZHCS-REOHCLBHSA-N	C00049	HMDB0000191	Amino acids and Peptides	Aminoacids	3.91	134.044	54.7	2.1	POS	[M+H]+	level1	3.57448e+07	1.50433e+07	3.03045e+07	3.67992e+07	3.79814e+07	3.40191e+07	7.17358e+07	6.09747e+07	1.26467e+08	5.07279e+07	6.4134e+07	1.39463e+07	5.70633e+06	955224	1.25277e+07	5.20582e+07	4.95528e+07	5.6894e+07
Arabitol	C5H12O5	7643-75-6	HEBKCHPVOIAQTA-IMJSIDKUSA-N	C00532	HMDB0001851	Carbohydrates	Monosaccharides	3.91	151.061	45	1.8	NEG	[M-H]-	level1	9.43243e+06	6.76734e+06	1.32185e+07	2.7672e+07	4.12751e+06	5.56207e+07	7.30201e+06	1.11918e+07	9.20521e+06	3.1013e+07	3.21187e+07	2.37422e+07	1.82705e+07	2.45523e+07	5.2613e+07	1.34296e+07	1.37165e+07	1.32431e+07
Erucamide	C22H43NO	112-84-5	UAUDZVJPLUQNMU-KTKRTIGZSA-N	/	HMDB0244507	Fatty acids	Primary amides	3.91	338.341	592.9	1.7	POS	[M+H]+	level1	3.58655e+07	2.35577e+07	2.15033e+07	1.91298e+07	2.07318e+07	3.26471e+07	1.48936e+07	1.33983e+07	1.78355e+07	2.05869e+07	1.59068e+07	1.73989e+07	1.65155e+07	1.49962e+07	2.21006e+07	1.60371e+07	2.1018e+07	2.30783e+07
(3Z)-3-butylidene-5-hydroxy-isobenzofuran-1-one	C12H12O3	91652-78-7	NRENRLOUWSVYIA-WCIBSUBMSA-N	/	/	Polyketides	Phthalide derivatives	3.91	203.071	404.5	1.6	NEG	[M-H]-	level1	1.00011e+07	4.28882e+07	1.88041e+07	1.70883e+07	1.3967e+07	2.01962e+07	2.19784e+07	1.89777e+07	1.17822e+07	1.75009e+07	9.97931e+06	6.44269e+06	6.55296e+07	2.55728e+06	2.89209e+07	1.86593e+07	1.91413e+07	1.89147e+07
L-Uridine	C9H12N2O6	26287-69-4	DRTQHJPVMGBUCF-PSQAKQOGSA-N	/	/	Carbohydrates	Pyrimidine nucleos(t)ides	3.91	243.062	82.1	1.6	NEG	[M-H]-	level1	6.66919e+07	5.50003e+07	5.96044e+07	6.18728e+07	1.05834e+08	6.77825e+07	1.2946e+08	8.03765e+07	6.16281e+07	2.18834e+07	3.28774e+07	1.45216e+07	5.28603e+07	1.58443e+07	3.21406e+07	5.40073e+07	7.29038e+07	6.2038e+07
3-Pyridol	C5H5NO	109-00-2	GRFNBEZIAWKNCO-UHFFFAOYSA-N	/	/	Alkaloids	Pyridine alkaloids	3.91	96.0442	60.9	1.9	POS	[M+H]+	level1	1.02447e+07	6.1922e+07	1.46392e+08	6.3316e+07	7.87876e+07	9.44764e+07	1.49782e+08	1.57012e+08	1.97655e+07	2.04284e+07	3.22304e+07	6.93564e+06	1.62721e+08	5.17633e+07	1.94628e+08	1.02689e+08	1.01046e+08	1.07568e+08
Loganic acid	C16H24O10	22255-40-9	JNNGEAWILNVFFD-CDJYTOATSA-N	/	/	Terpenoids	Iridoids monoterpenoids	3.91	375.129	222.9	0.7	NEG	[M-H]-	level1	5.04514e+06	1.07304e+07	2.20916e+07	1.20636e+07	4.7132e+06	3.89338e+07	1.04279e+07	2.66909e+07	7.93736e+06	6.62743e+06	2.58904e+06	3.97836e+06	5.26554e+06	8.58234e+06	2.08618e+06	1.03091e+07	9.8959e+06	1.2403e+07
1-Deoxymannojirimycin (hydrochloride)	C6H13NO4	73465-43-7	LXBIFEVIBLOUGU-KVTDHHQDSA-N	/	/	Carbohydrates	Aminosugars	3.91	146.081	716.9	1.2	POS	[M-H2O+H]+	level1	4.93657e+06	6.56475e+06	6.18269e+06	8.2326e+06	9.52295e+06	5.55015e+06	1.01115e+07	7.22992e+06	9.02737e+06	8.51926e+06	7.35032e+06	6.10924e+06	5.21629e+06	4.25452e+06	4.5359e+06	4.89439e+06	5.32175e+06	5.69205e+06
(4aS,6aS,6bR,9R,10R,11R,12aR)-10,11-dihydroxy-9-(hydroxymethyl)-2,2,6a,6b,9,12a-hexamethyl-1,3,4,5,6,6a,7,8,8a,10,11,12,13,14b-tetradecahydropicene-4a-carboxylic acid	C30H48O5	465-00-9	RWNHLTKFBKYDOJ-IJDLJTCJSA-N	/	/	Terpenoids	Oleanane triterpenoids	3.9	487.342	454.1	1.8	NEG	[M-H]-	level1	9.46428e+07	8.40148e+07	8.50491e+07	1.04243e+08	2.66312e+07	5.28128e+07	8.87737e+07	6.26736e+07	8.12294e+07	5.27577e+07	1.98442e+07	7.55305e+07	1.84364e+08	2.04513e+06	8.39113e+07	7.61239e+07	8.27529e+07	8.11401e+07
(1R,2R,4aS,6aS,6bR,10S,11R,12aR)-1,10,11-trihydroxy-1,2,6a,6b,9,9,12a-heptamethyl-2,3,4,5,6,6a,7,8,8a,10,11,12,13,14b-tetradecahydropicene-4a-carboxylic acid	C30H48O5	53155-25-2	OXVUXGFZHDKYLS-YFIQRXMRSA-N	/	/	Terpenoids	Ursane and Taraxastane triterpenoids	3.9	487.342	454.1	1.8	NEG	[M-H]-	level1	9.46428e+07	8.40148e+07	8.50491e+07	1.04243e+08	2.66312e+07	5.28128e+07	8.87737e+07	6.26736e+07	8.12294e+07	5.27577e+07	1.98442e+07	7.55305e+07	1.84364e+08	2.04513e+06	8.39113e+07	7.61239e+07	8.27529e+07	8.11401e+07
(4aS,6aS,6bR,9R,10S,12aR,14bS)-10-hydroxy-9-(hydroxymethyl)-2,2,6a,6b,9,12a-hexamethyl-1,3,4,5,6,6a,7,8,8a,10,11,12,13,14b-tetradecahydropicene-4a-carboxylic acid	C30H48O4	465-99-6	PGOYMURMZNDHNS-XZTHESQKSA-N	/	/	Terpenoids	Oleanane triterpenoids	3.9	471.347	485.3	2.2	NEG	[M-H]-	level1	4.24379e+07	1.97737e+07	1.74203e+07	1.31812e+07	1.00167e+07	1.16994e+07	1.90846e+07	2.57144e+07	5.90383e+06	3.63441e+07	2.1465e+07	2.53206e+07	3.06571e+07	1.10352e+06	1.81538e+07	1.68816e+07	1.85606e+07	1.83617e+07
Maltose	C12H22O11	69-79-4	GUBGYTABKSRVRQ-DKBJLJRDSA-N	C00208	HMDB0000163	Carbohydrates	Disaccharides	3.9	365.105	47.4	1.8	POS	[M+Na]+	level1	1.17394e+08	1.84501e+07	1.44284e+07	8.54513e+06	1.24707e+07	1.34562e+07	1.7278e+08	9.92531e+07	2.15566e+07	9.83327e+07	2.90792e+07	6.45423e+07	2.7172e+07	9.70969e+07	2.43143e+07	6.07681e+07	6.29206e+07	5.86399e+07
3-O-Acetylursolic acid	C32H50O4	7372-30-7	PHFUCJXOLZAQNH-UHFFFAOYSA-N	/	HMDB0036008	Terpenoids	Ursane and Taraxastane triterpenoids	3.9	497.363	568.7	2	NEG	[M-H]-	level1	7.54052e+06	1.10781e+07	8.47574e+06	5.5546e+06	5.79312e+06	4.9987e+06	1.2979e+07	1.62964e+07	6.43145e+06	1.16683e+07	7.84109e+06	9.35279e+06	9.69708e+06	8.82129e+06	6.31922e+06	8.03746e+06	9.74528e+06	9.43046e+06
Stearidonic acid	C18H28O2	20290-75-9	JIWBIWFOSCKQMA-LTKCOYKYSA-N	C16300	HMDB0006547	Fatty acids	Unsaturated fatty acids	3.9	275.201	528.9	1.7	NEG	[M-H]-	level1	7.96632e+07	4.6495e+07	1.26219e+08	9.46148e+07	1.46015e+08	2.9714e+07	6.32279e+07	3.75544e+07	1.24487e+08	4.6608e+07	8.07918e+07	5.86064e+07	4.63753e+07	1.06198e+08	3.21845e+07	8.54939e+07	8.83483e+07	8.85563e+07
13(S)-HODE	C18H32O3	29623-28-7	HNICUWMFWZBIFP-IRQZEAMPSA-N	C14762	HMDB0004667	Fatty acids	Other Octadecanoids	3.9	295.227	487.3	2.8	NEG	[M-H]-	level1	1.14414e+09	2.74468e+09	2.76205e+09	2.59813e+09	2.20166e+09	2.66363e+09	2.31181e+09	2.82757e+09	1.94101e+08	1.47563e+09	1.00659e+09	1.00231e+09	1.6976e+09	3.17673e+08	2.10609e+09	1.79312e+09	1.90534e+09	1.94181e+09
(10E,12E)-9-hydroxyoctadeca-10,12-dienoic acid	C18H32O3	/	NPDSHTNEKLQQIJ-SIGMCMEVSA-N	/	/	Fatty acids	Other Octadecanoids	3.9	295.227	487.3	2.8	NEG	[M-H]-	level1	1.14414e+09	2.74468e+09	2.76205e+09	2.59813e+09	2.20166e+09	2.66363e+09	2.31181e+09	2.82757e+09	1.94101e+08	1.47563e+09	1.00659e+09	1.00231e+09	1.6976e+09	3.17673e+08	2.10609e+09	1.79312e+09	1.90534e+09	1.94181e+09
10,11-dihydroxy-9-(hydroxymethyl)-1,2,6a,6b,9,12a-hexamethyl-2,3,4,5,6,6a,7,8,8a,10,11,12,13,14b-tetradecahydro-1H-picene-4a-carboxylic acid	C30H48O5	/	JXSVIVRDWWRQRT-UHFFFAOYSA-N	/	/	Terpenoids	Ursane and Taraxastane triterpenoids	3.9	487.342	478.4	1.8	NEG	[M-H]-	level1	5.08327e+07	6.93569e+07	6.88289e+07	2.78449e+07	2.29447e+07	4.15651e+07	6.92329e+07	7.39539e+07	3.58892e+07	1.73385e+07	1.90137e+07	3.04638e+07	1.28957e+08	3.22095e+06	6.57384e+07	3.89086e+07	4.074e+07	3.93231e+07
3-Hydroxylauric acid	C12H24O3	45162-48-9	MUCMKTPAZLSKTL-NSHDSACASA-N	/	HMDB0000387	Fatty acids	Hydroxy fatty acids	3.9	215.165	464.2	1.8	NEG	[M-H]-	level1	2.2021e+06	2.71979e+06	6.00954e+06	2.39844e+06	2.24872e+06	2.85342e+07	5.4577e+06	3.92581e+06	3.84647e+06	1.56671e+06	2.46609e+06	1.66099e+06	4.60356e+06	5.47794e+06	3.75519e+06	5.23895e+06	5.32387e+06	5.23378e+06
Cytochalasin B	C29H37NO5	14930-96-2	GBOGMAARMMDZGR-UHFFFAOYSA-N	/	HMDB0250718	Alkaloids	Cytochalasan alkaloids	3.9	480.274	393.9	1.4	POS	[M+H]+	level1	930574	0	5.95522e+06	1.04962e+07	4.69021e+07	1.84627e+07	1.08595e+07	902098	3.4183e+07	289891	487869	1.8686e+06	280504	936736	1.66519e+07	9.6735e+06	9.05848e+06	9.75497e+06
Sebacic acid	C10H18O4	111-20-6	CXMXRPHRNRROMY-UHFFFAOYSA-N	C08277	HMDB0000792	Fatty acids	Dicarboxylic acids	3.9	201.113	355.3	1.9	NEG	[M-H]-	level1	1.74158e+06	4.15489e+06	4.94164e+06	6.5418e+07	4.07805e+07	2.85798e+07	5.93521e+07	4.77486e+07	7.82738e+07	1.07294e+07	2.13513e+07	1.30659e+07	2.62718e+08	3.27604e+07	1.25552e+08	5.43309e+07	5.61576e+07	5.62694e+07
(S)-Abscisic acid	C15H20O4	7773-56-0	JLIDBLDQVAYHNE-IBPUIESWSA-N	/	/	Terpenoids	Apocarotenoids(ε-)	3.9	263.128	331	1.6	NEG	[M-H]-	level1	4.65203e+06	2.07414e+07	1.77415e+07	1.99562e+07	1.45999e+07	7.95756e+06	9.46248e+06	1.077e+07	4.99016e+06	1.04136e+07	7.89173e+06	5.57868e+06	1.79729e+07	1.95558e+07	1.67273e+07	1.68312e+07	1.04553e+07	1.67599e+07
Acetovanillone	C9H10O3	498-02-2	DFYRUELUNQRZTB-UHFFFAOYSA-N	C11380	HMDB0247918	Shikimates and Phenylpropanoids	/	3.9	165.055	288.1	2.3	NEG	[M-H]-	level1	2.14886e+07	2.11751e+07	1.48735e+07	1.05822e+08	3.03655e+07	1.56783e+07	8.55448e+06	1.02779e+07	1.42421e+07	1.27308e+07	8.14185e+06	3.61386e+06	5.45698e+07	2.53301e+07	2.18777e+07	1.84119e+07	1.91791e+07	1.97976e+07
Vanillin	C8H8O3	121-33-5	MWOOGOJBHIARFG-UHFFFAOYSA-N	C00755	HMDB0012308	Shikimates and Phenylpropanoids	Cinnamic acids and derivatives	3.9	151.04	278.7	2.6	NEG	[M-H]-	level1	1.52674e+08	1.29744e+08	1.16743e+08	1.11241e+08	9.76839e+07	1.00364e+08	1.66412e+08	1.20818e+08	2.09562e+08	1.52022e+07	2.67933e+07	1.16188e+07	3.90154e+08	9.02619e+07	3.7183e+08	5.45189e+07	6.23922e+07	4.9516e+07
Kojic acid	C6H6O4	501-30-4	BEJNERDRQOWKJM-UHFFFAOYSA-N	C14516	HMDB0032923	Polyketides	4-pyrone derivatives	3.9	143.034	92	1.7	POS	[M+H]+	level1	3.18567e+07	1.50075e+07	1.35468e+07	1.2849e+07	1.82265e+07	2.86411e+07	1.11987e+07	8.90855e+06	3.3071e+07	8.57912e+06	8.72023e+06	7.63047e+06	9.66355e+06	6.45881e+06	7.33643e+06	1.24094e+07	1.26123e+07	1.31882e+07
Nicotine	C10H14N2	54-11-5	SNICXCGAKADSCV-JTQLQIEISA-N	C00745	HMDB0001934	Alkaloids	Pyridine alkaloids	3.9	163.123	71.7	1.6	POS	[M+H]+	level1	2.00713e+06	8.49427e+07	5.08609e+06	3.0567e+06	2.12662e+06	1.212e+06	1.82868e+06	1.44185e+06	1.1753e+06	1.80049e+06	3.61625e+07	1.28931e+07	1.6294e+06	7.42962e+06	3.35243e+06	9.81261e+06	1.55025e+07	1.00263e+07
Threonic acid	C4H8O5	7306-96-9	JPIJQSOTBSSVTP-STHAYSLISA-N	C01620	HMDB0062620	Fatty acids	Hydroxy fatty acids	3.9	135.03	45.9	1.9	NEG	[M-H]-	level1	2.71335e+07	5.43756e+07	1.34061e+08	5.328e+07	8.21952e+07	1.87805e+08	8.82272e+07	8.60825e+07	4.72607e+07	3.94689e+07	7.45229e+07	4.12246e+07	7.07288e+07	1.09951e+07	4.21314e+07	5.37601e+07	5.3101e+07	5.22697e+07
Choline	C5H14NO	62-49-7	OEYIOHPDSNJKLS-UHFFFAOYSA-N	C00114	HMDB0000097	/	/	3.9	104.107	45.5	2.2	POS	[M]+	level1	9.05754e+08	1.32261e+09	1.05288e+09	1.37214e+09	1.81847e+09	8.30838e+08	1.2597e+09	1.56736e+09	7.04137e+08	7.94963e+08	6.6992e+08	8.28432e+08	1.5942e+09	2.70871e+08	2.87685e+08	1.0149e+09	1.06539e+09	1.04596e+09
Gluconic acid	C6H12O7	526-95-4	RGHNJXZEOKUKBD-SQOUGZDYSA-N	C00257	HMDB0000625	Carbohydrates	Monosaccharides	3.9	195.051	44.8	1.8	NEG	[M-H]-	level1	2.80919e+08	8.75142e+08	1.34789e+09	4.26634e+08	8.61541e+08	1.84979e+09	5.64985e+08	5.72429e+08	2.49936e+08	4.68285e+08	9.90911e+08	6.56201e+08	4.93768e+08	3.18539e+07	5.35984e+08	5.45153e+08	5.81954e+08	5.7537e+08
5-(4-carboxy-3-methyl-butyl)-1,4a-dimethyl-6-methylene-decalin-1-carboxylic acid	C20H32O4	/	HPQKNJHVWUWAOR-UHFFFAOYSA-N	/	/	Terpenoids	Labdane diterpenoids	3.9	335.222	467.5	1.3	NEG	[M-H]-	level1	658810	852827	1.19675e+06	6.18844e+06	2.26104e+07	1.54099e+06	1.5687e+06	1.8816e+06	1.89721e+06	3.61623e+07	9.16292e+07	4.77693e+07	1.33125e+06	479768	2.49189e+06	1.48592e+07	1.55713e+07	1.54718e+07
2-Hydroxypalmitic acid	C16H32O3	764-67-0	JGHSBPIZNUXPLA-UHFFFAOYSA-N	/	HMDB0031057	Fatty acids	Hydroxy fatty acids	3.9	271.227	512.1	1.7	NEG	[M-H]-	level1	5.83787e+06	6.43328e+06	1.1679e+07	6.14733e+06	1.20114e+07	1.05815e+07	7.15843e+06	1.96689e+07	5.58142e+07	3.9629e+06	2.00224e+07	6.33326e+06	2.02828e+07	1.4285e+07	1.69295e+07	6.77343e+06	1.05283e+07	1.02495e+07
(1R,7R,10R)-4,10,11,11-tetramethyltricyclo[5.3.1.01,5]undec-4-en-3-one	C15H22O	3466-15-7	GIGKXOAUYMWORB-OSQNNJELSA-N	/	/	Terpenoids	Patchoulane sesquiterpenoids	3.9	219.174	467.3	2.2	POS	[M+H]+	level1	2.46778e+07	3.52188e+07	2.59272e+07	3.71957e+07	3.3015e+07	2.1716e+07	3.65859e+07	4.19426e+07	2.49337e+07	1.19452e+07	1.02907e+07	1.55941e+07	4.22296e+07	4.32613e+06	1.60195e+07	2.34563e+07	2.49547e+07	2.44676e+07
(1S,4aR,6aS,6bR,10R,11R,12aR,14bS)-1,10,11-trihydroxy-2,2,6a,6b,9,9,12a-heptamethyl-1,3,4,5,6,6a,7,8,8a,10,11,12,13,14b-tetradecahydropicene-4a-carboxylic acid	C30H48O5	31298-06-3	XJMYUPJDAFKICJ-SEAQMCRASA-N	/	/	Terpenoids	Oleanane triterpenoids	3.89	487.342	454.1	1.8	NEG	[M-H]-	level1	9.46428e+07	8.40148e+07	8.50491e+07	1.04243e+08	2.66312e+07	5.28128e+07	8.87737e+07	6.26736e+07	8.12294e+07	5.27577e+07	1.98442e+07	7.55305e+07	1.84364e+08	2.04513e+06	8.39113e+07	7.61239e+07	8.27529e+07	8.11401e+07
(E)-8-hydroxy-2,6-dimethyl-oct-2-enoic acid	C10H18O3	/	CDAJACJYYZHNJA-WEVVVXLNSA-N	/	/	Fatty acids	Branched fatty acids	3.89	185.118	343.8	2	NEG	[M-H]-	level1	1.33661e+07	1.49216e+07	3.27728e+07	2.42174e+07	2.92138e+07	1.29614e+07	4.96229e+07	2.77403e+07	3.57772e+07	6.30414e+06	9.25001e+06	7.65919e+06	6.41178e+07	8.04285e+06	3.68513e+07	2.05393e+07	2.16044e+07	2.14258e+07
Melibiose	C12H22O11	60033-03-6	DLRVVLDZNNYCBX-CQHUIXDMSA-N	C05402	HMDB0000048	Carbohydrates	Disaccharides	3.89	365.105	47.4	1.8	POS	[M+Na]+	level1	1.17394e+08	1.84501e+07	1.44284e+07	8.54513e+06	1.24707e+07	1.34562e+07	1.7278e+08	9.92531e+07	2.15566e+07	9.83327e+07	2.90792e+07	6.45423e+07	2.7172e+07	9.70969e+07	2.43143e+07	6.07681e+07	6.29206e+07	5.86399e+07
Citraconic acid	C5H6O4	498-23-7	HNEGQIOMVPPMNR-IHWYPQMZSA-N	C02226	HMDB0000634	Fatty acids	Dicarboxylic acids	3.89	129.019	96.7	1.3	NEG	[M-H]-	level1	2.13891e+07	3.4822e+07	5.07448e+07	7.53886e+07	6.03454e+07	6.30501e+07	9.71152e+07	4.45599e+07	5.12142e+07	2.64749e+07	6.20468e+07	1.6701e+07	6.28946e+07	6.16004e+07	6.69268e+07	4.70173e+07	4.50669e+07	4.4145e+07
Lactate	C3H6O3	50-21-5	JVTAAEKCZFNVCJ-UHFFFAOYSA-N	C01432	HMDB0144295	Fatty acids	Hydroxy fatty acids	3.89	89.0242	55.1	1.7	NEG	[M-H]-	level1	8.34755e+08	2.85805e+08	2.80156e+08	1.82171e+08	2.43468e+08	2.77392e+08	4.17525e+08	3.47875e+08	1.73087e+08	1.54898e+08	1.97527e+08	1.119e+08	4.95081e+08	3.78405e+08	2.95497e+08	2.70256e+08	2.79891e+08	2.62355e+08
Arachidic acid	C20H40O2	506-30-9	VKOBVWXKNCXXDE-UHFFFAOYSA-N	C06425	HMDB0002212	Fatty acids	Unsaturated fatty acids	3.89	311.295	613.8	1.6	NEG	[M-H]-	level1	1.34991e+07	4.34169e+07	2.98594e+07	2.78369e+07	2.78563e+07	2.03281e+07	3.09438e+07	3.55444e+07	9.34524e+06	1.40539e+07	1.4903e+07	1.67367e+07	3.348e+07	7.44271e+06	3.61934e+07	2.11406e+07	3.2903e+07	2.77595e+07
1,10-dihydroxy-9-(hydroxymethyl)-1,2,6a,6b,9,12a-hexamethyl-2,3,4,5,6,6a,7,8,8a,10,11,12,13,14b-tetradecahydropicene-4a-carboxylic acid	C30H48O5	/	YLHQFGOOMKJFLP-UHFFFAOYSA-N	/	/	Terpenoids	Ursane and Taraxastane triterpenoids	3.89	487.342	427.3	1.5	NEG	[M-H]-	level1	3.51848e+06	1.7454e+06	3.98352e+06	1.0997e+07	3.85754e+06	9.10498e+06	1.85718e+06	6.28321e+06	3.63988e+06	2.84115e+07	1.70889e+07	1.69203e+07	2.53182e+06	374297	4.92172e+06	1.3354e+07	1.12998e+07	1.13015e+07
Azelaic acid	C9H16O4	123-99-9	BDJRBEYXGGNYIS-UHFFFAOYSA-N	C08261	HMDB0000784	Fatty acids	Dicarboxylic acids	3.89	187.097	329.4	2.2	NEG	[M-H]-	level1	6.26186e+08	5.16719e+08	5.8529e+08	7.8603e+08	7.1164e+08	3.03575e+08	7.01589e+08	8.03088e+08	9.94257e+08	2.48702e+08	3.91046e+08	3.3895e+08	2.66341e+09	2.98282e+08	1.12931e+09	7.28153e+08	7.53376e+08	7.67023e+08
Pyrocatechol	C6H6O2	120-80-9	YCIMNLLNPGFGHC-UHFFFAOYSA-N	C00090	HMDB0000957	Shikimates and Phenylpropanoids	/	3.89	109.029	231.7	1.8	NEG	[M-H]-	level1	8.04543e+06	2.3568e+06	3.33518e+06	2.96144e+06	4.21347e+06	2.47847e+06	6.13144e+06	2.48943e+06	8.60265e+06	1.25574e+07	1.64836e+06	2.6964e+06	2.75351e+06	4.90774e+06	3.10784e+06	4.60777e+06	4.66106e+06	4.73891e+06
Hydroquinone	C6H6O2	123-31-9	QIGBRXMKCJKVMJ-UHFFFAOYSA-N	C00530	HMDB0002434	Shikimates and Phenylpropanoids	/	3.89	109.029	231.7	1.8	NEG	[M-H]-	level1	8.04543e+06	2.3568e+06	3.33518e+06	2.96144e+06	4.21347e+06	2.47847e+06	6.13144e+06	2.48943e+06	8.60265e+06	1.25574e+07	1.64836e+06	2.6964e+06	2.75351e+06	4.90774e+06	3.10784e+06	4.60777e+06	4.66106e+06	4.73891e+06
Xanthurenic acid	C10H7NO4	59-00-7	FBZONXHGGPHHIY-UHFFFAOYSA-N	C02470	HMDB0000881	Alkaloids	Acridone alkaloids	3.89	206.044	229.8	1.7	POS	[M+H]+	level1	1.03047e+07	4.18686e+06	6.70897e+06	1.29091e+07	8.89568e+06	3.36282e+06	1.17095e+07	1.51803e+07	1.13008e+07	1.4463e+07	1.83607e+07	1.06888e+07	1.17519e+07	643242	1.95181e+07	1.07263e+07	1.06786e+07	1.11838e+07
Galactitol	C6H14O6	608-66-2	FBPFZTCFMRRESA-GUCUJZIJSA-N	C01697	HMDB0000107	Carbohydrates	Monosaccharides	3.89	181.071	44.6	1.7	NEG	[M-H]-	level1	1.34688e+07	5.65739e+06	1.06384e+07	1.72268e+07	4.369e+06	3.23201e+07	7.84153e+06	1.3022e+07	2.13537e+06	4.55901e+07	5.82558e+07	3.29463e+07	1.93983e+07	6.18232e+07	2.56999e+07	1.2619e+07	1.35516e+07	1.25224e+07
Glucitol	C6H14O6	506-87-6	FBPFZTCFMRRESA-NQAPHZHOSA-N	C00794	HMDB0000247	Carbohydrates	Monosaccharides	3.89	181.071	44.6	1.7	NEG	[M-H]-	level1	1.34688e+07	5.65739e+06	1.06384e+07	1.72268e+07	4.369e+06	3.23201e+07	7.84153e+06	1.3022e+07	2.13537e+06	4.55901e+07	5.82558e+07	3.29463e+07	1.93983e+07	6.18232e+07	2.56999e+07	1.2619e+07	1.35516e+07	1.25224e+07
Orthosphenic acid	C30H48O5	86632-20-4	JPAXVSRGFJVPEU-GGQQGAMYSA-N	/	/	Terpenoids	Friedelane triterpenoids	3.89	487.342	535.7	2.2	NEG	[M-H]-	level1	2.824e+06	1.73218e+07	3.77948e+07	7.21627e+06	7.05054e+06	1.82552e+06	991472	2.9137e+06	1.74813e+06	9.164e+06	8.70717e+06	5.8024e+06	574966	1.08743e+06	1.71694e+06	6.13344e+06	6.53377e+06	6.19043e+06
Androsin	C15H20O8		QUOZWMJFTQUXON-UXXRCYHCSA-N	/	/	/	/	3.89	327.108	238.4	1.2	NEG	[M-H]-	level1	1.41282e+07	3.50335e+07	1.51598e+07	6.84755e+06	8.06323e+06	5.37787e+06	2.40252e+07	2.98249e+07	2.04067e+07	7.01981e+07	6.39226e+07	7.08842e+07	4.11961e+07	4.70567e+06	3.09476e+07	2.7398e+07	2.8657e+07	2.76182e+07
Aurantiamide	C25H26N2O3	58115-31-4	KSVKECXWDNCRTM-GOTSBHOMSA-N	/	/	Amino acids and Peptides	Dipeptides	3.89	403.201	402.3	1.6	POS	[M+H]+	level1	4.28445e+07	5.52103e+06	7.32462e+07	1.33344e+08	2.43305e+07	2.4545e+06	7.73758e+07	5.12904e+07	7.88962e+07	6.42896e+06	3.978e+08	1.89476e+07	3.62082e+06	525308	6.42984e+07	6.58379e+07	6.73838e+07	6.69169e+07
3,5-dimethoxy-4-[(2S,3R,4S,5S,6R)-3,4,5-trihydroxy-6-(hydroxymethyl)tetrahydropyran-2-yl]oxy-benzoic acid	C15H20O10	33228-65-8	BLKMDORKRDACEI-OVKLUEDNSA-N	/	/	Shikimates and Phenylpropanoids	Simple phenolic acids	3.89	359.098	214	1.9	NEG	[M-H]-	level1	1.99574e+07	8.51086e+06	1.18517e+07	1.2679e+07	5.41941e+06	4.54583e+06	1.98613e+07	3.50667e+07	1.23007e+07	8.92934e+07	3.99986e+07	5.60883e+07	4.82923e+07	2.09904e+07	4.31756e+06	3.70284e+07	3.7602e+07	3.82917e+07
D-(+)-Melibiose	C12H22O11		DLRVVLDZNNYCBX-ABXHMFFYSA-N	/	/	Carbohydrates	Polysaccharides	3.88	341.108	47.4	2.7	NEG	[M-H]-	level1	1.64102e+09	3.33345e+08	2.43824e+08	2.79205e+08	2.37149e+08	5.10312e+08	2.1055e+08	4.72643e+08	8.02249e+06	1.99061e+09	1.25484e+09	2.69792e+09	5.53861e+08	3.67946e+08	2.01065e+08	5.06257e+08	5.65205e+08	5.29502e+08
Cytidine	C9H13N3O5	65-46-3	UHDGCWIWMRVCDJ-XVFCMESISA-N	C00475	HMDB0000089	Carbohydrates	Pyrimidine nucleos(t)ides	3.88	244.092	61.3	1.7	POS	[M+H]+	level1	4.04378e+07	1.99119e+07	1.97303e+07	2.92871e+07	1.17969e+08	2.30868e+07	4.6332e+07	3.77547e+07	1.78119e+07	1.43206e+07	3.98925e+07	1.08176e+07	8.48123e+06	2.22453e+06	6.97016e+06	3.52703e+07	3.37309e+07	3.70998e+07
3-Pyridinemethanol	C6H7NO	100-55-0	MVQVNTPHUGQQHK-UHFFFAOYSA-N	/	HMDB0245980	Alkaloids	Pyridine alkaloids	3.88	110.06	60.9	2.1	POS	[M+H]+	level1	4.95708e+06	9.06725e+06	4.56075e+07	4.04377e+07	6.60027e+07	1.58129e+07	5.33583e+07	2.07029e+07	1.4188e+07	1.26341e+07	4.44865e+07	8.01332e+06	3.61982e+07	2.74086e+06	1.47169e+08	2.80309e+07	2.94098e+07	2.85432e+07
Xylitol	C5H12O5	87-99-0	HEBKCHPVOIAQTA-NGQZWQHPSA-N	C00379	HMDB0002917	Carbohydrates	Monosaccharides	3.88	151.061	45	1.8	NEG	[M-H]-	level1	9.43243e+06	6.76734e+06	1.32185e+07	2.7672e+07	4.12751e+06	5.56207e+07	7.30201e+06	1.11918e+07	9.20521e+06	3.1013e+07	3.21187e+07	2.37422e+07	1.82705e+07	2.45523e+07	5.2613e+07	1.34296e+07	1.37165e+07	1.32431e+07
Caproic acid	C6H12O2	142-62-1	FUZZWVXGSFPDMH-UHFFFAOYSA-N	C01585	HMDB0000535	Fatty acids	Branched fatty acids	3.88	115.076	366.3	2.2	NEG	[M-H]-	level1	9.12882e+07	5.55034e+07	4.75364e+07	6.04075e+07	1.79988e+07	1.89281e+07	4.38383e+07	6.81647e+07	4.21008e+07	3.90923e+07	8.9735e+06	2.51039e+07	5.06091e+08	1.18093e+08	3.88968e+08	6.55318e+07	6.78285e+07	7.24334e+07
Hypaphorine	C14H18N2O2	487-58-1	AOHCBEAZXHZMOR-ZDUSSCGKSA-N	C09213	HMDB0061115	/	/	3.88	247.144	227.6	1.5	POS	[M+H]+	level1	3.33496e+07	1.54543e+06	7.61734e+07	1.95325e+07	3.08001e+06	9.43803e+06	1.18827e+07	2.32637e+07	3.76998e+07	2.02685e+08	5.44277e+07	2.00942e+06	1.1783e+06	1.48933e+06	1.27258e+06	2.85517e+07	2.92461e+07	2.91219e+07
Tryptophan	C11H12N2O2	73-22-3	QIVBCDIJIAJPQS-VIFPVBQESA-N	C00078, C00806	HMDB0030396, HMDB0000929	Amino acids and Peptides	Aminoacids	3.88	205.097	208.4	1.6	POS	[M+H]+	level1	1.64531e+08	2.83215e+08	1.04258e+08	1.68229e+08	1.66375e+08	2.87305e+08	2.35456e+08	4.03135e+08	1.28386e+08	8.55123e+08	3.90747e+08	8.73231e+08	4.73137e+07	5.09965e+06	4.02995e+07	2.84367e+08	2.7926e+08	2.78622e+08
Pyrrole-2-carboxaldehyde	C5H5NO	1003-29-8	ZSKGQVFRTSEPJT-UHFFFAOYSA-N	/	HMDB0036057	Alkaloids	Pyrrole alkaloids	3.88	94.0297	203.8	1	NEG	[M-H]-	level1	7.99085e+06	6.2414e+06	1.12752e+07	7.53058e+06	1.41941e+07	4.70263e+06	3.08217e+07	3.47176e+06	1.07358e+07	2.9767e+06	8.22515e+06	2.91293e+06	1.74258e+07	1.48603e+07	1.90243e+07	7.97641e+06	7.21099e+06	4.89236e+06
Isocitric acid	C6H8O7	320-77-4	ODBLHEXUDAPZAU-UHFFFAOYSA-N	C00311	HMDB0000193	Fatty acids	Dicarboxylic acids	3.88	173.009	61.5	1.6	NEG	[M-H2O-H]-	level1	7.99244e+07	6.8165e+07	8.76937e+07	2.32706e+07	2.50641e+07	4.40458e+07	2.33074e+07	5.59706e+07	1.49914e+08	2.11386e+07	2.79567e+07	2.05315e+07	2.438e+07	4.162e+06	9.86362e+07	8.65184e+07	8.70053e+07	8.47998e+07
Chiro-Inositol	C6H12O6	643-12-9	CDAISMWEOUEBRE-LKPKBOIGSA-N	/	/	Carbohydrates	Cyclitols	3.88	161.045	44.5	1.3	NEG	[M-H2O-H]-	level1	3.13482e+07	2.61278e+07	2.48337e+07	539842	3.04943e+07	4.89274e+07	1.98888e+07	2.34412e+07	7.70073e+06	2.61321e+07	4.90405e+07	2.46454e+07	4.63505e+07	5.03944e+07	2.34661e+07	2.20776e+07	2.30829e+07	2.30152e+07
Rubiadin-1-methyl ether	C16H12O4	7460-43-7	NTBUBTCXACOEEC-UHFFFAOYSA-N	/	/	Polyketides	Anthraquinones and anthrones	3.88	269.08	394.3	2.1	POS	[M+H]+	level1	2.68776e+07	1.21978e+08	8.36394e+07	9.26866e+07	1.11946e+08	1.08663e+08	4.73939e+07	6.03793e+07	5.05052e+07	2.59005e+06	2.68367e+06	1.09935e+06	8.66505e+06	1.90875e+07	3.0037e+07	4.67184e+07	5.57978e+07	5.698e+07
Azaleatin	C16H12O7	529-51-1	RJBAXROZAXAEEM-UHFFFAOYSA-N	/	/	Shikimates and Phenylpropanoids	Flavonols	3.88	315.051	306.7	1.1	NEG	[M-H]-	level1	1.2355e+07	2.96565e+07	5.29375e+07	1.11811e+08	1.46581e+08	1.21839e+07	3.00124e+07	7.73725e+07	5.88569e+07	7.1668e+06	6.44665e+06	4.35872e+06	6.15084e+06	1.28857e+07	8.71502e+06	3.64257e+07	3.77638e+07	3.80422e+07
7,8-dimethoxychromen-2-one	C11H10O4	2445-80-9	CHBBSMUTOCUVDW-UHFFFAOYSA-N	/	/	Shikimates and Phenylpropanoids	Simple coumarins	3.88	207.065	303.5	2.2	POS	[M+H]+	level1	1.30422e+07	2.28109e+07	1.96505e+07	1.53744e+07	7.21592e+06	1.60556e+07	4.23829e+06	3.21027e+06	7.91219e+06	8.8262e+06	9.08545e+06	5.16019e+06	1.85382e+07	7.87329e+06	4.29051e+07	1.00191e+07	1.0474e+07	1.04966e+07
4-Hydroxycoumarin	C9H6O3	1076-38-6	VXIXUWQIVKSKSA-UHFFFAOYSA-N	/	/	Shikimates and Phenylpropanoids	Simple coumarins	3.88	161.024	298.2	2	NEG	[M-H]-	level1	1.19399e+08	4.05137e+06	3.70633e+07	1.27842e+07	1.54579e+07	5.68315e+07	4.34522e+06	2.17475e+06	1.35802e+07	2.36685e+07	8.72274e+07	8.84204e+07	7.6148e+06	3.44619e+07	5.37422e+07	2.15006e+07	3.59234e+07	3.75269e+07
(2R,3S,4S,5R,6S)-2-(hydroxymethyl)-6-[4-[[(3S,4S,5R)-4-(hydroxymethyl)-5-[3-methoxy-4-[(2S,3R,4S,5S,6R)-3,4,5-trihydroxy-6-(hydroxymethyl)tetrahydropyran-2-yl]oxy-phenyl]tetrahydrofuran-3-yl]methyl]-2-methoxy-phenoxy]tetrahydropyran-3,4,5-triol	C32H44O16	/	PBLWZMSRSJTRHJ-CTZSIISJSA-N	/	/	Shikimates and Phenylpropanoids	Furanoid lignans	3.88	683.255	242.3	1	NEG	[M-H]-	level1	6.92073e+07	9.08797e+07	8.39642e+07	4.11009e+07	5.92512e+06	5.89641e+07	1.84111e+08	2.96162e+08	6.0221e+07	1.18714e+08	7.099e+07	1.27314e+08	1.95265e+08	1.15421e+07	3.51084e+07	1.04619e+08	1.06064e+08	1.03921e+08
Raffinose	C18H32O16	512-69-6	MUPFEKGTMRGPLJ-BQCSWRFHSA-N	/	/	Carbohydrates	Polysaccharides	3.88	503.161	47	0.4	NEG	[M-H]-	level1	1.89751e+08	8.4139e+07	5.25702e+07	6.42285e+07	6.42327e+07	9.74655e+07	8.02357e+06	1.22407e+07	5.14202e+06	2.51468e+07	4.52963e+07	1.74359e+07	9.3281e+07	6.5982e+07	7.18498e+07	3.92197e+07	3.9678e+07	3.96757e+07
3-[(2S,3R,4S,5S,6R)-4,5-dihydroxy-6-(hydroxymethyl)-3-[(2S,3R,4R,5R,6S)-3,4,5-trihydroxy-6-methyl-tetrahydropyran-2-yl]oxy-tetrahydropyran-2-yl]oxy-1,6-dihydroxy-2-methyl-anthracene-9,10-dione	C27H30O14	87686-88-2	UMBHTGLJTANWCB-ICXAYODDSA-N	/	/	Polyketides	Anthraquinones and anthrones	3.88	579.17	343.2	1.7	POS	[M+H]+	level1	3.49662e+06	1.99214e+07	2.08029e+07	1.94146e+07	1.99308e+07	2.15168e+07	2.05029e+07	1.77747e+07	2.01073e+07	1.73572e+07	2.07145e+07	2.24069e+07	3.64655e+06	7.15705e+06	1.61561e+07	1.75155e+07	1.84555e+07	1.80293e+07
(2S,3R,4S,5S,6R)-2-[4-[(3S,3aR,6S,6aR)-6-[3,5-dimethoxy-4-[(2S,3R,4S,5S,6R)-3,4,5-trihydroxy-6-(hydroxymethyl)tetrahydropyran-2-yl]oxy-phenyl]-1,3,3a,4,6,6a-hexahydrofuro[3,4-c]furan-3-yl]-2-methoxy-phenoxy]-6-(hydroxymethyl)tetrahydropyran-3,4,5-triol	C33H44O17	88142-63-6	WENLQSBQPMFCOA-NHADZOKISA-N	/	/	Shikimates and Phenylpropanoids	Furofuranoid lignans	3.88	711.25	252.7	0.3	NEG	[M-H]-	level1	5.72919e+06	6.9435e+06	6.42371e+06	5.7821e+06	714024	9.09525e+06	5.33096e+06	6.60081e+06	2.58873e+06	8.62406e+06	2.49437e+06	5.0402e+06	5.07091e+07	2.21504e+06	7.33541e+06	7.90329e+06	8.33635e+06	8.72783e+06
(2S,3R,4S,5S,6R)-2-[4-[(3R,3aR,6R,6aR)-6-[3,5-dimethoxy-4-[(2S,3R,4S,5S,6R)-3,4,5-trihydroxy-6-(hydroxymethyl)tetrahydropyran-2-yl]oxy-phenyl]-1,3,3a,4,6,6a-hexahydrofuro[3,4-c]furan-3-yl]-2,6-dimethoxy-phenoxy]-6-(hydroxymethyl)tetrahydropyran-3,4,5-triol	C34H46O18	96038-87-8	FFDULTAFAQRACT-UERZRVEUSA-N	/	/	Shikimates and Phenylpropanoids	Furofuranoid lignans	3.87	741.261	254.5	0.7	NEG	[M-H]-	level1	4.38376e+07	3.0589e+07	3.21545e+07	3.54747e+07	5.96574e+06	5.74446e+07	6.96256e+07	1.05266e+08	3.04965e+06	9.41617e+07	3.65964e+07	2.32585e+07	1.59025e+08	8.10637e+06	6.21319e+07	3.02566e+07	2.79486e+07	2.53916e+07
(2S,3R,4S,5S,6R)-2-[4-[(3S,3aR,6S,6aR)-6-[3,5-dimethoxy-4-[(2S,3R,4S,5S,6R)-3,4,5-trihydroxy-6-(hydroxymethyl)tetrahydropyran-2-yl]oxy-phenyl]-1,3,3a,4,6,6a-hexahydrofuro[3,4-c]furan-3-yl]-2,6-dimethoxy-phenoxy]-6-(hydroxymethyl)tetrahydropyran-3,4,5-triol	C34H46O18	573-44-4	FFDULTAFAQRACT-XKBSQSBASA-N	/	/	Shikimates and Phenylpropanoids	Furofuranoid lignans	3.87	741.261	254.5	0.7	NEG	[M-H]-	level1	4.38376e+07	3.0589e+07	3.21545e+07	3.54747e+07	5.96574e+06	5.74446e+07	6.96256e+07	1.05266e+08	3.04965e+06	9.41617e+07	3.65964e+07	2.32585e+07	1.59025e+08	8.10637e+06	6.21319e+07	3.02566e+07	2.79486e+07	2.53916e+07
Bayogenin	C30H48O5	6989-24-8	RWNHLTKFBKYDOJ-JEERONPWSA-N	/	/	Terpenoids	Oleanane triterpenoids	3.87	487.342	454.1	1.8	NEG	[M-H]-	level1	9.46428e+07	8.40148e+07	8.50491e+07	1.04243e+08	2.66312e+07	5.28128e+07	8.87737e+07	6.26736e+07	8.12294e+07	5.27577e+07	1.98442e+07	7.55305e+07	1.84364e+08	2.04513e+06	8.39113e+07	7.61239e+07	8.27529e+07	8.11401e+07
Isomaltose	C12H22O11	499-40-1	DLRVVLDZNNYCBX-RTPHMHGBSA-N	C00252	HMDB0002923	Carbohydrates	Disaccharides	3.87	341.108	47.4	2.7	NEG	[M-H]-	level1	1.64102e+09	3.33345e+08	2.43824e+08	2.79205e+08	2.37149e+08	5.10312e+08	2.1055e+08	4.72643e+08	8.02249e+06	1.99061e+09	1.25484e+09	2.69792e+09	5.53861e+08	3.67946e+08	2.01065e+08	5.06257e+08	5.65205e+08	5.29502e+08
Isorhamnetin-3-O-neohespeidoside	C28H32O16		QHLKSZBFIJJREC-SPSUIZEHSA-N	/	HMDB0303081	Shikimates and Phenylpropanoids	Flavonols	3.87	625.176	306	0.9	POS	[M+H]+	level1	1.3813e+07	227545	787499	1.71094e+08	3.18158e+06	415369	518935	505036	2.01269e+06	943613	267563	512533	1.58888e+06	199688	3.24565e+06	1.08645e+07	1.21578e+07	1.17496e+07
Isopsoralenoside	C17H18O9	905954-18-9	CAMYXILYLXYDFE-MIVOEOINSA-N	/	/	Shikimates and Phenylpropanoids	/	3.87	365.087	264.2	2.1	NEG	[M-H]-	level1	1.05318e+07	1.20038e+07	1.84571e+07	1.26582e+07	2.02035e+07	1.05587e+07	1.06097e+07	1.12105e+07	4.39908e+07	3.07628e+07	1.37724e+08	1.69697e+08	6.4368e+06	9.06689e+06	3.99163e+07	3.11406e+07	2.29504e+07	2.62104e+07
Aspartate	C4H7NO4	617-45-8	CKLJMWTZIZZHCS-UHFFFAOYSA-N	C16433	HMDB0062186	Amino acids and Peptides	Aminoacids	3.87	134.044	54.7	2.1	POS	[M+H]+	level1	3.57448e+07	1.50433e+07	3.03045e+07	3.67992e+07	3.79814e+07	3.40191e+07	7.17358e+07	6.09747e+07	1.26467e+08	5.07279e+07	6.4134e+07	1.39463e+07	5.70633e+06	955224	1.25277e+07	5.20582e+07	4.95528e+07	5.6894e+07
Manninotriose	C18H32O16	13382-86-0	FZWBNHMXJMCXLU-UHFFFAOYSA-N	/	HMDB0247628	Carbohydrates	Polysaccharides	3.87	503.161	47	0.4	NEG	[M-H]-	level1	1.89751e+08	8.4139e+07	5.25702e+07	6.42285e+07	6.42327e+07	9.74655e+07	8.02357e+06	1.22407e+07	5.14202e+06	2.51468e+07	4.52963e+07	1.74359e+07	9.3281e+07	6.5982e+07	7.18498e+07	3.92197e+07	3.9678e+07	3.96757e+07
beta-Boswellic acid	C30H48O3	631-69-6	NBGQZFQREPIKMG-PONOSELZSA-N	/	HMDB0002388	Terpenoids	Serratane triterpenoids	3.87	455.353	611.8	1.2	NEG	[M-H]-	level1	35714	1.0624e+06	1.91071e+06	230099	236629	17253.2	36792.6	24632.9	53033.1	4.77777e+06	3.67423e+06	5.03358e+06	72027.8	2277.17	88512.8	1.23166e+06	1.22079e+06	1.04509e+06
DEHP	C24H38O4	117-81-7	BJQHLKABXJIVAM-UHFFFAOYSA-N	C03690	HMDB0249243	Shikimates and Phenylpropanoids	Shikimic acids and derivatives	3.87	391.284	572.7	1.7	POS	[M+H]+	level1	6.45137e+07	5.86207e+07	7.11657e+07	7.22452e+07	6.85665e+07	7.47266e+07	7.21175e+07	5.60277e+07	6.04634e+07	4.6064e+07	5.58676e+07	4.71407e+07	6.15442e+07	5.22224e+07	6.7163e+07	5.44591e+07	5.85599e+07	6.65856e+07
Oleamide	C18H35NO	301-02-0	FATBGEAMYMYZAF-KTKRTIGZSA-N	C19670	HMDB0002117	Fatty acids	Primary amides	3.87	282.279	550.6	2.1	POS	[M+H]+	level1	1.29146e+08	1.70402e+08	1.39986e+08	1.08948e+08	1.35151e+08	1.79291e+08	1.55487e+08	2.2986e+08	8.18944e+07	9.29362e+07	1.05111e+08	2.46328e+08	1.21796e+08	2.5207e+08	2.16968e+08	1.5517e+08	1.65973e+08	1.79115e+08
beta,beta-Dimethylacrylalkannin	C21H22O6	34539-65-6	BATBOVZTQBLKIL-UHFFFAOYSA-N	/	HMDB0245673	Polyketides	Naphthoquinones	3.87	369.133	516.2	2.5	NEG	[M-H]-	level1	111919	243500	176562	61194.6	214519	34610.8	178294	2.99509e+06	306697	101992	594074	258348	1.16787e+06	5.62013e+08	134037	7.75315e+07	8.09298e+07	7.45402e+07
Flavone	C15H10O2	525-82-6	VHBFFQKBGNRLFZ-UHFFFAOYSA-N	C10043	HMDB0003075	Shikimates and Phenylpropanoids	Flavones	3.87	223.075	423.5	2.2	POS	[M+H]+	level1	3.06172e+07	4.12106e+07	5.50777e+07	3.16098e+07	6.01752e+07	2.13654e+07	5.03595e+07	2.49589e+07	1.27792e+08	293823	156590	324007	2.84126e+06	763700	1.09042e+07	5.0494e+07	5.3449e+07	5.21524e+07
Indole-3-carboxaldehyde	C9H7NO	487-89-8	OLNJUISKUQQNIM-UHFFFAOYSA-N	C08493	HMDB0029737	Alkaloids	Simple indole alkaloids	3.87	144.045	315.5	1.9	NEG	[M-H]-	level1	1.16278e+07	1.48758e+07	9.39897e+06	1.27181e+07	1.46116e+07	2.42353e+07	1.49449e+07	9.55297e+06	1.59863e+07	3.55569e+06	3.52164e+06	3.99996e+06	1.14426e+07	5.83607e+06	6.82405e+06	1.06697e+07	1.121e+07	1.08201e+07
Umbelliferone	C9H6O3	93-35-6	ORHBXUUXSCNDEV-UHFFFAOYSA-N	C09315	HMDB0029865	Shikimates and Phenylpropanoids	Simple coumarins	3.87	163.039	274.8	2	POS	[M+H]+	level1	2.19366e+07	2.45485e+07	1.7933e+07	9.87551e+07	6.12982e+07	2.39309e+07	6.27232e+07	3.99327e+07	1.94417e+08	2.2457e+07	3.14616e+07	9.61594e+06	1.519e+07	4.07291e+06	3.02214e+07	5.29664e+07	5.55639e+07	5.47606e+07
6-Hydroxycoumarin	C9H6O3	6093-68-1	CJIJXIFQYOPWTF-UHFFFAOYSA-N	/	/	Shikimates and Phenylpropanoids	Simple coumarins	3.87	163.039	274.8	2	POS	[M+H]+	level1	2.19366e+07	2.45485e+07	1.7933e+07	9.87551e+07	6.12982e+07	2.39309e+07	6.27232e+07	3.99327e+07	1.94417e+08	2.2457e+07	3.14616e+07	9.61594e+06	1.519e+07	4.07291e+06	3.02214e+07	5.29664e+07	5.55639e+07	5.47606e+07
Riboflavin	C17H20N4O6	83-88-5	AUNGANRZJHBGPY-UHFFFAOYSA-N	/	HMDB0247501	Alkaloids	pteridine alkaloids	3.87	377.145	253.8	1	POS	[M+H]+	level1	1.80441e+07	4.87827e+07	4.20568e+07	2.88143e+07	1.83919e+07	2.14437e+07	6.89719e+07	7.71318e+07	5.93731e+07	2.37898e+07	3.71983e+07	2.4596e+07	8.58885e+06	1.26949e+07	5.40764e+07	2.7974e+07	3.24749e+07	2.95126e+07
Pyridoxine	C8H11NO3	65-23-6	LXNHXLLTXMVWPM-UHFFFAOYSA-N	C00314	HMDB0000239	Alkaloids	Pyridine alkaloids	3.87	170.081	63.6	1.6	POS	[M+H]+	level1	9.59892e+06	3.63489e+07	4.46988e+07	4.49593e+07	4.18431e+07	4.15841e+07	1.69808e+07	3.85987e+07	1.03412e+07	9.35449e+07	1.27546e+08	7.41227e+07	4.89934e+07	6.07391e+06	2.35619e+07	4.98775e+07	4.82646e+07	3.4754e+07
D-(+)-Cellobiose	C12H22O11	528-50-7	GUBGYTABKSRVRQ-UHFFFAOYSA-N	/	HMDB0246552	Carbohydrates	Disaccharides	3.87	325.113	56.9	1.3	POS	[M-H2O+H]+	level1	1.12898e+07	1.06275e+08	3.45865e+07	4.62442e+07	2.15089e+07	4.65849e+07	1.38718e+07	2.19624e+07	5.85023e+06	7.11192e+07	7.53891e+07	7.16823e+07	6.77854e+07	1.9393e+07	2.20086e+07	4.7021e+07	4.43266e+07	5.12249e+07
(3Z,6S)-3-[[2-(1,1-dimethylallyl)-1H-indol-3-yl]methylene]-6-methyl-piperazine-2,5-dione	C19H21N3O2	51551-29-2	MYRPIYZIAHOECW-SAIXKJTDSA-N	/	/	Alkaloids	Indole diketopiperazine alkaloids (L-Trp, L-Ala)	3.87	322.155	359.9	2.2	NEG	[M-H]-	level1	2.60789e+06	814236	6.81244e+07	5.50229e+07	943496	7.5538e+06	3.95897e+06	2.94977e+06	3.31792e+06	0	6.16287e+06	0	7.6109e+06	5.13197e+06	1.20197e+08	1.25512e+07	1.29958e+07	1.31451e+07
N-(1-benzyl-2-hydroxy-ethyl)benzamide	C16H17NO2	4503-96-2	RFYNAVYPYXLVOM-UHFFFAOYSA-N	/	/	Alkaloids	Simple amide alkaloids	3.87	256.133	358.2	2.1	POS	[M+H]+	level1	8.82705e+06	8.57976e+06	2.50152e+07	1.00782e+07	1.18453e+07	1.03753e+08	8.50599e+06	6.28055e+06	1.14924e+07	1.04043e+07	1.70608e+07	3.45571e+06	6.64657e+06	3.63965e+06	4.19032e+07	2.11024e+07	2.11513e+07	2.14542e+07
Alisol B 23-acetate	C32H50O5	26575-95-1	NLOAQXKIIGTTRE-CXWFPJGHSA-N	/	/	Terpenoids	Dammarane and Protostane triterpenoids	3.87	513.358	493.9	1.4	NEG	[M-H]-	level1	6.44614e+06	3.28246e+06	3.3934e+06	8.90382e+06	7.88726e+06	5.90591e+06	9.63907e+06	1.43483e+07	1.01031e+07	5.57863e+07	1.57724e+07	4.37213e+07	1.66011e+06	117205	1.99857e+06	1.16133e+07	1.13738e+07	1.75604e+07
1-[2,4-dihydroxy-6-[(2S,3R,4S,5S,6R)-3,4,5-trihydroxy-6-(hydroxymethyl)tetrahydropyran-2-yl]oxy-phenyl]ethanone	C14H18O9	26089-54-3	GFKQVLKFPJGJEP-RGCYKPLRSA-N	/	/	Polyketides	Acyl phloroglucinols	3.87	329.088	230.7	0.6	NEG	[M-H]-	level1	4.27023e+06	2.91935e+06	7.0257e+06	4.4071e+06	1.75323e+07	4.73292e+06	1.24412e+07	2.68043e+06	9.06997e+06	6.97668e+06	7.42391e+06	5.22927e+06	1.38809e+07	2.1256e+06	1.93651e+06	2.78899e+06	3.10284e+06	2.99167e+06
D-Mannoheptulose	C7H14O7	/	HSNZZMHEPUFJNZ-QMTIVRBISA-N	/	/	Carbohydrates	Monosaccharides	3.87	191.056	46.6	1.6	NEG	[M-H2O-H]-	level1	1.07168e+09	1.36717e+08	4.17854e+08	1.43314e+09	1.80542e+09	8.14143e+08	9.66484e+07	4.24655e+07	2.50831e+08	2.38187e+08	3.46398e+08	3.22368e+08	1.63303e+08	2.10229e+07	4.43728e+08	4.69209e+08	4.74188e+08	4.69361e+08
3-Epiursolic Acid	C30H48O3	/	WCGUUGGRBIKTOS-XHINXETDSA-N	/	/	Terpenoids	Ursane and Taraxastane triterpenoids	3.86	455.352	544.5	2.3	NEG	[M-H]-	level1	3.69167e+07	3.95913e+07	3.8485e+07	4.68432e+07	3.64865e+07	3.18309e+07	5.80192e+07	5.41555e+07	5.02291e+07	3.64145e+07	2.26728e+07	3.62698e+07	4.86774e+07	1.76564e+07	5.97809e+07	3.64916e+07	4.41431e+07	4.24698e+07
4-Hydroxybenzaldehyde	C7H6O2	123-08-0	RGHHSNMVTDWUBI-UHFFFAOYSA-N	C00633	HMDB0011718	Shikimates and Phenylpropanoids	Shikimic acids and derivatives	3.86	121.029	273.1	2.4	NEG	[M-H]-	level1	1.07473e+08	7.92638e+07	8.53849e+07	6.89005e+07	7.08737e+07	6.151e+07	8.04252e+07	6.30772e+07	1.32841e+08	1.84741e+07	2.34388e+07	1.39315e+07	1.9614e+08	5.26786e+07	1.2609e+08	9.23787e+07	7.71974e+07	7.23551e+07
Rutin	C27H30O16	153-18-4	IKGXIBQEEMLURG-NVPNHPEKSA-N	C05625	HMDB0003249	Shikimates and Phenylpropanoids	Flavonols	3.86	609.145	293.4	1.2	NEG	[M-H]-	level1	5.02524e+08	1.52329e+06	6.10123e+07	1.611e+09	5.68932e+07	1.14561e+07	3.89484e+06	1.77776e+06	4.71389e+07	1.1522e+07	5.35465e+06	4.72001e+06	6.69958e+07	3.04593e+06	1.63228e+08	1.93007e+08	1.92438e+08	1.97639e+08
ESCULETIN	C9H6O4	305-01-1	ILEDWLMCKZNDJK-UHFFFAOYSA-N	C09263	HMDB0030819	Shikimates and Phenylpropanoids	Simple coumarins	3.86	177.019	258.4	1.8	NEG	[M-H]-	level1	1.29828e+08	6.51694e+06	1.82898e+07	4.36973e+07	1.43104e+08	3.1244e+06	2.46935e+07	1.02962e+07	2.98945e+08	1.71292e+07	8.55212e+06	3.38629e+07	3.81919e+07	5.56688e+07	6.96281e+07	6.04053e+07	6.2384e+07	6.31612e+07
Butein	C15H12O5	21849-70-7	AYMYWHCQALZEGT-ORCRQEGFSA-N	/	/	Shikimates and Phenylpropanoids	Chalcones	3.86	271.061	336	2	NEG	[M-H]-	level1	7.04243e+06	8.54114e+07	4.44075e+07	8.55899e+07	8.02851e+07	2.75635e+08	9.85118e+07	1.08745e+08	6.92912e+07	4.19758e+06	5.99111e+06	3.94388e+06	8.57674e+06	2.4209e+07	3.07806e+07	5.07251e+07	5.18408e+07	6.8768e+07
(R)-5-Oxopyrrolidine-2-carboxylic acid	C5H7NO3	4042-36-8	ODHCTXKNWHHXJC-GSVOUGTGSA-N	/	/	Amino acids and Peptides	Aminoacids	3.86	128.035	51	1.6	NEG	[M-H]-	level1	5.67096e+07	4.56768e+07	2.11458e+08	1.47255e+08	1.9877e+08	9.30291e+07	3.39866e+08	3.2561e+08	213738	1.02999e+08	4.91386e+08	6.34993e+07	9.6044e+07	9.79436e+07	1.03828e+08	1.73221e+08	1.89644e+08	1.86374e+08
17-ODYA	C18H32O2	34450-18-5	DZIILFGADWDKMF-UHFFFAOYSA-N	/	HMDB0244776	/	/	3.85	279.232	554.5	2.6	NEG	[M-H]-	level1	7.74295e+08	1.0431e+09	1.04318e+09	1.01253e+09	1.01573e+09	1.05114e+09	1.14883e+09	1.13926e+09	6.8385e+08	1.01625e+09	8.74871e+08	8.3656e+08	5.91369e+08	5.09253e+08	7.51585e+08	8.47568e+08	1.00902e+09	8.49767e+08
3-Epioleanolic acid	C30H48O3	25499-90-5	MIJYXULNPSFWEK-KDQGZELNSA-N	/	HMDB0036962	Terpenoids	Oleanane triterpenoids	3.85	455.352	544.5	2.3	NEG	[M-H]-	level1	3.69167e+07	3.95913e+07	3.8485e+07	4.68432e+07	3.64865e+07	3.18309e+07	5.80192e+07	5.41555e+07	5.02291e+07	3.64145e+07	2.26728e+07	3.62698e+07	4.86774e+07	1.76564e+07	5.97809e+07	3.64916e+07	4.41431e+07	4.24698e+07
5,7-dihydroxy-2-(4-hydroxy-3-methoxy-phenyl)-3-[3,4,5-trihydroxy-6-[[(2R,3R,4R,5R,6S)-3,4,5-trihydroxy-6-methyl-tetrahydropyran-2-yl]oxymethyl]tetrahydropyran-2-yl]oxy-chromen-4-one	C28H32O16	/	UIDGLYUNOUKLBM-ACHADDEXSA-N	/	/	Shikimates and Phenylpropanoids	Flavonols	3.85	625.176	306	0.9	POS	[M+H]+	level1	1.3813e+07	227545	787499	1.71094e+08	3.18158e+06	415369	518935	505036	2.01269e+06	943613	267563	512533	1.58888e+06	199688	3.24565e+06	1.08645e+07	1.21578e+07	1.17496e+07
(1S,3R,4R,5R)-1,3,4-trihydroxy-5-[(E)-3-(4-hydroxy-3-methoxy-phenyl)prop-2-enoyl]oxy-cyclohexanecarboxylic acid	C17H20O9	62929-69-5	RAGZUCNPTLULOL-KJJWLSQTSA-N	/	/	Shikimates and Phenylpropanoids	Cinnamic acids and derivatives	3.85	367.103	259	2.2	NEG	[M-H]-	level1	7.27983e+07	7.74094e+06	1.26705e+08	2.66734e+08	1.95601e+08	3.89883e+07	1.14048e+07	4.60496e+06	1.64166e+07	3.55223e+07	1.81794e+07	2.59457e+07	1.52531e+07	6.16638e+06	2.49986e+07	5.33708e+07	5.49317e+07	5.63753e+07
3,4-Dicaffeoylquinic acid	C25H24O12	14534-61-3	UFCLZKMFXSILNL-PSEXTPKNSA-N	/	/	Shikimates and Phenylpropanoids	Cinnamic acids and derivatives	3.85	515.119	298.9	1.4	NEG	[M-H]-	level1	2.81757e+08	4.49201e+06	1.07329e+08	2.01764e+07	2.16511e+07	4.50956e+06	5.60168e+06	1.63931e+06	2.0085e+07	7.55656e+07	2.84756e+08	1.7529e+08	4.68122e+06	3.39733e+06	1.76352e+08	1.11451e+08	1.13124e+08	1.15192e+08
(E)-9,12,13-trihydroxyoctadec-10-enoic acid	C18H34O5	/	MDIUMSLCYIJBQC-BUHFOSPRSA-N	/	/	Fatty acids	Other Octadecanoids	3.85	329.233	395	2.1	NEG	[M-H]-	level1	6.29275e+08	5.01958e+08	1.06372e+09	1.0451e+09	8.41263e+08	1.05905e+09	9.23211e+08	8.56908e+08	7.67107e+08	3.551e+08	3.28363e+08	2.95683e+08	1.57813e+09	2.13022e+08	1.45683e+09	8.20133e+08	8.55992e+08	8.64457e+08
Alizarin	C14H8O4	72-48-0	RGCKGOZRHPZPFP-UHFFFAOYSA-N	C01474	HMDB0248144	Polyketides	Anthraquinones and anthrones	3.85	239.035	394.2	2	NEG	[M-H]-	level1	8.85111e+08	8.30628e+07	1.4384e+08	4.43541e+08	5.98272e+08	3.73373e+08	2.1318e+09	2.30497e+09	1.91028e+09	2.25162e+08	2.12019e+08	1.83719e+08	4.12098e+08	9.34688e+07	2.93649e+08	7.4178e+08	6.47135e+08	6.55475e+08
Monobutyl phthalate	C12H14O4	131-70-4	YZBOVSFWWNVKRJ-UHFFFAOYSA-N	/	HMDB0013247	Shikimates and Phenylpropanoids	Shikimic acids and derivatives	3.85	221.082	383.2	1.6	NEG	[M-H]-	level1	9.90593e+06	1.80938e+07	1.71713e+07	1.82442e+07	1.49109e+07	1.16288e+07	1.44347e+07	1.711e+07	2.95628e+07	2.07717e+07	1.9455e+07	1.40684e+07	4.48055e+06	5.78935e+06	2.59549e+07	1.47611e+07	1.5532e+07	1.5313e+07
3-Phenylpropanoic acid	C9H10O2	501-52-0	XMIIGOLPHOKFCH-UHFFFAOYSA-N	C05629	HMDB0000764	Shikimates and Phenylpropanoids	/	3.85	149.06	331.5	2	NEG	[M-H]-	level1	4.33344e+07	4.62547e+07	2.15453e+07	9.27522e+06	1.04227e+07	1.67987e+07	4.58613e+07	5.43169e+07	2.3343e+07	1.27616e+07	9.87758e+06	1.12403e+07	9.28805e+07	4.04318e+06	1.86091e+06	2.58328e+07	2.63123e+07	2.75456e+07
Benzoic acid	C7H6O2	65-85-0	WPYMKLBDIGXBTP-UHFFFAOYSA-N	C00180	HMDB0001870	Shikimates and Phenylpropanoids	Simple phenolic acids	3.85	121.029	326	1.9	NEG	[M-H]-	level1	7.17812e+08	1.3829e+09	1.41469e+08	2.25207e+08	5.02097e+08	1.30827e+08	7.67721e+07	9.31596e+07	1.93534e+08	2.78806e+07	2.83959e+07	2.39821e+07	9.16024e+07	3.00784e+07	8.09618e+07	2.55967e+08	2.6186e+08	2.65762e+08
4',5-Dihydroxyflavone	C15H10O4	6665-67-4	OKRNDQLCMXUCGG-UHFFFAOYSA-N	/	/	Shikimates and Phenylpropanoids	Flavones	3.85	255.065	380.4	2.1	POS	[M+H]+	level1	7.48554e+06	7.24205e+06	1.11954e+07	7.52158e+06	9.1265e+06	4.15914e+07	1.42884e+07	1.43664e+07	3.31408e+07	2.5619e+06	4.46679e+07	4.11828e+06	1.2222e+07	1.67152e+06	6.67514e+06	9.97629e+06	1.03558e+07	9.77059e+06
(E)-Methyl 4-coumarate	C10H10O3	19367-38-5	NITWSHWHQAQBAW-QPJJXVBHSA-N	/	/	Shikimates and Phenylpropanoids	Cinnamic acids and derivatives	3.85	179.07	325.9	2.3	POS	[M+H]+	level1	2.69836e+07	2.98578e+07	2.25277e+07	2.88069e+07	1.77536e+07	2.34449e+07	1.15676e+07	1.05501e+07	2.88159e+07	1.39656e+07	1.5283e+07	1.00274e+07	2.82838e+07	4.28279e+06	2.9964e+07	1.7808e+07	1.66763e+07	1.77934e+07
1-hydroxy-2-(hydroxymethyl)-3-[(2S,3R,4S,5S,6R)-3,4,5-trihydroxy-6-[[(2S,3R,4S,5R)-3,4,5-trihydroxytetrahydropyran-2-yl]oxymethyl]tetrahydropyran-2-yl]oxy-anthracene-9,10-dione	C26H28O14	29706-59-0	NVKNRXOMCYTFJF-WFLOGZPDSA-N	/	/	Polyketides	Anthraquinones and anthrones	3.85	563.14	314.9	1.3	NEG	[M-H]-	level1	5.86112e+07	7.14791e+07	1.09343e+08	3.51527e+07	2.01141e+07	5.83094e+07	3.45335e+08	6.22784e+08	1.79205e+08	1.72646e+08	6.21509e+07	1.56139e+08	4.30093e+08	1.26209e+07	1.9228e+08	2.21953e+08	2.24867e+08	2.30405e+08
10-methoxy-2,2-dimethyl-pyrano[3,2-g]chromen-8-one	C15H14O4	483-92-1	XYPWCJWXFYYGPA-UHFFFAOYSA-N	/	/	Shikimates and Phenylpropanoids	Simple coumarins	3.85	259.096	365.5	2.3	POS	[M+H]+	level1	1.58604e+07	1.29515e+08	8.61203e+07	5.85617e+07	7.37548e+07	2.65333e+08	9.19045e+07	1.43904e+08	6.58289e+07	3.03372e+07	1.83158e+07	1.43784e+07	5.91445e+07	2.71721e+07	7.11591e+07	7.03978e+07	7.39216e+07	7.43279e+07
Scopolin	C16H18O9	531-44-2	SGTCGCCQZOUMJJ-YMILTQATSA-N	/	/	Shikimates and Phenylpropanoids	Simple coumarins	3.85	353.087	236.1	2.9	NEG	[M-H]-	level1	2.89036e+09	2.53606e+07	1.85789e+09	1.25691e+10	1.00589e+10	2.76736e+08	7.64597e+07	8.58536e+06	3.10255e+08	5.76577e+08	5.76164e+08	7.0742e+08	6.58991e+08	1.91864e+07	1.80529e+09	2.4679e+09	2.46665e+09	2.47646e+09
4-Hydroxybenzoic acid	C7H6O3	99-96-7	FJKROLUGYXJWQN-UHFFFAOYSA-N	C00156	HMDB0000500	Shikimates and Phenylpropanoids	Simple phenolic acids	3.84	137.024	253.2	1.8	NEG	[M-H]-	level1	1.0722e+08	1.1211e+08	6.31611e+07	8.06164e+07	6.1408e+07	6.15511e+07	4.65017e+07	3.77037e+07	7.27365e+07	3.27547e+07	4.57199e+07	2.87484e+07	1.48552e+08	5.90017e+08	6.79076e+07	9.14904e+07	9.43729e+07	9.22901e+07
(Z)-6,9,10-trihydroxyoctadec-7-enoic acid	C18H34O5	/	KFPLVZLISLBBSJ-YPKPFQOOSA-N	/	/	Fatty acids	Other Octadecanoids	3.84	329.233	408.5	1.6	NEG	[M-H]-	level1	2.22968e+08	5.03752e+08	5.97129e+08	6.53332e+08	4.77593e+08	6.55706e+08	5.0492e+08	4.14779e+08	2.67517e+08	1.2144e+08	1.14899e+08	8.4468e+07	8.77471e+08	1.58223e+08	8.46437e+08	4.40911e+08	4.61295e+08	4.6087e+08
Pinobanksin	C15H12O5	96335-75-0	SUYJZKRQHBQNCA-LSDHHAIUSA-N	/	/	Shikimates and Phenylpropanoids	Dihydroflavonols	3.84	271.061	336	2	NEG	[M-H]-	level1	7.04243e+06	8.54114e+07	4.44075e+07	8.55899e+07	8.02851e+07	2.75635e+08	9.85118e+07	1.08745e+08	6.92912e+07	4.19758e+06	5.99111e+06	3.94388e+06	8.57674e+06	2.4209e+07	3.07806e+07	5.07251e+07	5.18408e+07	6.8768e+07
(E,9S,12S,13S)-9,12,13-trihydroxyoctadec-10-enoic acid	C18H34O5	/	MDIUMSLCYIJBQC-MVFSOIOZSA-N	/	/	Fatty acids	Other Octadecanoids	3.84	329.233	395	2.1	NEG	[M-H]-	level1	6.29275e+08	5.01958e+08	1.06372e+09	1.0451e+09	8.41263e+08	1.05905e+09	9.23211e+08	8.56908e+08	7.67107e+08	3.551e+08	3.28363e+08	2.95683e+08	1.57813e+09	2.13022e+08	1.45683e+09	8.20133e+08	8.55992e+08	8.64457e+08
2-Methylcaproic acid	C7H14O2	/	CVKMFSAVYPAZTQ-UHFFFAOYSA-N	/	/	Fatty acids	Branched fatty acids	3.84	129.092	404.5	1.8	NEG	[M-H]-	level1	2.34268e+07	2.06982e+07	2.06812e+07	2.18791e+07	1.07381e+07	9.94158e+06	2.42839e+07	2.80862e+07	2.52948e+07	1.93764e+07	6.64848e+06	1.55795e+07	1.34562e+08	2.33518e+07	1.31928e+08	3.3087e+07	3.36964e+07	3.30291e+07
15-hydroxy-14-methoxy-10-azatetracyclo[7.6.1.02,7.012,16]hexadeca-1(16),2,4,6,8,12,14-heptaen-11-one	C16H11NO3	112501-42-5	KBGNBPGXVKPRQI-UHFFFAOYSA-N	/	/	Alkaloids	Aporphine alkaloids	3.84	266.081	389.9	1.6	POS	[M+H]+	level1	123473	1.915e+06	1.67807e+06	928436	2.37697e+06	1.3047e+07	1.09397e+07	2.41403e+07	1.48921e+07	0	63885.6	2.43362e+06	322934	36285.2	879425	5.47986e+06	4.87279e+06	5.60163e+06
4-Hydroxycinnamic acid	C9H8O3	7400-08-0	NGSWKAQJJWESNS-ZZXKWVIFSA-N	C00811	HMDB0002035	Shikimates and Phenylpropanoids	Cinnamic acids and derivatives	3.84	163.04	272.5	2.1	NEG	[M-H]-	level1	1.88615e+07	2.89514e+07	3.84898e+07	2.59718e+07	3.01582e+07	3.50068e+07	3.2919e+07	2.73021e+07	3.83639e+07	5.75038e+06	1.63506e+07	7.58325e+06	3.69913e+07	1.23609e+07	2.74903e+07	2.24595e+07	2.17313e+07	2.70142e+07
Butanoic acid	C4H8O2	107-92-6	FERIUCNNQQJTOY-UHFFFAOYSA-N	C00246	HMDB0000039	Fatty acids	Branched fatty acids	3.84	87.045	244.9	1.6	NEG	[M-H]-	level1	3.22377e+06	6.00355e+06	5.73255e+06	8.11787e+06	3.96106e+06	1.33728e+07	5.58593e+06	5.26717e+06	5.4732e+06	2.17477e+07	1.24742e+07	1.56657e+07	1.00366e+07	9.2754e+07	1.53105e+07	1.31483e+07	1.34481e+07	1.34255e+07
2,6-Dimethoxy-1,4-benzoquinone	C8H8O4	530-55-2	OLBNOBQOQZRLMP-UHFFFAOYSA-N	C10331	HMDB0029673	Polyketides	Benzoquinones	3.84	169.049	237.9	1.9	POS	[M+H]+	level1	9.95725e+06	1.97076e+07	8.40227e+06	5.68666e+06	6.00065e+06	8.39442e+06	6.74853e+06	8.61195e+06	1.01609e+07	6.94825e+06	4.96614e+06	5.27745e+06	1.6704e+07	8.43407e+06	1.38776e+07	8.67481e+06	8.87828e+06	8.97367e+06
4-Hydroxyphenylacetic acid	C8H8O3	156-38-7	XQXPVVBIMDBYFF-UHFFFAOYSA-N	C00642	HMDB0000020	Shikimates and Phenylpropanoids	Simple phenolic acids	3.84	151.04	226.7	1.5	NEG	[M-H]-	level1	6.36837e+06	2.66007e+07	7.42426e+06	5.83748e+06	7.37729e+06	6.10126e+06	7.97706e+06	2.67346e+07	5.87321e+06	4.53478e+06	3.97968e+06	4.35545e+06	1.47407e+07	1.04287e+07	1.00341e+07	7.4175e+06	7.46947e+06	1.11895e+07
Mandelic acid	C8H8O3	611-71-2	IWYDHOAUDWTVEP-SSDOTTSWSA-N	C01983	HMDB0062635	Shikimates and Phenylpropanoids	Cinnamic acids and derivatives	3.84	151.04	186.8	1.4	NEG	[M-H]-	level1	8.47336e+06	1.09928e+07	1.46218e+07	1.37422e+07	6.99106e+06	1.44426e+07	2.07318e+07	8.46936e+06	1.17734e+07	4.54597e+06	6.92045e+06	4.33409e+06	1.60298e+07	4.94891e+06	1.58115e+07	9.62003e+06	1.00855e+07	1.55078e+07
Uracil	C4H4N2O2	66-22-8	ISAKRJDGNUQOIC-UHFFFAOYSA-N	C00106	HMDB0000300	Alkaloids	Purine alkaloids	3.84	113.034	81.6	1.6	POS	[M+H]+	level1	2.84393e+07	2.37168e+07	2.15767e+07	3.05574e+07	4.4331e+07	3.42207e+07	3.35552e+07	2.51246e+07	2.63697e+07	8.22015e+06	1.34748e+07	5.4466e+06	2.36926e+07	6.47134e+06	1.65533e+07	2.86726e+07	2.2401e+07	2.66527e+07
Citric Acid	C6H8O7	6080-58-6	KRKNYBCHXYNGOX-UHFFFAOYSA-N	/	/	Fatty acids	Hydroxy fatty acids	3.84	191.019	61.6	1.9	NEG	[M-H]-	level1	5.29383e+08	4.34883e+08	4.24942e+08	4.03335e+08	5.85349e+08	1.53423e+08	4.55754e+08	3.2903e+08	5.20708e+09	1.14889e+08	2.77269e+08	1.53287e+08	3.93885e+08	1.54773e+07	3.57629e+08	5.52808e+08	5.4466e+08	5.33006e+08
Cytosine	C4H5N3O	71-30-7	OPTASPLRGRRNAP-UHFFFAOYSA-N	C00380	HMDB0000630	Alkaloids	Imidazole alkaloids	3.84	112.05	61.2	1.9	POS	[M+H]+	level1	5.23543e+07	2.21058e+07	1.53683e+07	4.28969e+07	1.9371e+08	2.74725e+07	4.2487e+07	5.81936e+07	1.74106e+07	1.6233e+07	4.3016e+07	9.39848e+06	5.65066e+06	1.7268e+06	5.60427e+06	3.14508e+07	5.02699e+07	5.31038e+07
7-methoxy-9,10-dihydrophenanthrene-2,5-diol	C15H14O3	87530-30-1	RDKDIPDDUFMMMT-UHFFFAOYSA-N	/	/	Shikimates and Phenylpropanoids	Phenanthrenes	3.84	243.101	351.6	2.3	POS	[M+H]+	level1	1.2033e+07	1.03871e+07	1.87853e+07	1.12338e+07	8.08015e+06	3.05227e+07	2.15744e+07	1.8093e+07	1.46244e+07	2.00442e+07	1.29387e+07	7.26953e+06	4.79372e+07	1.27848e+07	1.71232e+07	1.21438e+07	1.34101e+07	1.29286e+07
Gulono-1,4-lactone	C6H10O6		SXZYCXMUPBBULW-MEFNJWCVSA-N	C01040	HMDB0003466	Carbohydrates	/	3.84	177.04	49.2	1.9	NEG	[M-H]-	level1	1.38607e+07	2.10109e+07	5.78688e+07	2.9343e+07	5.41895e+07	7.16453e+07	3.52064e+07	2.6786e+07	2.15169e+07	1.52504e+07	3.60997e+07	1.72233e+07	3.68595e+07	3.16937e+07	3.65942e+07	3.21296e+07	3.53053e+07	3.48146e+07
(2R,3R)-3-(4-hydroxy-3-methoxy-phenyl)-2-(hydroxymethyl)-5-methoxy-2,3-dihydropyrano[3,2-h][1,4]benzodioxin-9-one	C20H18O8	76948-72-6	OCBGWPJNUZMLCA-NVXWUHKLSA-N	/	/	Shikimates and Phenylpropanoids	Coumarinolignans	3.84	385.092	320.5	2.4	NEG	[M-H]-	level1	2.16088e+07	3.43579e+07	4.03275e+07	1.55448e+07	1.16562e+07	2.6585e+07	1.94203e+07	1.41965e+07	1.96835e+07	7.29595e+06	2.075e+06	2.62341e+06	4.27405e+07	1.05432e+07	3.72293e+07	1.59551e+07	1.69252e+07	1.59603e+07
methyl (1R,4aS,8S,8aS)-3-methoxy-1-methyl-8-[(2S,3R,4S,5S,6R)-3,4,5-trihydroxy-6-(hydroxymethyl)tetrahydropyran-2-yl]oxy-1,3,4,4a,8,8a-hexahydropyrano[3,4-c]pyran-5-carboxylate	C18H28O11	/	IZODPOCIKVLNIL-MNMYWMKCSA-N	/	/	Terpenoids	Iridoids monoterpenoids	3.84	401.144	251.5	1.9	NEG	[M-H2O-H]-	level1	5.66995e+07	1.8853e+07	1.72549e+07	1.53014e+07	2.12747e+07	4.30032e+07	2.67864e+07	2.90316e+07	1.71693e+07	7.30298e+07	6.4366e+07	6.05621e+07	4.17017e+07	1.74048e+06	4.59597e+06	6.60137e+07	6.6686e+07	6.68568e+07
Maleic acid	C4H4O4	110-16-7	VZCYOOQTPOCHFL-UPHRSURJSA-N	C01384	HMDB0000176	Fatty acids	Dicarboxylic acids	3.83	115.004	75.9	1.2	NEG	[M-H]-	level1	2.69843e+07	6.98213e+07	8.09541e+07	8.59775e+07	6.21505e+07	9.85904e+07	4.2708e+07	3.3904e+07	5.2072e+07	8.43743e+07	1.15362e+08	6.91413e+07	5.2032e+07	4.45786e+07	1.12213e+08	8.25969e+07	8.34665e+07	7.96721e+07
1,4-Dicaffeoylquinic acid	C25H24O12		IYXQRCXQQWUFQV-UHFFFAOYSA-N	/	HMDB0250259	Shikimates and Phenylpropanoids	Cinnamic acids and derivatives	3.83	515.119	298.9	1.4	NEG	[M-H]-	level1	2.81757e+08	4.49201e+06	1.07329e+08	2.01764e+07	2.16511e+07	4.50956e+06	5.60168e+06	1.63931e+06	2.0085e+07	7.55656e+07	2.84756e+08	1.7529e+08	4.68122e+06	3.39733e+06	1.76352e+08	1.11451e+08	1.13124e+08	1.15192e+08
2-Hydroxyphenylacetic acid	C8H8O3	614-75-5	CCVYRRGZDBSHFU-UHFFFAOYSA-N	C05852	HMDB0000669	Shikimates and Phenylpropanoids	Simple phenolic acids	3.83	151.04	250.7	1.6	NEG	[M-H]-	level1	9.41331e+06	7.0455e+06	1.31921e+07	1.83973e+07	1.12485e+07	1.43775e+07	1.10291e+07	7.59713e+06	1.05171e+07	1.05131e+07	1.94884e+07	8.06143e+06	6.37566e+06	5.71561e+07	2.21904e+07	9.99175e+06	9.78353e+06	9.8254e+06
alpha-Cyperone	C15H22O	473-08-5	KUFXJZXMWHNCEH-DOMZBBRYSA-N	/	/	Terpenoids	Eudesmane sesquiterpenoids	3.83	219.174	467.3	2.2	POS	[M+H]+	level1	2.46778e+07	3.52188e+07	2.59272e+07	3.71957e+07	3.3015e+07	2.1716e+07	3.65859e+07	4.19426e+07	2.49337e+07	1.19452e+07	1.02907e+07	1.55941e+07	4.22296e+07	4.32613e+06	1.60195e+07	2.34563e+07	2.49547e+07	2.44676e+07
Scoparone	C11H10O4	120-08-1	GUAFOGOEJLSQBT-UHFFFAOYSA-N	C09311	HMDB0030818	Shikimates and Phenylpropanoids	Simple coumarins	3.83	207.065	303.5	2.2	POS	[M+H]+	level1	1.30422e+07	2.28109e+07	1.96505e+07	1.53744e+07	7.21592e+06	1.60556e+07	4.23829e+06	3.21027e+06	7.91219e+06	8.8262e+06	9.08545e+06	5.16019e+06	1.85382e+07	7.87329e+06	4.29051e+07	1.00191e+07	1.0474e+07	1.04966e+07
2-Hydroxystearic acid	C18H36O3	26531-80-6	KIHBGTRZFAVZRV-UHFFFAOYSA-N	C03045	HMDB0062549	Fatty acids	Hydroxy fatty acids	3.83	299.259	572.5	2.1	NEG	[M-H]-	level1	1.24686e+07	1.27561e+07	2.87317e+07	1.73814e+07	8.60557e+06	2.72112e+07	1.59684e+07	1.12599e+07	3.33767e+07	9.46139e+06	2.3319e+07	1.12893e+07	1.5477e+07	1.70262e+07	2.11635e+07	1.49617e+07	2.15693e+07	1.36675e+07
Phytosphingosine	C18H39NO3	554-62-1	AERBNCYCJBRYDG-KSZLIROESA-N	C12144	HMDB0004610	Fatty acids	Sphingoid bases	3.83	318.3	435.8	1.8	POS	[M+H]+	level1	6.0188e+07	6.67458e+07	1.2565e+08	8.99685e+07	5.4568e+07	8.69521e+07	1.60641e+08	8.79657e+07	1.35899e+08	3.60793e+07	4.43095e+07	2.50479e+07	3.07903e+07	4.60428e+07	1.73311e+08	7.80227e+07	7.70808e+07	7.28676e+07
Sphondin	C12H8O4	483-66-9	DLCJNIBLOSKIQW-UHFFFAOYSA-N	C18081	HMDB0302839	Shikimates and Phenylpropanoids	Furocoumarins	3.83	217.049	364.2	2.3	POS	[M+H]+	level1	8.20195e+06	7.0255e+06	3.00219e+07	2.82371e+07	4.30928e+07	1.05102e+07	9.176e+07	7.07332e+07	7.51341e+07	3.92828e+06	1.17713e+06	2.0548e+06	3.03398e+06	1.77473e+07	3.09159e+06	2.04117e+07	2.10385e+07	2.09348e+07
Matairesinol	C20H22O6	580-72-3	MATGKVZWFZHCLI-LSDHHAIUSA-N	C10682	HMDB0035698	Shikimates and Phenylpropanoids	Dibenzylbutyrolactone lignans	3.83	359.149	344.7	1.1	POS	[M+H]+	level1	7.12627e+06	1.06365e+07	7.90984e+06	6.61802e+06	6.13211e+06	5.99696e+06	3.29724e+07	3.38011e+07	9.63117e+07	8.00421e+06	1.47842e+07	5.02285e+06	1.67751e+07	3.61171e+06	2.03233e+07	1.21931e+07	1.34939e+07	1.26537e+07
3,5-dihydroxy-2-(4-hydroxyphenyl)-7-[(2S,3R,4S,5S,6R)-3,4,5-trihydroxy-6-(hydroxymethyl)tetrahydropyran-2-yl]oxy-chromen-4-one	C21H20O11	16290-07-6	YPWHZCPMOQGCDQ-HMGRVEAOSA-N	/	/	Shikimates and Phenylpropanoids	Flavonols	3.83	449.107	320.2	1.6	POS	[M+H]+	level1	2.34023e+06	760241	1.26306e+06	8.25473e+06	1.1502e+06	420122	2.41211e+06	1.48067e+06	4.00939e+06	1.4662e+06	1.25545e+08	3.85957e+06	1.81605e+06	189441	1.70205e+06	8.24637e+06	8.70646e+06	8.77787e+06
3,4-Dihydrocoumarin	C9H8O2	119-84-6	VMUXSMXIQBNMGZ-UHFFFAOYSA-N	C02274	HMDB0036626	Shikimates and Phenylpropanoids	/	3.83	129.034	281.8	2.3	NEG	[M-H2O-H]-	level1	6.68435e+06	3.72465e+06	1.51482e+07	1.03907e+07	1.36033e+07	2.2029e+06	1.78948e+07	3.50439e+07	1.43243e+07	7.20118e+07	9.25591e+07	8.13662e+07	8.45239e+06	6.57458e+06	3.51507e+06	6.45888e+07	6.63032e+07	6.69925e+07
Terephthalic-Acid	C8H6O4	100-21-0	KKEYFWRCBNTPAC-UHFFFAOYSA-N	C06337	HMDB0002428	Shikimates and Phenylpropanoids	Simple phenolic acids	3.83	165.019	269.5	2.4	NEG	[M-H]-	level1	6.20127e+07	1.02537e+08	9.92921e+08	5.26468e+07	9.80769e+07	6.3412e+08	1.02149e+08	5.44866e+07	9.73591e+08	2.53688e+08	1.47048e+08	3.27481e+08	5.09188e+08	2.05779e+07	4.2323e+08	4.66903e+08	4.61726e+08	4.78775e+08
2-Ketogluconic acid	C6H10O7	91548-32-2	VBUYCZFBVCCYFD-UHFFFAOYSA-N	C06473	HMDB0011732	Carbohydrates	Monosaccharides	3.83	193.035	44.3	1.3	NEG	[M-H]-	level1	2.53089e+07	1.86893e+07	1.33823e+07	6.32157e+06	1.08655e+07	3.14113e+08	9.6338e+07	6.02529e+07	5.82374e+07	6.79743e+06	2.08935e+07	2.39343e+07	2.2341e+07	5.68225e+06	8.38638e+06	6.949e+07	7.22776e+07	7.08589e+07
(2R,3S,4S,5R,6R)-2-[[(2R,3R,4R)-3,4-dihydroxy-4-(hydroxymethyl)oxolan-2-yl]oxymethyl]-6-[(1,7,7-trimethyl-2-bicyclo[2.2.1]heptanyl)oxy]oxane-3,4,5-triol	C21H36O10	/	RVQFSOHDFFWTLD-JBRUOSNKSA-N	/	/	Terpenoids	Camphane monoterpenoids	3.83	447.223	347.6	2	NEG	[M-H]-	level1	750878	5.22381e+06	6.24831e+06	2.68377e+07	2.33452e+07	1.08888e+07	4.67477e+07	4.17938e+07	1.52283e+07	6.62484e+06	4.59447e+06	8.97071e+06	6.99109e+06	954614	4.29367e+06	1.3855e+07	1.48713e+07	1.55091e+07
3'-​O-​Acetylhamaudol	C17H18O6	30358-88-4	ZHMBJOBSCRAOAO-AWEZNQCLSA-N	/	/	Polyketides	Chromones	3.83	317.103	389.7	1.5	NEG	[M-H]-	level1	165575	3.25622e+07	3.31627e+06	6.15675e+06	7.46582e+06	9.2766e+07	1.3424e+07	1.83258e+07	3.31288e+07	73610.7	139450	1.60638e+06	491548	2.96515e+07	2.92682e+06	1.20663e+07	1.20411e+07	1.33268e+07
(2S,3R,4S,5S,6R)-2-[4-[(2R,3R)-4-hydroxy-3-[(4-hydroxy-3-methoxy-phenyl)methyl]-2-(hydroxymethyl)butyl]-2-methoxy-phenoxy]-6-(hydroxymethyl)tetrahydropyran-3,4,5-triol	C26H36O11	/	PCWPSOCJBMEHGK-DNABOVRESA-N	/	/	Shikimates and Phenylpropanoids	Dibenzylbutane lignans	3.83	523.217	269.7	2.5	NEG	[M-H]-	level1	2.2706e+07	2.24299e+07	1.53905e+07	8.4989e+06	4.81882e+06	6.85053e+06	4.51577e+07	7.88263e+07	2.46568e+07	1.91026e+07	2.38493e+07	8.45788e+06	8.64679e+07	5.69995e+06	2.07975e+07	3.4763e+07	3.59308e+07	3.58002e+07
D-Phenylalanine	C9H11NO2	673-06-3	COLNVLDHVKWLRT-MRVPVSSYSA-N	/	/	Amino acids and Peptides	Aminoacids	3.83	164.071	142.7	1.7	NEG	[M-H]-	level1	3.02898e+06	2.73502e+06	4.32508e+06	7.63614e+06	1.47357e+07	3.93533e+06	1.3569e+07	9.00444e+06	5.89192e+06	2.49691e+06	7.63209e+06	3.62203e+06	5.66019e+06	535871	1.09693e+06	6.03758e+06	6.33964e+06	6.05489e+06
3beta-Hydroxy-5-cholestenoic acid (3-HCOA)	C27H44O3	6561-58-6	WVXOMPRLWLXFAP-AMQKJUDNSA-N	C17333	HMDB0012453	Terpenoids	Cholestane steroids	3.83	415.321	515.9	1.9	NEG	[M-H]-	level1	1.47693e+06	2.88551e+06	2.58585e+06	1.63495e+06	1.59511e+06	921319	1.07333e+06	1.51385e+06	3.19796e+06	1.67075e+07	2.7236e+07	1.7186e+07	445662	4.60001e+06	2.17406e+06	5.57268e+06	5.98897e+06	5.60616e+06
Anabasine	C10H14N2	40774-73-0	MTXSIJUGVMTTMU-JTQLQIEISA-N	/	/	Alkaloids	Piperidine alkaloids	3.82	163.123	71.7	1.6	POS	[M+H]+	level1	2.00713e+06	8.49427e+07	5.08609e+06	3.0567e+06	2.12662e+06	1.212e+06	1.82868e+06	1.44185e+06	1.1753e+06	1.80049e+06	3.61625e+07	1.28931e+07	1.6294e+06	7.42962e+06	3.35243e+06	9.81261e+06	1.55025e+07	1.00263e+07
Cellobiose	C12H22O11	528-50-7	GUBGYTABKSRVRQ-SINVPGNFSA-N	C00185	HMDB0000055	Carbohydrates	Disaccharides	3.82	325.113	56.9	1.3	POS	[M-H2O+H]+	level1	1.12898e+07	1.06275e+08	3.45865e+07	4.62442e+07	2.15089e+07	4.65849e+07	1.38718e+07	2.19624e+07	5.85023e+06	7.11192e+07	7.53891e+07	7.16823e+07	6.77854e+07	1.9393e+07	2.20086e+07	4.7021e+07	4.43266e+07	5.12249e+07
4′-Hydroxy-2′-methylacetophenone	C9H10O2	875-59-2	IAMNVCJECQWBLZ-UHFFFAOYSA-N	/	/	/	/	3.82	149.06	331.5	2	NEG	[M-H]-	level1	4.33344e+07	4.62547e+07	2.15453e+07	9.27522e+06	1.04227e+07	1.67987e+07	4.58613e+07	5.43169e+07	2.3343e+07	1.27616e+07	9.87758e+06	1.12403e+07	9.28805e+07	4.04318e+06	1.86091e+06	2.58328e+07	2.63123e+07	2.75456e+07
Tropolone	C7H6O2	/	MDYOLVRUBBJPFM-UHFFFAOYSA-N	/	/	Shikimates and Phenylpropanoids	/	3.82	121.029	326	1.9	NEG	[M-H]-	level1	7.17812e+08	1.3829e+09	1.41469e+08	2.25207e+08	5.02097e+08	1.30827e+08	7.67721e+07	9.31596e+07	1.93534e+08	2.78806e+07	2.83959e+07	2.39821e+07	9.16024e+07	3.00784e+07	8.09618e+07	2.55967e+08	2.6186e+08	2.65762e+08
[1-methyl-1-(2-oxo-8,9-dihydrofuro[2,3-h]chromen-8-yl)ethyl] acetate	C16H16O5	/	IQTTZQQJJBEAIM-UHFFFAOYSA-N	/	/	Shikimates and Phenylpropanoids	Furocoumarins	3.82	271.096	373.5	2.5	POS	[M-H2O+H]+	level1	2.21055e+07	4.85899e+07	3.42885e+07	2.59726e+07	3.03595e+07	5.46872e+07	2.69263e+07	3.43214e+07	1.66548e+08	2.38208e+06	3.65919e+08	1.03006e+08	6.06827e+06	5.94063e+07	1.53088e+07	2.72157e+07	2.69431e+07	2.84359e+07
Glucosamine	C6H13NO5	3416-24-8	MSWZFWKMSRAUBD-IVMDWMLBSA-N	C00329	HMDB0001514	Carbohydrates	Aminosugars	3.82	162.076	50	2	POS	[M-H2O+H]+	level1	2.49139e+07	2.37772e+07	7.18239e+07	3.76797e+07	6.82137e+07	7.97576e+07	1.14163e+08	1.20371e+08	3.4787e+07	8.83838e+06	1.69623e+07	4.2424e+06	6.6961e+07	2.83813e+06	7.13938e+07	3.22233e+07	3.53833e+07	3.23108e+07
2-(2,6-dihydroxyphenyl)-3,5,7-trihydroxy-chromone	C15H10O7	92519-95-4	NULZZCUABWZIRV-UHFFFAOYSA-N	/	/	Shikimates and Phenylpropanoids	Flavonols	3.82	303.049	296.4	1.9	POS	[M+H]+	level1	5.84376e+07	9.55703e+06	6.69667e+06	5.4771e+07	2.91407e+06	1.24273e+06	1.29675e+06	323508	2.13371e+06	1.49737e+06	7.13945e+06	914844	3.68282e+06	1.37985e+06	9.55931e+06	1.04422e+07	1.02794e+07	1.03417e+07
2-(1-hydroxy-1-methyl-ethyl)-4-methoxy-7-[[(2R,3R,4S,5S,6R)-3,4,5-trihydroxy-6-(hydroxymethyl)tetrahydropyran-2-yl]oxymethyl]-2,3-dihydrofuro[3,2-g]chromen-5-one	C22H28O11	80681-45-4	XIUVHOSBSDYXRG-RZMKGNTASA-N	/	/	Polyketides	Chromones	3.82	469.17	266.3	1.6	POS	[M+H]+	level1	880779	606559	658001	1.77362e+06	615313	405028	2.61135e+06	618154	2.53261e+07	2.79599e+08	4.8326e+06	1.46334e+07	588880	4.36042e+06	244932	2.22681e+07	2.24635e+07	2.23417e+07
Malic acid	C4H6O5	6915-15-7	BJEPYKJPYRNKOW-UHFFFAOYSA-N	C00149, C00497, C00711	HMDB0000744	Fatty acids	Dicarboxylic acids	3.82	133.014	48.3	2.3	NEG	[M-H]-	level1	3.5115e+09	3.12008e+09	3.72258e+09	3.93935e+09	5.17457e+09	9.93042e+08	1.95235e+09	2.17824e+09	2.28456e+09	2.01184e+09	1.97615e+09	2.04898e+09	1.79662e+09	3.90712e+07	2.03554e+09	2.34144e+09	4.19678e+09	4.18097e+09
(2Z)-6-hydroxy-2-[(4-hydroxy-3-methoxy-phenyl)methylene]benzofuran-3-one	C16H12O5	32396-80-8	HPSPCMSCDNHZJM-CHHVJCJISA-N	/	/	Shikimates and Phenylpropanoids	Aurones	3.82	285.075	334.7	1.6	POS	[M+H]+	level1	4.07998e+07	1.89336e+08	1.41273e+08	1.99112e+08	1.97514e+08	1.91196e+08	1.72571e+08	1.84826e+08	5.80482e+08	2.71261e+07	1.58569e+07	5.81683e+06	1.40764e+07	1.50934e+07	4.89461e+07	1.4998e+08	1.50213e+08	1.49685e+08
(2E,4E)-5-[8-hydroxy-1,5-dimethyl-3-[3,4,5-trihydroxy-6-(hydroxymethyl)tetrahydropyran-2-yl]oxy-6-oxabicyclo[3.2.1]octan-8-yl]-3-methyl-penta-2,4-dienoic acid	C21H32O10	/	UHHVHDDICOEBTQ-LJIKRCSCSA-N	/	/	Terpenoids	Apocarotenoids(ε-)	3.82	443.192	232.2	1.6	NEG	[M-H]-	level1	3.6347e+06	1.10676e+06	2.88922e+06	2.09901e+06	624916	1.52675e+06	3.0907e+07	3.4429e+07	2.12433e+07	1.77444e+07	1.29083e+07	2.22739e+07	2.9769e+07	2.44627e+07	2.96551e+06	1.36144e+07	1.34972e+07	1.41997e+07
2,3-bis[(4-hydroxy-3-methoxy-phenyl)methyl]butane-1,4-diol	C20H26O6	/	PUETUDUXMCLALY-UHFFFAOYSA-N	/	/	Shikimates and Phenylpropanoids	Dibenzylbutane lignans	3.81	361.165	308.4	2	NEG	[M-H]-	level1	1.12785e+08	1.2956e+08	2.01356e+08	2.86755e+08	2.50069e+08	2.60042e+08	2.39369e+08	2.52488e+08	1.47989e+08	3.83908e+08	3.16538e+08	2.26227e+08	3.70003e+08	1.90222e+07	4.82057e+08	2.46469e+08	2.59518e+08	2.62337e+08
Adenosine monophosphate (AMP)	C10H14N5O7P	61-19-8	UDMBCSSLTHHNCD-KQYNXXCUSA-N	C00020	HMDB0000045	Carbohydrates	Purine nucleos(t)ides	3.81	348.07	74.9	0.9	POS	[M+H]+	level1	2.04354e+07	3.37865e+06	6.02746e+06	5.46973e+06	4.03562e+06	3.62745e+06	3.7744e+06	3.90432e+06	1.17175e+06	1.01403e+07	3.85001e+06	7.50603e+06	1.22075e+07	881703	3.02916e+06	6.28682e+06	5.97433e+06	6.35424e+06
5-Hydroxy-7,8-dimethoxyflavone,Moslosooflavone	C17H14O5	3570-62-5	IHLSBQVBFDTNTC-UHFFFAOYSA-N	/	/	Shikimates and Phenylpropanoids	Flavones	3.81	299.091	408.1	2	POS	[M+H]+	level1	6.38032e+06	2.31971e+07	4.34114e+07	6.76241e+07	7.57327e+07	4.09648e+07	1.98218e+07	3.59315e+07	2.74495e+07	2.7487e+06	2.58795e+06	1.33755e+06	7.05818e+06	2.12801e+06	1.02322e+07	2.4588e+07	1.55888e+07	2.10697e+07
(4aS,6aR,6aS,6bR,8aR,10S,12aR,14bS)-10-hydroxy-1,2,6a,6b,9,9,12a-heptamethyl-4,5,6,6a,7,8,8a,10,11,12,13,14b-dodecahydro-3H-picene-4a-carboxylic acid	C30H46O3	6812-98-2	HKJOHXSLBNLQHF-OXLNSTONSA-N	/	/	Terpenoids	Ursane and Taraxastane triterpenoids	3.81	453.337	551.8	1.9	NEG	[M-H]-	level1	795677	769961	3.06852e+06	1.97819e+06	1.50904e+06	1.86413e+06	2.91345e+06	7.02609e+06	2.41722e+06	3.67573e+06	2.09018e+06	3.20841e+06	1.02743e+06	1.67351e+06	4.67023e+06	2.29329e+06	2.29419e+06	2.37704e+06
Eucommin A	C27H34O12	99633-12-2	GLGVEKKQPFRBAS-YPQUEWMKSA-N	/	/	Shikimates and Phenylpropanoids	Furofuranoid lignans	3.81	549.196	284.8	2.4	NEG	[M-H]-	level1	5.08307e+07	5.56771e+07	2.45982e+07	2.67505e+07	2.15685e+07	3.49272e+07	1.08399e+07	1.79155e+07	5.59075e+06	3.16015e+06	898492	0	8.85019e+07	1.75333e+06	2.44199e+07	1.3895e+07	1.37975e+07	1.34407e+07
(1R)-1-[(4-hydroxyphenyl)methyl]-6-methoxy-1,2,3,4-tetrahydroisoquinolin-7-ol	C17H19NO3	2196-60-3	LVVKXRQZSRUVPY-OAHLLOKOSA-N	/	/	Alkaloids	Isoquinoline alkaloids	3.81	286.143	233.1	1.5	POS	[M+H]+	level1	2.12634e+06	184327	263438	317453	220640	1.41964e+06	1.49622e+08	8.42895e+06	8.28564e+07	626166	909776	839795	1.5451e+07	672657	275610	1.91376e+07	1.91597e+07	1.90202e+07
Oroxin B	C27H30O15	114482-86-9	HAYLVXFWJCKKDW-IJTBWITGSA-N	/	/	Shikimates and Phenylpropanoids	Flavones	3.81	593.15	307.3	1.3	NEG	[M-H]-	level1	5.13478e+07	5.73436e+07	6.40442e+07	1.60491e+08	6.07101e+07	6.44901e+07	1.33666e+08	1.09495e+08	1.27081e+08	6.55563e+07	1.04422e+08	9.54489e+07	3.53835e+07	8.30967e+06	4.56044e+07	7.87777e+07	9.4751e+07	8.43453e+07
2-Hydroxyadenine	C5H5N5O	3373-53-3	DRAVOWXCEBXPTN-UHFFFAOYSA-N	/	HMDB0000403	Alkaloids	Purine alkaloids	3.8	152.056	71	1.3	POS	[M+H]+	level1	4.69506e+07	5.48313e+07	7.07534e+07	7.85259e+07	8.04816e+07	4.99143e+07	5.29644e+07	6.9985e+07	7.95649e+07	1.35442e+07	4.96642e+07	1.29541e+07	2.22018e+07	4.71568e+06	1.25215e+08	6.25214e+07	6.3679e+07	6.3967e+07
Pyroglutamic acid	C5H7NO3	98-79-3	ODHCTXKNWHHXJC-VKHMYHEASA-N	C01879	HMDB0000267	Amino acids and Peptides	Aminoacids	3.8	128.035	51	1.6	NEG	[M-H]-	level1	5.67096e+07	4.56768e+07	2.11458e+08	1.47255e+08	1.9877e+08	9.30291e+07	3.39866e+08	3.2561e+08	213738	1.02999e+08	4.91386e+08	6.34993e+07	9.6044e+07	9.79436e+07	1.03828e+08	1.73221e+08	1.89644e+08	1.86374e+08
4-[[(3R,4R,5S)-5-(4-hydroxy-3-methoxy-phenyl)-4-(hydroxymethyl)tetrahydrofuran-3-yl]methyl]-2-methoxy-phenol	C20H24O6	27003-73-2	MHXCIKYXNYCMHY-AUSJPIAWSA-N	/	/	Shikimates and Phenylpropanoids	Furanoid lignans	3.8	359.149	309.4	2.5	NEG	[M-H]-	level1	4.15569e+08	6.55982e+08	5.16785e+08	7.76263e+08	5.74647e+08	5.55892e+08	7.09364e+08	6.71325e+08	3.83085e+08	2.47434e+08	2.36737e+08	1.77228e+08	4.68041e+08	3.54351e+07	6.0905e+08	4.50242e+08	4.70538e+08	4.69347e+08
N-Acetylglutamic acid	C7H11NO5	1188-37-0	RFMMMVDNIPUKGG-YFKPBYRVSA-N	C00624	HMDB0001138	Amino acids and Peptides	Dipeptides	3.8	188.056	65	1.6	NEG	[M-H]-	level1	4.1135e+07	4.18714e+08	1.03593e+09	5.36493e+08	7.42645e+07	1.24313e+08	5.21993e+08	3.3321e+08	2.36079e+08	3.98075e+07	3.13442e+08	1.27991e+07	4.24805e+07	8.8077e+07	1.07012e+09	3.1756e+08	3.27796e+08	3.19808e+08
(E)-Osmundacetone	C10H10O3	123694-03-1	YIFZKRGUGKLILR-NSCUHMNNSA-N	/	/	Shikimates and Phenylpropanoids	Cinnamic acids and derivatives	3.8	161.059	281.9	2.2	POS	[M-H2O+H]+	level1	1.66597e+07	2.56974e+07	2.22492e+07	1.56798e+07	1.47495e+07	1.41015e+07	1.6457e+07	1.67447e+07	7.73921e+06	8.74375e+07	8.8198e+07	7.10349e+07	3.0593e+07	4.94255e+06	3.74933e+07	3.3009e+07	3.46437e+07	3.56237e+07
1-(2,4-dihydroxyphenyl)-2-(4-methoxyphenyl)propan-1-one	C16H16O4	642-39-7	CCOJFDRSZSSKOG-UHFFFAOYSA-N	/	/	Shikimates and Phenylpropanoids	/	3.8	271.097	391.6	1.3	NEG	[M-H]-	level1	1.93523e+07	1.03534e+07	9.95592e+06	2.70192e+07	4.79858e+07	1.92152e+07	2.89789e+06	3.62573e+06	3.80908e+06	1.02916e+07	176521	5.65197e+06	2.40445e+06	1.47083e+09	3.89752e+06	1.09793e+08	1.16732e+08	1.16042e+08
3,5-Di-tert-butylphenol	C14H22O	1138-52-9	ZDWSNKPLZUXBPE-UHFFFAOYSA-N	/	/	Shikimates and Phenylpropanoids	/	3.8	205.159	500.7	1.8	NEG	[M-H]-	level1	1.98301e+07	2.40228e+07	2.40048e+07	2.00552e+07	1.70038e+07	1.03085e+07	2.38487e+07	2.29451e+07	1.5239e+07	1.78666e+07	1.57773e+07	1.34326e+07	1.86326e+07	1.18433e+07	2.02048e+07	1.8825e+07	1.95806e+07	1.9813e+07
(2Z,4E)-5-[(1R,3R,5S,8S)-3,8-dihydroxy-1,5-dimethyl-6-oxabicyclo[3.2.1]octan-8-yl]-3-methyl-penta-2,4-dienoic acid	C15H22O5	/	XIVFQYWMMJWUCD-QRFHCBFLSA-N	/	/	Terpenoids	Apocarotenoids(ε-)	3.8	281.139	265.4	2.1	NEG	[M-H]-	level1	6.45704e+06	8.16528e+06	1.28633e+07	1.59248e+07	1.0201e+07	2.6058e+07	1.35738e+07	1.07017e+07	1.22724e+07	3.99782e+06	9.09753e+06	3.45039e+06	7.57595e+06	1.73102e+07	1.0625e+07	1.13004e+07	1.1201e+07	1.10125e+07
5,7-Dihydroxycoumarin	C9H6O4	2732-18-5	KIQQFVJHWNCGAU-UHFFFAOYSA-N	/	/	Shikimates and Phenylpropanoids	Simple coumarins	3.79	177.019	258.4	1.8	NEG	[M-H]-	level1	1.29828e+08	6.51694e+06	1.82898e+07	4.36973e+07	1.43104e+08	3.1244e+06	2.46935e+07	1.02962e+07	2.98945e+08	1.71292e+07	8.55212e+06	3.38629e+07	3.81919e+07	5.56688e+07	6.96281e+07	6.04053e+07	6.2384e+07	6.31612e+07
Apiin	C26H28O14	26544-34-3	NTDLXWMIWOECHG-YRCFQSNFSA-N	/	/	Shikimates and Phenylpropanoids	Flavones	3.79	563.14	314.9	1.3	NEG	[M-H]-	level1	5.86112e+07	7.14791e+07	1.09343e+08	3.51527e+07	2.01141e+07	5.83094e+07	3.45335e+08	6.22784e+08	1.79205e+08	1.72646e+08	6.21509e+07	1.56139e+08	4.30093e+08	1.26209e+07	1.9228e+08	2.21953e+08	2.24867e+08	2.30405e+08
Lonicerin	C27H30O15	25694-72-8	SHPPXMGVUDNKLV-KMFFXDMSSA-N	C12630	HMDB0005799	Shikimates and Phenylpropanoids	Flavones	3.79	593.15	307.3	1.3	NEG	[M-H]-	level1	5.13478e+07	5.73436e+07	6.40442e+07	1.60491e+08	6.07101e+07	6.44901e+07	1.33666e+08	1.09495e+08	1.27081e+08	6.55563e+07	1.04422e+08	9.54489e+07	3.53835e+07	8.30967e+06	4.56044e+07	7.87777e+07	9.4751e+07	8.43453e+07
beta-Estradiol	C18H24O2	50-28-2	VOXZDWNPVJITMN-ZBRFXRBCSA-N	C00951	HMDB0000151	Terpenoids	Estrane steroids	3.79	273.185	384.8	1.5	POS	[M+H]+	level1	1.72282e+07	1.77866e+07	1.39869e+07	2.52148e+07	2.04754e+07	1.23532e+07	2.4618e+07	2.79342e+07	3.49288e+07	3.71928e+06	5.40034e+06	6.12441e+06	4.25037e+07	3.19094e+06	2.16334e+07	1.69351e+07	1.77119e+07	1.72313e+07
Emodin-8-glucoside	C21H20O10	38840-23-2	HSWIRQIYASIOBE-JNHRPPPUSA-N	C10345	HMDB0302437	Polyketides	Anthraquinones and anthrones	3.79	431.097	327.1	2.7	NEG	[M-H]-	level1	1.75211e+07	2.02606e+07	2.33058e+07	1.19698e+07	1.35338e+07	6.06614e+06	3.18866e+07	4.45803e+07	2.68387e+07	1.11408e+07	2.83984e+07	2.05815e+07	5.77437e+07	1.13075e+07	2.98276e+07	1.91656e+07	1.93844e+07	1.97503e+07
1-methyl-2,3,4,9-tetrahydro-1H-pyrido[3,4-b]indole-3-carboxylic acid	C13H14N2O2	/	ZUPHXNBLQCSEIA-UHFFFAOYSA-N	/	/	Alkaloids	Carboline alkaloids	3.79	231.112	253.6	2	POS	[M+H]+	level1	4.81868e+06	5.93484e+06	8.37377e+06	7.15772e+06	6.03351e+06	1.70797e+07	1.24952e+07	4.89737e+06	8.639e+06	5.05664e+07	9.77476e+07	6.59453e+07	2.17087e+06	2.33548e+06	7.18249e+06	1.78156e+07	1.9345e+07	1.86455e+07
5,7-dihydroxy-2-phenyl-8-[(2S,3R,4R,5S,6R)-3,4,5-trihydroxy-6-(hydroxymethyl)tetrahydropyran-2-yl]-6-[(2S,3R,4S,5S)-3,4,5-trihydroxytetrahydropyran-2-yl]chromen-4-one	C26H28O13	185145-33-9	NZZNHGSHLAHPCG-VYUBKLCTSA-N	/	/	Shikimates and Phenylpropanoids	Flavones	3.79	549.159	286.8	1.7	POS	[M+H]+	level1	7.98789e+06	6.23e+06	8.18245e+06	3.07878e+06	2.39522e+06	3.52676e+06	6.52379e+06	6.81218e+06	4.30703e+06	2.1292e+07	3.43376e+08	2.3515e+06	3.41968e+07	900533	7.67669e+06	2.50906e+07	2.68068e+07	2.699e+07
N-acetyldopamine	C10H13NO3	2494-12-4	OFSAJYZMIPNPHE-UHFFFAOYSA-N	/	/	Alkaloids	Phenylethylamines	3.79	196.097	197.7	1.2	POS	[M+H]+	level1	3.9359e+06	4.49371e+06	7.27627e+06	1.00905e+07	8.98917e+06	5.43188e+06	3.97448e+06	3.01292e+06	2.8325e+06	9.73951e+06	2.46619e+07	1.46774e+07	5.86873e+06	1.56831e+06	3.99985e+06	6.25216e+06	6.04414e+06	6.09439e+06
3-Hydroxydodecanoic acid	C12H24O3	53941-38-1	MUCMKTPAZLSKTL-UHFFFAOYSA-N	/	/	Fatty acids	Hydroxy fatty acids	3.78	215.165	464.2	1.8	NEG	[M-H]-	level1	2.2021e+06	2.71979e+06	6.00954e+06	2.39844e+06	2.24872e+06	2.85342e+07	5.4577e+06	3.92581e+06	3.84647e+06	1.56671e+06	2.46609e+06	1.66099e+06	4.60356e+06	5.47794e+06	3.75519e+06	5.23895e+06	5.32387e+06	5.23378e+06
DL-Mandelic acid	C8H8O3	611-72-3	IWYDHOAUDWTVEP-UHFFFAOYSA-N	/	/	Shikimates and Phenylpropanoids	Cinnamic acids and derivatives	3.78	151.04	186.8	1.4	NEG	[M-H]-	level1	8.47336e+06	1.09928e+07	1.46218e+07	1.37422e+07	6.99106e+06	1.44426e+07	2.07318e+07	8.46936e+06	1.17734e+07	4.54597e+06	6.92045e+06	4.33409e+06	1.60298e+07	4.94891e+06	1.58115e+07	9.62003e+06	1.00855e+07	1.55078e+07
Methoxsalen	C12H8O4	298-81-7	QXKHYNVANLEOEG-UHFFFAOYSA-N	C01864	HMDB0014693	Shikimates and Phenylpropanoids	Simple coumarins	3.78	217.049	364.2	2.3	POS	[M+H]+	level1	8.20195e+06	7.0255e+06	3.00219e+07	2.82371e+07	4.30928e+07	1.05102e+07	9.176e+07	7.07332e+07	7.51341e+07	3.92828e+06	1.17713e+06	2.0548e+06	3.03398e+06	1.77473e+07	3.09159e+06	2.04117e+07	2.10385e+07	2.09348e+07
3-Hydroxycinnamic acid	C9H8O3	14755-02-3	KKSDGJDHHZEWEP-SNAWJCMRSA-N	C12621	HMDB0001713	Shikimates and Phenylpropanoids	Cinnamic acids and derivatives	3.78	163.04	297.6	1.9	NEG	[M-H]-	level1	2.80407e+08	9.91294e+07	1.00322e+08	1.51945e+08	7.96999e+07	8.70751e+07	2.74838e+07	1.44397e+07	2.31832e+07	1.67215e+07	1.41871e+07	9.80661e+06	4.79643e+07	8.67593e+07	3.44639e+07	6.36932e+07	6.47329e+07	6.53295e+07
2-Hydroxycinnamic acid	C9H8O3	614-60-8	PMOWTIHVNWZYFI-AATRIKPKSA-N	C01772	HMDB0002641	Shikimates and Phenylpropanoids	Cinnamic acids and derivatives	3.78	163.04	297.6	1.9	NEG	[M-H]-	level1	2.80407e+08	9.91294e+07	1.00322e+08	1.51945e+08	7.96999e+07	8.70751e+07	2.74838e+07	1.44397e+07	2.31832e+07	1.67215e+07	1.41871e+07	9.80661e+06	4.79643e+07	8.67593e+07	3.44639e+07	6.36932e+07	6.47329e+07	6.53295e+07
5-Hydroxyindole	C8H7NO	1953-54-4	LMIQERWZRIFWNZ-UHFFFAOYSA-N	/	HMDB0059805	Alkaloids	Simple indole alkaloids	3.78	134.06	263.3	2.4	POS	[M+H]+	level1	3.34382e+06	4.40028e+06	1.09141e+07	4.88195e+06	8.84534e+06	6.16109e+06	1.24808e+07	5.70867e+06	9.611e+06	760423	2.6957e+06	779544	6.29163e+06	994195	2.018e+07	6.75018e+06	6.73633e+06	6.63667e+06
Pyruvaldehyde	C3H4O2	78-98-8	AIJULSRZWUXGPQ-UHFFFAOYSA-N	C00546	HMDB0001167	Fatty acids	Fatty aldehydes	3.78	71.0137	76	1.1	NEG	[M-H]-	level1	2.65348e+07	5.96765e+07	4.7653e+07	5.60916e+07	6.10447e+07	6.39381e+07	3.31596e+07	2.70254e+07	1.2927e+08	4.2544e+07	7.50429e+07	3.49537e+07	5.11672e+07	2.31766e+07	3.19941e+07	5.28203e+07	5.06094e+07	5.09806e+07
1,8-dihydroxy-3-methyl-6-[(2S,3R,4S,5S,6R)-3,4,5-trihydroxy-6-(hydroxymethyl)tetrahydropyran-2-yl]oxy-anthracene-9,10-dione	C21H20O10	34298-85-6	UBVJENDWBOVRBS-JNHRPPPUSA-N	/	/	Polyketides	Anthraquinones and anthrones	3.78	433.112	343.2	1.6	POS	[M+H]+	level1	5.70782e+06	2.72451e+07	3.07964e+07	2.81987e+07	4.04567e+07	4.52705e+07	2.80894e+07	2.57074e+07	3.19341e+07	2.6905e+07	3.40703e+07	3.27311e+07	1.29462e+07	974278	2.0412e+07	2.61647e+07	2.8377e+07	2.77891e+07
Loureirin C	C16H16O4	116384-24-8	LCKRZXFBCWYAKU-UHFFFAOYSA-N	/	/	Shikimates and Phenylpropanoids	Chalcones	3.78	271.097	333.1	1.9	NEG	[M-H]-	level1	4.30873e+06	3.25345e+06	2.6108e+06	3.19617e+06	4.33138e+06	4.13927e+06	3.00857e+06	3.97719e+06	1.7945e+07	6.22526e+06	1.32492e+07	7.76092e+06	9.99955e+06	4.46343e+08	2.6791e+07	2.23747e+07	2.33482e+07	2.39079e+07
Crotonoside	C10H13N5O5	1818-71-9	MIKUYHXYGGJMLM-UUOKFMHZSA-N	/	/	Carbohydrates	Purine nucleos(t)ides	3.78	284.099	79.9	1.3	POS	[M+H]+	level1	5.64595e+07	7.72211e+06	7.52166e+06	9.48016e+06	5.73506e+07	1.46252e+07	3.01562e+07	2.50968e+07	1.49115e+07	6.9106e+06	5.21574e+06	5.09913e+06	3.67513e+06	1.40735e+06	3.78746e+06	1.69122e+07	1.9076e+07	2.11577e+07
Praeruptorin A	C21H22O7	73069-25-7	XGPBRZDOJDLKOT-YRCPKEQFSA-N	/	/	Shikimates and Phenylpropanoids	Simple coumarins	3.78	387.143	403.3	1.6	POS	[M+H]+	level1	579040	6.23955e+06	6.66501e+06	6.23621e+06	1.56497e+07	1.17737e+06	1.77084e+07	4.93821e+06	7.66676e+06	356628	176454	84573.6	3.15776e+06	9.47989e+07	2.04855e+06	1.19228e+07	9.10195e+06	1.2709e+07
2,5-Dihydroxyacetophenone	C8H8O3	490-78-8	WLDWSGZHNBANIO-UHFFFAOYSA-N	/	HMDB0032629	Shikimates and Phenylpropanoids	/	3.77	151.04	278.7	2.6	NEG	[M-H]-	level1	1.52674e+08	1.29744e+08	1.16743e+08	1.11241e+08	9.76839e+07	1.00364e+08	1.66412e+08	1.20818e+08	2.09562e+08	1.52022e+07	2.67933e+07	1.16188e+07	3.90154e+08	9.02619e+07	3.7183e+08	5.45189e+07	6.23922e+07	4.9516e+07
3-[1-hydroxy-2-(methylamino)ethyl]phenol	C9H13NO2	61-76-7	SONNWYBIRXJNDC-UHFFFAOYSA-N	/	/	Alkaloids	Phenylethylamines	3.77	150.091	88.5	1.4	POS	[M-H2O+H]+	level1	1.39382e+07	2.0141e+07	1.72235e+07	1.41496e+07	1.31087e+07	2.56761e+07	5.40288e+07	4.27094e+07	1.24452e+07	1.87609e+06	4.30795e+06	3.27111e+06	6.36154e+07	4.58266e+06	1.66563e+06	1.50524e+07	2.13532e+07	2.15263e+07
4-Hydroxyproline	C5H9NO3	51-35-4	PMMYEEVYMWASQN-DMTCNVIQSA-N	C01157	HMDB0000725	Amino acids and Peptides	Aminoacids	3.77	130.051	64.4	1.6	NEG	[M-H]-	level1	1.22195e+07	2.52781e+07	2.03162e+07	2.33574e+07	2.59436e+07	3.76521e+07	3.13267e+07	3.73756e+07	9.03407e+06	5.71552e+06	1.2921e+07	4.25011e+06	4.55353e+07	9.50091e+06	1.60257e+07	1.84335e+07	1.64568e+07	1.6116e+07
cis-4-Hydroxy-D-proline	C5H9NO3	2584-71-6	PMMYEEVYMWASQN-QWWZWVQMSA-N	C03440	HMDB0060460	Amino acids and Peptides	Aminoacids	3.77	130.051	64.4	1.6	NEG	[M-H]-	level1	1.22195e+07	2.52781e+07	2.03162e+07	2.33574e+07	2.59436e+07	3.76521e+07	3.13267e+07	3.73756e+07	9.03407e+06	5.71552e+06	1.2921e+07	4.25011e+06	4.55353e+07	9.50091e+06	1.60257e+07	1.84335e+07	1.64568e+07	1.6116e+07
Neoamygdalin	C20H27NO11	29883-16-7	XUCIJNAGGSZNQT-UUGBRMIUSA-N	/	/	/	/	3.77	456.151	218.4	1.2	NEG	[M-H]-	level1	775110	392971	305120	235187	549821	315236	3.60023e+07	5.9492e+07	530004	1.69658e+06	362313	1.15344e+06	80625.4	70311.5	124829	6.24211e+06	6.50398e+06	6.55496e+06
2,3-Dihydroxy-4-methoxyacetophenone	C9H10O4	708-53-2	VCONERRCKOKCHE-UHFFFAOYSA-N	/	/	Shikimates and Phenylpropanoids	/	3.76	181.05	216.7	1.3	NEG	[M-H]-	level1	2.81353e+07	1.63175e+07	4.58058e+07	2.5814e+07	3.30374e+07	2.18977e+07	1.60049e+07	1.40224e+07	1.68793e+07	7.41806e+06	1.12854e+07	3.9473e+06	2.82551e+07	3.21342e+07	3.2901e+07	2.10597e+07	1.89241e+07	1.90651e+07
Methyl isovanillate	C9H10O4	6702-50-7	QXOXUEFXRSIYSW-UHFFFAOYSA-N	/	/	Shikimates and Phenylpropanoids	Simple phenolic acids	3.76	181.05	275.4	2.3	NEG	[M-H]-	level1	3.10254e+07	1.08878e+08	5.91323e+07	4.52925e+07	5.70385e+07	8.67399e+07	3.29098e+07	2.85542e+07	3.66583e+07	9.38747e+06	7.86894e+06	7.16057e+06	3.48181e+07	2.10432e+07	1.86015e+07	1.41034e+07	1.33938e+07	1.54277e+07
(4aS,6aS,6bR,9R,10S,11R,12aR)-10,11-dihydroxy-9-(hydroxymethyl)-2,2,6a,6b,9,12a-hexamethyl-1,3,4,5,6,6a,7,8,8a,10,11,12,13,14b-tetradecahydropicene-4a-carboxylic acid	C30H48O5	/	RWNHLTKFBKYDOJ-FLKVJBKRSA-N	/	/	Terpenoids	Oleanane triterpenoids	3.76	487.342	427.3	1.5	NEG	[M-H]-	level1	3.51848e+06	1.7454e+06	3.98352e+06	1.0997e+07	3.85754e+06	9.10498e+06	1.85718e+06	6.28321e+06	3.63988e+06	2.84115e+07	1.70889e+07	1.69203e+07	2.53182e+06	374297	4.92172e+06	1.3354e+07	1.12998e+07	1.13015e+07
4-(4-hydroxy-3-methoxy-phenyl)-2,3-bis(hydroxymethyl)-7-methoxy-tetralin-6-ol	C20H24O6	/	OGFXBIXJCWAUCH-UHFFFAOYSA-N	/	/	Shikimates and Phenylpropanoids	Arylnaphthalene and aryltetralin lignans	3.76	359.149	288.2	2.8	NEG	[M-H]-	level1	1.0618e+07	5.65795e+07	6.56522e+07	6.53458e+07	6.48406e+07	3.22899e+07	6.58488e+07	2.24477e+07	3.60521e+08	1.04523e+07	2.13085e+07	1.93036e+09	1.5669e+07	2.47123e+09	5.67357e+07	4.81014e+07	5.28949e+07	4.79799e+07
N-Acetylphenylalanine	C11H13NO3	2018-61-3	CBQJSKKFNMDLON-JTQLQIEISA-N	C03519	HMDB0000512	Amino acids and Peptides	Dipeptides	3.76	206.082	260.6	2	NEG	[M-H]-	level1	2.67476e+07	3.03559e+07	2.39115e+07	1.65938e+07	1.85231e+07	1.54287e+07	2.05928e+07	2.06736e+07	2.98348e+07	1.75567e+07	1.39009e+07	1.46118e+07	5.17652e+07	2.32469e+06	3.53765e+07	2.21459e+07	2.23979e+07	2.26544e+07
2-[(4-hydroxy-3-methoxy-phenyl)-[5-(4-hydroxy-3-methoxy-phenyl)-4-(hydroxymethyl)tetrahydrofuran-3-yl]methoxy]-6-(hydroxymethyl)tetrahydropyran-3,4,5-triol	C26H34O12	/	WMABCPOXSNGIJO-UHFFFAOYSA-N	/	/	Shikimates and Phenylpropanoids	Furanoid lignans	3.76	537.197	255.3	0.9	NEG	[M-H]-	level1	1.04901e+08	6.01491e+07	3.57667e+07	2.96499e+07	2.26508e+07	3.27565e+07	3.32043e+07	4.33041e+07	1.87753e+07	3.67846e+07	2.78973e+07	2.75611e+07	9.16798e+07	5.04475e+06	6.51802e+07	3.69555e+07	3.72292e+07	3.91772e+07
[(2R,3S,4S,5R,6S)-3,4,5-trihydroxy-6-[2-(hydroxymethyl)phenoxy]tetrahydropyran-2-yl]methyl benzoate	C20H22O8	99-17-2	HHSKNLJWHGXWPK-BFMVXSJESA-N	/	/	Shikimates and Phenylpropanoids	Simple phenolic acids	3.76	371.113	316.8	2.1	NEG	[M-H2O-H]-	level1	2.88938e+07	5.77429e+07	4.32162e+07	2.3364e+07	8.41649e+06	2.61532e+07	1.95404e+07	2.94691e+07	2.38627e+07	9.15959e+06	1.74194e+06	7.73963e+06	8.59954e+07	1.63851e+07	1.34849e+08	3.24428e+07	3.36864e+07	3.24957e+07
5,10-dimethoxy-2,2-dimethyl-pyrano[3,2-g]chromen-8-one	C16H16O5	68421-13-6	QZUNAFWZEXJWGD-UHFFFAOYSA-N	/	/	Shikimates and Phenylpropanoids	Pyranocoumarins	3.76	289.106	368	2.3	POS	[M+H]+	level1	2.35181e+06	2.21348e+06	5.93844e+06	1.16038e+07	7.79463e+06	4.09512e+06	3.93678e+07	1.87175e+07	1.63087e+07	141405	631319	549413	1.99167e+06	5.85044e+07	4.44195e+06	1.63293e+07	1.71556e+07	1.73467e+07
Daphnetin	C9H6O4	486-35-1	ATEFPOUAMCWAQS-UHFFFAOYSA-N	/	/	Shikimates and Phenylpropanoids	Simple coumarins	3.75	177.019	258.4	1.8	NEG	[M-H]-	level1	1.29828e+08	6.51694e+06	1.82898e+07	4.36973e+07	1.43104e+08	3.1244e+06	2.46935e+07	1.02962e+07	2.98945e+08	1.71292e+07	8.55212e+06	3.38629e+07	3.81919e+07	5.56688e+07	6.96281e+07	6.04053e+07	6.2384e+07	6.31612e+07
5-hydroxy-2-(4-hydroxyphenyl)-6,7,8-trimethoxy-chromen-4-one	C18H16O7	/	SAMBWAJRKKEEOR-UHFFFAOYSA-N	/	/	Shikimates and Phenylpropanoids	Flavones	3.75	345.096	366.3	1.7	POS	[M+H]+	level1	1.21259e+06	7.96352e+06	1.05376e+07	1.01727e+07	2.36742e+07	2.578e+07	1.63629e+07	2.27304e+07	1.22593e+07	233584	263533	126318	1.0149e+06	9.33745e+06	2.7607e+06	1.02052e+07	1.06195e+07	1.08112e+07
3-(3,4-dihydroxyphenyl)-5,7-dihydroxy-6,8-bis(3-methylbut-2-enyl)chromone	C25H26O6	66777-70-6	OAUIRSVJXOFAOO-UHFFFAOYSA-N	/	/	Shikimates and Phenylpropanoids	Isoflavones	3.75	423.18	447	1.5	POS	[M+H]+	level1	0	24323.2	0	0	212527	0	27592.9	131424	3.8155e+07	15617.5	0	95278.1	14768.7	684870	0	3.2299e+06	2.87431e+06	3.16478e+06
Griffonilide	C8H8O4	61371-55-9	VXWUBYBAUIHOHG-DTLFHODZSA-N	/	/	/	/	3.75	167.035	192.3	1.6	NEG	[M-H]-	level1	1.33938e+07	1.39566e+07	1.0583e+07	1.54466e+07	3.78121e+07	4.77925e+06	7.86126e+06	8.22764e+06	1.16736e+07	1.12225e+07	8.58831e+06	1.23345e+07	2.74247e+07	5.77946e+08	6.04097e+07	6.67203e+07	5.98295e+07	7.21754e+07
Oroxin A	C21H20O10	31567-75-6	IPQKDIRUZHOIOM-IAAKTDFRSA-N	/	/	Shikimates and Phenylpropanoids	Flavones	3.74	433.112	343.2	1.6	POS	[M+H]+	level1	5.70782e+06	2.72451e+07	3.07964e+07	2.81987e+07	4.04567e+07	4.52705e+07	2.80894e+07	2.57074e+07	3.19341e+07	2.6905e+07	3.40703e+07	3.27311e+07	1.29462e+07	974278	2.0412e+07	2.61647e+07	2.8377e+07	2.77891e+07
1,3,7-trihydroxyxanthen-9-one	C13H8O5	529-49-7	JJUNZBRHHGLJQW-UHFFFAOYSA-N	/	/	Shikimates and Phenylpropanoids	Plant xanthones	3.74	243.029	384.6	2.8	NEG	[M-H]-	level1	2.65285e+07	1.00771e+07	7.34206e+06	1.59255e+07	3.65766e+07	3.80346e+07	4.91813e+07	3.83969e+07	1.0649e+08	1.72484e+06	2.77151e+06	2.53598e+06	3.17477e+06	6.06959e+06	6.40752e+06	7.23292e+06	7.46436e+06	7.682e+06
Tyramine	C8H11NO	51-67-2	DZGWFCGJZKJUFP-UHFFFAOYSA-N	C00483	HMDB0000306	Alkaloids	Phenylethylamines	3.74	120.081	104.7	0.6	POS	[M-H2O+H]+	level1	4.41085e+07	3.13483e+07	2.51394e+07	4.67542e+07	7.81012e+07	2.03643e+07	1.11952e+08	1.02213e+08	1.36377e+08	6.90109e+07	7.88764e+07	1.00319e+08	1.92251e+07	1.03533e+06	8.86068e+06	5.92289e+07	6.02624e+07	6.11205e+07
[(1S)-2-hydroxy-1-[(R)-hydroxy-(7-methoxy-2-oxo-chromen-6-yl)methyl]-2-methyl-propyl] (Z)-2-methylbut-2-enoate	C20H24O7	/	GFMYIOGFYYHKLA-PWZGUCPHSA-N	/	/	Shikimates and Phenylpropanoids	Simple coumarins	3.74	377.159	308.4	0.4	POS	[M+H]+	level1	6.15413e+06	1.253e+07	1.18545e+07	1.29992e+07	9.88217e+06	1.57803e+07	1.42079e+08	1.41727e+08	1.10975e+08	1.02846e+07	1.58633e+07	1.24692e+07	1.83953e+07	2.9855e+06	2.66377e+07	3.85837e+07	3.98549e+07	4.0586e+07
[2-hydroxy-1-[hydroxy-(7-methoxy-2-oxo-chromen-6-yl)methyl]-2-methyl-propyl] (E)-2-methylbut-2-enoate	C20H24O7	83199-39-7	GFMYIOGFYYHKLA-IZZDOVSWSA-N	/	/	Shikimates and Phenylpropanoids	Simple coumarins	3.74	377.159	308.4	0.4	POS	[M+H]+	level1	6.15413e+06	1.253e+07	1.18545e+07	1.29992e+07	9.88217e+06	1.57803e+07	1.42079e+08	1.41727e+08	1.10975e+08	1.02846e+07	1.58633e+07	1.24692e+07	1.83953e+07	2.9855e+06	2.66377e+07	3.85837e+07	3.98549e+07	4.0586e+07
Synephrine	C9H13NO2	94-07-5	YRCWQPVGYLYSOX-UHFFFAOYSA-N	C04548	HMDB0004826	Alkaloids	Phenylethylamines	3.73	150.091	88.5	1.4	POS	[M-H2O+H]+	level1	1.39382e+07	2.0141e+07	1.72235e+07	1.41496e+07	1.31087e+07	2.56761e+07	5.40288e+07	4.27094e+07	1.24452e+07	1.87609e+06	4.30795e+06	3.27111e+06	6.36154e+07	4.58266e+06	1.66563e+06	1.50524e+07	2.13532e+07	2.15263e+07
Phenylephrine	C9H13NO2	59-42-7	SONNWYBIRXJNDC-VIFPVBQESA-N	C07441	HMDB0002182	Alkaloids	Phenylethylamines	3.73	150.091	88.5	1.4	POS	[M-H2O+H]+	level1	1.39382e+07	2.0141e+07	1.72235e+07	1.41496e+07	1.31087e+07	2.56761e+07	5.40288e+07	4.27094e+07	1.24452e+07	1.87609e+06	4.30795e+06	3.27111e+06	6.36154e+07	4.58266e+06	1.66563e+06	1.50524e+07	2.13532e+07	2.15263e+07
Amygdalin	C20H27NO11	29883-15-6	XUCIJNAGGSZNQT-UHFFFAOYSA-N	C08325	HMDB0035030	/	/	3.73	456.151	218.4	1.2	NEG	[M-H]-	level1	775110	392971	305120	235187	549821	315236	3.60023e+07	5.9492e+07	530004	1.69658e+06	362313	1.15344e+06	80625.4	70311.5	124829	6.24211e+06	6.50398e+06	6.55496e+06
[2-hydroxy-1-[hydroxy-(7-methoxy-2-oxo-chromen-6-yl)methyl]-2-methyl-propyl] (Z)-2-methylbut-2-enoate	C20H24O7	/	GFMYIOGFYYHKLA-WDZFZDKYSA-N	/	/	Shikimates and Phenylpropanoids	Simple coumarins	3.73	377.159	308.4	0.4	POS	[M+H]+	level1	6.15413e+06	1.253e+07	1.18545e+07	1.29992e+07	9.88217e+06	1.57803e+07	1.42079e+08	1.41727e+08	1.10975e+08	1.02846e+07	1.58633e+07	1.24692e+07	1.83953e+07	2.9855e+06	2.66377e+07	3.85837e+07	3.98549e+07	4.0586e+07
3,12-dihydroxy-4,6a,6b,11,12,14b-hexamethyl-1,2,3,4a,5,6,7,8,9,10,11,12a,14,14a-tetradecahydropicene-4,8a-dicarboxylic acid	C30H46O6	/	UIEGOKVPCRANSU-UHFFFAOYSA-N	/	/	Terpenoids	Ursane and Taraxastane triterpenoids	3.73	501.322	480.6	1.4	NEG	[M-H]-	level1	6.73124e+06	5.89822e+06	1.80188e+07	2.60615e+07	1.08638e+07	1.19928e+07	1.25982e+07	8.21159e+06	1.84257e+07	2.62659e+06	3.45906e+06	3.4992e+06	4.43033e+06	2.47279e+06	1.48985e+07	1.0004e+07	1.54673e+07	1.00853e+07
12-Hydroxydodecanoic acid	C12H24O3	505-95-3	ZDHCZVWCTKTBRY-UHFFFAOYSA-N	C08317	HMDB0002059	Fatty acids	Hydroxy fatty acids	3.73	215.165	407.7	1.7	NEG	[M-H]-	level1	3.79279e+06	4.60173e+06	3.08745e+06	1.5511e+07	8.83473e+06	3.64896e+06	3.0103e+06	2.92105e+06	5.23246e+06	1.85718e+07	1.33114e+07	2.56453e+07	9.29517e+06	3.50356e+06	1.45433e+07	8.85347e+06	8.8546e+06	8.84648e+06
2-Methoxybenzoic-acid	C8H8O3	579-75-9	ILUJQPXNXACGAN-UHFFFAOYSA-N	/	HMDB0032604	Shikimates and Phenylpropanoids	Simple phenolic acids	3.73	153.054	292	2.4	POS	[M+H]+	level1	7.26325e+06	1.38821e+07	1.16021e+07	8.03997e+06	5.15652e+06	1.23217e+07	7.79007e+06	8.15198e+06	1.08233e+07	4.18838e+06	4.58734e+06	4.57899e+06	1.58827e+07	2.54978e+06	1.48039e+07	8.7207e+06	8.6392e+06	8.84328e+06
Homogentisic acid	C8H8O4	451-13-8	IGMNYECMUMZDDF-UHFFFAOYSA-N	C00544	HMDB0000130	Shikimates and Phenylpropanoids	Simple phenolic acids	3.73	149.024	207	1	NEG	[M-H2O-H]-	level1	2.49551e+07	1.92727e+07	1.09185e+07	6.0785e+06	5.47661e+06	1.72166e+07	8.19121e+06	7.41959e+06	6.18258e+06	4.60903e+06	5.01868e+06	4.59534e+06	8.07736e+06	3.64213e+06	1.1103e+07	7.35716e+06	8.16516e+06	8.00267e+06
Trigonelline	C7H7NO2	535-83-1	WWNNZCOKKKDOPX-UHFFFAOYSA-N	C01004	HMDB0000875	/	/	3.73	138.055	102.5	1.1	POS	[M+H]+	level1	952116	3.32884e+06	1.87758e+07	9.60408e+06	1.31992e+07	6.17271e+06	1.12865e+07	5.05944e+06	1.42772e+06	1.16705e+06	3.01076e+06	1.39358e+06	7.91332e+06	1.95274e+06	7.37671e+06	5.75011e+06	6.12103e+06	5.90726e+06
(2E,6E,10E)-12-hydroxy-6,10-dimethyl-2-(4-methylpent-3-enyl)dodeca-2,6,10-trienoic acid	C20H32O3	/	USXGDFAHMRCBBX-PFZXPCEQSA-N	/	/	Terpenoids	Phytane diterpenoids	3.73	319.227	496.3	1.3	NEG	[M-H]-	level1	1.4213e+06	2.87124e+06	5.02946e+06	9.90215e+06	1.05674e+07	3.39789e+06	4.66066e+06	6.21647e+06	2.25156e+06	5.90445e+06	8.31453e+06	6.94634e+06	1.44997e+06	2.2491e+06	1.49477e+06	4.05587e+06	4.42538e+06	4.37598e+06
14-(hydroxymethyl)-5,9-dimethyl-tetracyclo[11.2.1.01,10.04,9]hexadecane-5-carboxylic acid	C20H32O3	/	HHAMKMUMKLXDFQ-UHFFFAOYSA-N	/	/	Terpenoids	Kaurane and Phyllocladane diterpenoids	3.73	319.227	496.3	1.3	NEG	[M-H]-	level1	1.4213e+06	2.87124e+06	5.02946e+06	9.90215e+06	1.05674e+07	3.39789e+06	4.66066e+06	6.21647e+06	2.25156e+06	5.90445e+06	8.31453e+06	6.94634e+06	1.44997e+06	2.2491e+06	1.49477e+06	4.05587e+06	4.42538e+06	4.37598e+06
(5S,9R)-14-(hydroxymethyl)-5,9-dimethyl-tetracyclo[11.2.1.01,10.04,9]hexadecane-5-carboxylic acid	C20H32O3	/	HHAMKMUMKLXDFQ-KFRFNOKNSA-N	/	/	Terpenoids	Kaurane and Phyllocladane diterpenoids	3.73	319.227	496.3	1.3	NEG	[M-H]-	level1	1.4213e+06	2.87124e+06	5.02946e+06	9.90215e+06	1.05674e+07	3.39789e+06	4.66066e+06	6.21647e+06	2.25156e+06	5.90445e+06	8.31453e+06	6.94634e+06	1.44997e+06	2.2491e+06	1.49477e+06	4.05587e+06	4.42538e+06	4.37598e+06
(2Z,6E,10E)-12-hydroxy-6,10-dimethyl-2-(4-methylpent-3-enyl)dodeca-2,6,10-trienoic acid	C20H32O3	97208-66-7	USXGDFAHMRCBBX-AGZUIYMTSA-N	/	/	Terpenoids	Phytane diterpenoids	3.73	319.227	496.3	1.3	NEG	[M-H]-	level1	1.4213e+06	2.87124e+06	5.02946e+06	9.90215e+06	1.05674e+07	3.39789e+06	4.66066e+06	6.21647e+06	2.25156e+06	5.90445e+06	8.31453e+06	6.94634e+06	1.44997e+06	2.2491e+06	1.49477e+06	4.05587e+06	4.42538e+06	4.37598e+06
5-[(Z)-5-hydroxy-3-methyl-pent-3-enyl]-1,4a-dimethyl-6-methylene-decalin-1-carboxylic acid	C20H32O3	/	DOYKMKZYLAAOGH-UVTDQMKNSA-N	/	/	Terpenoids	Labdane diterpenoids	3.73	319.227	496.3	1.3	NEG	[M-H]-	level1	1.4213e+06	2.87124e+06	5.02946e+06	9.90215e+06	1.05674e+07	3.39789e+06	4.66066e+06	6.21647e+06	2.25156e+06	5.90445e+06	8.31453e+06	6.94634e+06	1.44997e+06	2.2491e+06	1.49477e+06	4.05587e+06	4.42538e+06	4.37598e+06
Skimmin	C15H16O8	93-39-0	VPAOSFFTKWUGAD-TVKJYDDYSA-N	/	/	Shikimates and Phenylpropanoids	Simple coumarins	3.73	325.091	258.5	1	POS	[M+H]+	level1	7.41274e+06	9.30906e+06	8.77353e+06	4.01643e+07	3.0362e+07	4.37756e+06	1.18601e+07	1.4871e+07	1.01634e+07	9.70041e+06	9.3946e+06	9.9682e+06	3.61461e+07	2.71041e+06	4.24798e+07	1.41212e+07	1.46043e+07	1.45156e+07
2-Hydroxy-6-methoxybenzoic acid	C8H8O4	3147-64-6	AAUQLHHARJUJEH-UHFFFAOYSA-N	/	/	Shikimates and Phenylpropanoids	Simple phenolic acids	3.72	167.035	259.7	2.2	NEG	[M-H]-	level1	2.52102e+08	3.9622e+08	3.1954e+08	3.50144e+08	4.01128e+08	1.86542e+08	3.38521e+08	3.17424e+08	3.01836e+08	1.19084e+08	1.61399e+08	1.14345e+08	6.10878e+08	1.00902e+08	3.14006e+08	2.86973e+08	2.98427e+08	2.97658e+08
Mannitol	C6H14O6	69-65-8	FBPFZTCFMRRESA-KVTDHHQDSA-N	C00392	HMDB0000765	Carbohydrates	Monosaccharides	3.72	181.071	44.6	1.7	NEG	[M-H]-	level1	1.34688e+07	5.65739e+06	1.06384e+07	1.72268e+07	4.369e+06	3.23201e+07	7.84153e+06	1.3022e+07	2.13537e+06	4.55901e+07	5.82558e+07	3.29463e+07	1.93983e+07	6.18232e+07	2.56999e+07	1.2619e+07	1.35516e+07	1.25224e+07
Norepinephrine	C8H11NO3	51-41-2	SFLSHLFXELFNJZ-QMMMGPOBSA-N	C00547	HMDB0000216	Alkaloids	Phenylethylamines	3.72	170.081	63.6	1.6	POS	[M+H]+	level1	9.59892e+06	3.63489e+07	4.46988e+07	4.49593e+07	4.18431e+07	4.15841e+07	1.69808e+07	3.85987e+07	1.03412e+07	9.35449e+07	1.27546e+08	7.41227e+07	4.89934e+07	6.07391e+06	2.35619e+07	4.98775e+07	4.82646e+07	3.4754e+07
Butin	C15H12O5	21913-99-5	MJBPUQUGJNAPAZ-UHFFFAOYSA-N	/	HMDB0249463	Shikimates and Phenylpropanoids	Flavanones	3.72	271.061	336	2	NEG	[M-H]-	level1	7.04243e+06	8.54114e+07	4.44075e+07	8.55899e+07	8.02851e+07	2.75635e+08	9.85118e+07	1.08745e+08	6.92912e+07	4.19758e+06	5.99111e+06	3.94388e+06	8.57674e+06	2.4209e+07	3.07806e+07	5.07251e+07	5.18408e+07	6.8768e+07
4'-Hydroxy-3'-methylacetophenone	C9H10O2	876-02-8	LXBHHIZIQVZGFN-UHFFFAOYSA-N	/	HMDB0059824	Shikimates and Phenylpropanoids	/	3.72	149.06	331.5	2	NEG	[M-H]-	level1	4.33344e+07	4.62547e+07	2.15453e+07	9.27522e+06	1.04227e+07	1.67987e+07	4.58613e+07	5.43169e+07	2.3343e+07	1.27616e+07	9.87758e+06	1.12403e+07	9.28805e+07	4.04318e+06	1.86091e+06	2.58328e+07	2.63123e+07	2.75456e+07
p-Synephrine	C9H13NO2	614-35-7	YRCWQPVGYLYSOX-VIFPVBQESA-N	C01869	HMDB0062811	Alkaloids	Phenylethylamines	3.72	150.091	88.5	1.4	POS	[M-H2O+H]+	level1	1.39382e+07	2.0141e+07	1.72235e+07	1.41496e+07	1.31087e+07	2.56761e+07	5.40288e+07	4.27094e+07	1.24452e+07	1.87609e+06	4.30795e+06	3.27111e+06	6.36154e+07	4.58266e+06	1.66563e+06	1.50524e+07	2.13532e+07	2.15263e+07
Phloretin	C15H14O5	60-82-2	VGEREEWJJVICBM-UHFFFAOYSA-N	C00774	HMDB0003306	Shikimates and Phenylpropanoids	Chalcones	3.72	275.091	319.8	1.9	POS	[M+H]+	level1	1.74458e+07	2.57286e+07	4.22845e+07	3.09092e+07	3.36663e+07	4.45125e+07	2.53131e+08	1.35656e+08	5.53141e+07	2.50186e+06	7.58547e+06	1.58026e+06	1.53654e+07	2.79464e+07	3.09829e+07	4.23386e+07	4.37002e+07	4.35506e+07
Harmine	C13H12N2O	442-51-3	BXNJHAXVSOCGBA-UHFFFAOYSA-N	C06538	HMDB0030311	Alkaloids	Carboline alkaloids	3.72	213.102	275.7	2.5	POS	[M+H]+	level1	5.79655e+06	1.98232e+06	9.05416e+06	5.06219e+06	3.99795e+06	6.28629e+06	96109.2	2.86006e+06	6.25417e+06	1.55017e+06	6.74601e+06	2.77384e+06	5.28183e+06	2.93296e+06	5.77162e+06	5.3925e+06	5.72643e+06	5.64646e+06
4-Aminobenzoic acid	C7H7NO2	150-13-0	ALYNCZNDIQEVRV-UHFFFAOYSA-N	C00568	HMDB0001392	Shikimates and Phenylpropanoids	Simple phenolic acids	3.72	138.055	250.9	1.9	POS	[M+H]+	level1	4.20165e+06	4.57227e+06	5.09491e+07	2.48933e+07	4.07403e+07	7.31037e+06	5.09226e+07	9.90739e+06	7.48821e+07	1.52838e+06	4.36931e+06	1.57639e+06	2.09688e+07	2.05852e+06	1.5424e+07	2.51429e+07	2.66946e+07	2.65171e+07
Acetylcarnitine (Car(2:0))	C9H17NO4	3040-38-8	RDHQFKQIGNGIED-MRVPVSSYSA-N	C02571	HMDB0000201	/	/	3.72	202.108	76.3	1.5	NEG	[M-H]-	level1	1.33311e+07	7.29667e+06	1.87122e+07	1.96912e+07	4.03633e+07	5.79613e+06	4.38761e+07	2.31964e+07	5.56534e+06	2.73281e+06	1.44665e+07	4.47939e+06	1.17032e+07	3.46207e+06	3.07151e+06	1.53881e+07	1.64142e+07	1.60463e+07
Cucurbitacin IIa	C32H50O8	58546-34-2	LKYNAQSYQLFTCM-GYXNDICUSA-N	/	/	Terpenoids	Cucurbitane triterpenoids	3.72	543.332	414.8	1.4	NEG	[M-H2O-H]-	level1	1.4069e+06	0	41212.2	109099	260774	108983	550544	821504	32936.6	2.76926e+07	2.06918e+07	2.24767e+07	359236	56339.9	156016	6.11278e+06	6.44142e+06	6.48356e+06
[(5R)-5-hydroxy-1,1-dimethyl-4-oxo-5-[(2S,3S,9R,13R,14S,16R)-2,3,16-trihydroxy-4,4,9,13,14-pentamethyl-11-oxo-1,2,3,7,8,10,12,15,16,17-decahydrocyclopenta[a]phenanthren-17-yl]hexyl] acetate	C32H50O8	/	LKYNAQSYQLFTCM-KGCOOEROSA-N	/	/	Terpenoids	Cucurbitane triterpenoids	3.72	543.332	414.8	1.4	NEG	[M-H2O-H]-	level1	1.4069e+06	0	41212.2	109099	260774	108983	550544	821504	32936.6	2.76926e+07	2.06918e+07	2.24767e+07	359236	56339.9	156016	6.11278e+06	6.44142e+06	6.48356e+06
Xyloidone	C15H12O3	15297-92-4	OWFHAMHRUCUSRM-UHFFFAOYSA-N	/	/	Polyketides	Naphthoquinones	3.72	223.075	373.7	2.3	POS	[M-H2O+H]+	level1	4.58731e+07	1.89318e+08	1.23985e+08	8.85645e+07	1.05895e+08	1.97282e+08	7.03775e+07	9.22452e+07	6.12517e+07	1.01481e+06	1.14566e+06	791294	8.92882e+06	1.51348e+06	4.50066e+07	7.40916e+07	7.38793e+07	7.54411e+07
7-hydroxy-3-phenyl-chromen-4-one	C15H10O3	13057-72-2	WMKOZARWBMFKAS-UHFFFAOYSA-N	/	/	Shikimates and Phenylpropanoids	Isoflavones	3.72	237.055	418	1.6	NEG	[M-H]-	level1	1.72016e+08	4.12335e+07	5.76512e+07	9.64581e+07	7.59003e+07	9.4728e+07	1.62271e+08	1.73773e+08	1.34937e+08	4.79784e+07	4.29849e+07	4.8021e+07	8.33628e+07	2.56398e+06	8.37303e+07	7.69719e+07	8.00331e+07	7.8818e+07
Shogaol	C17H24O3	555-66-8	OQWKEEOHDMUXEO-BQYQJAHWSA-N	/	/	/	/	3.72	277.179	412	2	POS	[M+H]+	level1	1.91085e+07	6.76831e+06	8.701e+06	2.59281e+07	2.01424e+07	5.74901e+06	7.27453e+06	1.0494e+07	1.81815e+07	2.97406e+06	3.47477e+06	1.6092e+07	1.84056e+07	1.08602e+06	2.22279e+07	9.79011e+06	1.42074e+07	1.36266e+07
13,15-dihydroxy-5-methyl-4-oxabicyclo[10.4.0]hexadeca-1(12),13,15-triene-3,11-dione	C16H20O5	/	VDUIGYAPSXCJFC-UHFFFAOYSA-N	/	/	Polyketides	Zearalenones	3.72	291.123	397.5	1.7	NEG	[M-H]-	level1	4.71039e+06	420053	1.48211e+07	2.72137e+07	1.02703e+07	8.26708e+06	2.91483e+07	2.55775e+07	2.39796e+07	2.24989e+06	644277	135761	4.59273e+06	3.0611e+07	7.01057e+06	1.28844e+07	1.31049e+07	1.31892e+07
3-(4-hydroxy-3-methoxy-phenyl)-7-[3,4,5-trihydroxy-6-(hydroxymethyl)tetrahydropyran-2-yl]oxy-chromen-4-one	C22H22O10	/	RSHRXECKTMWGSX-UHFFFAOYSA-N	/	/	Shikimates and Phenylpropanoids	Isoflavones	3.72	447.128	310	1.5	POS	[M+H]+	level1	1.11376e+06	885536	5.22953e+06	1.229e+06	1.43144e+06	6.21287e+06	3.11705e+06	2.8945e+06	2.83293e+06	2.15092e+08	7.6057e+07	1.58066e+08	3.99447e+07	1.52093e+06	1.76265e+06	3.39087e+07	3.27524e+07	3.30563e+07
Glycitin	C22H22O10	40246-10-4	OZBAVEKZGSOMOJ-MIUGBVLSSA-N	/	/	Shikimates and Phenylpropanoids	Isoflavones	3.72	447.128	310	1.5	POS	[M+H]+	level1	1.11376e+06	885536	5.22953e+06	1.229e+06	1.43144e+06	6.21287e+06	3.11705e+06	2.8945e+06	2.83293e+06	2.15092e+08	7.6057e+07	1.58066e+08	3.99447e+07	1.52093e+06	1.76265e+06	3.39087e+07	3.27524e+07	3.30563e+07
(-)-Camphoric acid	C10H16O4	560-09-8	LSPHULWDVZXLIL-QUBYGPBYSA-N	/	/	Terpenoids	Carane monoterpenoids	3.72	199.097	345.3	2	NEG	[M-H]-	level1	1.31479e+07	3.54657e+07	3.06753e+07	2.082e+07	2.35808e+07	1.70126e+07	1.80697e+07	1.41394e+07	3.20915e+07	6.47816e+06	1.16014e+07	8.76338e+06	4.62583e+07	7.6342e+06	2.41297e+07	1.96187e+07	1.97721e+07	2.08295e+07
Propyl paraben	C10H12O3	94-13-3	QELSKZZBTMNZEB-UHFFFAOYSA-N	D01422	HMDB0032574	Shikimates and Phenylpropanoids	Shikimic acids and derivatives	3.71	179.071	328.7	1.8	NEG	[M-H]-	level1	6.44865e+07	6.31231e+07	5.3745e+07	3.61615e+07	4.26697e+07	4.40932e+07	1.37621e+08	1.42341e+08	7.12127e+07	2.41422e+07	2.26892e+07	2.15848e+07	1.49046e+08	1.14576e+07	6.97465e+06	5.95236e+07	6.12557e+07	6.15041e+07
Citropten	C11H10O4	487-06-9	NXJCRELRQHZBQA-UHFFFAOYSA-N	/	/	Shikimates and Phenylpropanoids	Simple coumarins	3.71	207.065	303.5	2.2	POS	[M+H]+	level1	1.30422e+07	2.28109e+07	1.96505e+07	1.53744e+07	7.21592e+06	1.60556e+07	4.23829e+06	3.21027e+06	7.91219e+06	8.8262e+06	9.08545e+06	5.16019e+06	1.85382e+07	7.87329e+06	4.29051e+07	1.00191e+07	1.0474e+07	1.04966e+07
Rhoifolin	C27H30O14	17306-46-6	RPMNUQRUHXIGHK-PYXJVEIZSA-N	C12627	HMDB0303149	Shikimates and Phenylpropanoids	Flavones	3.71	579.17	343.2	1.7	POS	[M+H]+	level1	3.49662e+06	1.99214e+07	2.08029e+07	1.94146e+07	1.99308e+07	2.15168e+07	2.05029e+07	1.77747e+07	2.01073e+07	1.73572e+07	2.07145e+07	2.24069e+07	3.64655e+06	7.15705e+06	1.61561e+07	1.75155e+07	1.84555e+07	1.80293e+07
Apigenin-7-O-rutinoside	C27H30O14	552-57-8	FKIYLTVJPDLUDL-UHFFFAOYSA-N	/	/	Shikimates and Phenylpropanoids	Flavones	3.71	579.17	343.2	1.7	POS	[M+H]+	level1	3.49662e+06	1.99214e+07	2.08029e+07	1.94146e+07	1.99308e+07	2.15168e+07	2.05029e+07	1.77747e+07	2.01073e+07	1.73572e+07	2.07145e+07	2.24069e+07	3.64655e+06	7.15705e+06	1.61561e+07	1.75155e+07	1.84555e+07	1.80293e+07
2'-Hydroxy-5'-methylacetophenone	C9H10O2	1450-72-2	YNPDFBFVMJNGKZ-UHFFFAOYSA-N	/	HMDB0032592	/	/	3.71	149.06	331.5	2	NEG	[M-H]-	level1	4.33344e+07	4.62547e+07	2.15453e+07	9.27522e+06	1.04227e+07	1.67987e+07	4.58613e+07	5.43169e+07	2.3343e+07	1.27616e+07	9.87758e+06	1.12403e+07	9.28805e+07	4.04318e+06	1.86091e+06	2.58328e+07	2.63123e+07	2.75456e+07
Xanthoxyletin	C15H14O4	84-99-1	JSJIIHRNDMLJGK-UHFFFAOYSA-N	/	/	Shikimates and Phenylpropanoids	Simple coumarins	3.71	259.096	365.5	2.3	POS	[M+H]+	level1	1.58604e+07	1.29515e+08	8.61203e+07	5.85617e+07	7.37548e+07	2.65333e+08	9.19045e+07	1.43904e+08	6.58289e+07	3.03372e+07	1.83158e+07	1.43784e+07	5.91445e+07	2.71721e+07	7.11591e+07	7.03978e+07	7.39216e+07	7.43279e+07
[2,3-dihydroxy-1-(7-methoxy-2-oxo-chromen-6-yl)-3-methyl-butyl] (Z)-2-methylbut-2-enoate	C20H24O7	/	BAHUBXAYVOCLNA-WDZFZDKYSA-N	/	/	Shikimates and Phenylpropanoids	Simple coumarins	3.71	377.159	308.4	0.4	POS	[M+H]+	level1	6.15413e+06	1.253e+07	1.18545e+07	1.29992e+07	9.88217e+06	1.57803e+07	1.42079e+08	1.41727e+08	1.10975e+08	1.02846e+07	1.58633e+07	1.24692e+07	1.83953e+07	2.9855e+06	2.66377e+07	3.85837e+07	3.98549e+07	4.0586e+07
Isosinensetin	C20H20O7	17290-70-9	UYCWETIUOAGWIL-UHFFFAOYSA-N	/	HMDB0037599	Shikimates and Phenylpropanoids	Flavones	3.71	373.128	317.6	1.6	POS	[M+H]+	level1	1.93854e+07	5.39143e+07	4.17367e+07	1.81057e+07	1.65967e+07	2.02643e+07	4.18763e+07	3.8088e+07	4.68404e+07	1.99836e+07	1.5725e+07	1.78477e+07	7.15716e+07	7.74679e+06	9.6035e+07	3.66065e+07	3.64937e+07	3.70933e+07
trans-Ferulic acid	C10H10O4	537-98-4	KSEBMYQBYZTDHS-HWKANZROSA-N	C01494	HMDB0000954	Shikimates and Phenylpropanoids	Cinnamic acids and derivatives	3.71	193.05	294.9	2.1	NEG	[M-H]-	level1	1.60402e+08	7.03592e+07	1.41642e+08	1.30695e+08	1.18977e+08	4.20566e+07	3.6123e+07	3.55355e+07	5.62336e+07	4.8578e+07	5.01465e+07	2.6515e+07	1.68263e+08	1.63133e+08	1.07799e+08	8.06384e+07	8.12471e+07	8.25166e+07
(2R)-5,7-dihydroxy-2-(4-hydroxyphenyl)-6-methoxy-chroman-4-one	C16H14O6	94942-49-1	FCXRFTLSXMRXTM-GFCCVEGCSA-N	/	/	Shikimates and Phenylpropanoids	Flavanones	3.71	301.071	357.1	1.8	NEG	[M-H]-	level1	3.60972e+06	8.2575e+06	8.92859e+06	4.38888e+07	4.04717e+07	1.84061e+07	2.63221e+07	1.68432e+07	2.9248e+07	2.48794e+06	1.54249e+07	1.77331e+06	5.87777e+06	8.53696e+07	6.22759e+06	3.10096e+07	3.03552e+07	2.32687e+07
Picein	C14H18O7	530-14-3	GOZCEKPKECLKNO-RKQHYHRCSA-N	/	/	/	/	3.71	279.087	263	1.8	NEG	[M-H2O-H]-	level1	3.36323e+06	1.1759e+07	1.29404e+07	1.16153e+07	9.54655e+06	1.14656e+07	4.4797e+06	7.95084e+06	6.93348e+06	907198	3.42927e+06	1.27386e+06	1.64925e+07	4.34698e+07	3.36785e+07	1.23536e+07	1.10169e+07	1.11616e+07
naphthalene-1,3-diol	C10H8O2	132-86-5	XOOMNEFVDUTJPP-UHFFFAOYSA-N	/	/	Shikimates and Phenylpropanoids	Phenanthrenes	3.71	159.045	281.8	2.3	NEG	[M-H]-	level1	5.29365e+06	4.61004e+06	1.22418e+07	1.01829e+07	1.356e+07	6.2272e+06	1.9269e+07	2.988e+07	1.60153e+07	1.09316e+08	1.11332e+08	1.35573e+08	5.65008e+06	2.85371e+06	2.94852e+06	4.97969e+07	5.32197e+07	4.74014e+07
Ethyl Vanillate	C10H12O4	617-05-0	MWAYRGBWOVHDDZ-UHFFFAOYSA-N	/	HMDB0303913	Shikimates and Phenylpropanoids	Shikimic acids and derivatives	3.7	195.066	281.4	2.4	NEG	[M-H]-	level1	2.37483e+07	2.64402e+07	2.82931e+07	5.48865e+07	3.11426e+07	2.51542e+07	1.84518e+07	1.97862e+07	1.2569e+07	1.36605e+07	389996	664729	2.9736e+07	9.0329e+06	3.8803e+07	1.73957e+07	1.78849e+07	1.70537e+07
2-Hydroxy-4-methoxybenzaldehyde	C8H8O3	673-22-3	WZUODJNEIXSNEU-UHFFFAOYSA-N	/	/	Shikimates and Phenylpropanoids	/	3.7	151.04	226.7	1.5	NEG	[M-H]-	level1	6.36837e+06	2.66007e+07	7.42426e+06	5.83748e+06	7.37729e+06	6.10126e+06	7.97706e+06	2.67346e+07	5.87321e+06	4.53478e+06	3.97968e+06	4.35545e+06	1.47407e+07	1.04287e+07	1.00341e+07	7.4175e+06	7.46947e+06	1.11895e+07
7,4'-Di-O-methylapigenin	C17H14O5	5128-44-9	LZERJKGWTQYMBB-UHFFFAOYSA-N	C10019	HMDB0132454	Shikimates and Phenylpropanoids	Flavones	3.7	299.091	408.1	2	POS	[M+H]+	level1	6.38032e+06	2.31971e+07	4.34114e+07	6.76241e+07	7.57327e+07	4.09648e+07	1.98218e+07	3.59315e+07	2.74495e+07	2.7487e+06	2.58795e+06	1.33755e+06	7.05818e+06	2.12801e+06	1.02322e+07	2.4588e+07	1.55888e+07	2.10697e+07
Isoferulic acid	C10H10O4	25522-33-2	QURCVMIEKCOAJU-HWKANZROSA-N	C10470	HMDB0000955	Shikimates and Phenylpropanoids	Cinnamic acids and derivatives	3.7	193.05	294.9	2.1	NEG	[M-H]-	level1	1.60402e+08	7.03592e+07	1.41642e+08	1.30695e+08	1.18977e+08	4.20566e+07	3.6123e+07	3.55355e+07	5.62336e+07	4.8578e+07	5.01465e+07	2.6515e+07	1.68263e+08	1.63133e+08	1.07799e+08	8.06384e+07	8.12471e+07	8.25166e+07
Phellopterin	C17H16O5		BMLZFLQMBMYVHG-UHFFFAOYSA-N	C17047	HMDB0256386	Shikimates and Phenylpropanoids	Furocoumarins	3.7	283.096	453	1.9	POS	[M-H2O+H]+	level1	3.10923e+07	6.05537e+08	4.60309e+08	3.77402e+08	4.67031e+08	1.30063e+09	4.44335e+08	6.24987e+08	1.80908e+08	1.02933e+06	484076	1.30611e+06	1.33848e+07	2.46761e+06	1.29777e+08	3.99995e+08	3.50724e+08	3.70243e+08
beta-Lapachone	C15H14O3	4707-32-8	QZPQTZZNNJUOLS-UHFFFAOYSA-N	C10367	HMDB0249138	Polyketides	Naphthoquinones	3.7	243.101	428.7	2.5	POS	[M+H]+	level1	535445	1.35008e+07	5.50053e+06	2.91793e+06	4.12047e+06	1.07606e+07	6.82748e+06	1.14521e+07	7.08608e+06	3.92367e+06	2.89441e+07	9.82979e+06	5.77579e+07	1.7229e+07	2.359e+06	4.78719e+06	4.5171e+06	6.16429e+06
(E)-3-(3,4-dihydroxyphenyl)-N-[2-(4-hydroxyphenyl)ethyl]prop-2-enamide	C17H17NO4	103188-48-3	VSHUQLRHTJOKTA-XBXARRHUSA-N	/	/	Shikimates and Phenylpropanoids	Cinnamic acid amides	3.7	300.122	318.1	2.3	POS	[M+H]+	level1	1.57213e+06	1.52488e+07	4.45162e+07	1.50041e+07	1.75174e+07	1.32975e+07	1.22852e+07	7.32937e+07	3.75615e+07	482558	1.70745e+06	503030	3.26207e+06	804290	1.57205e+07	2.36101e+07	1.55433e+07	2.44017e+07
2-Hydroxy-4-methylbenzaldehyde	C8H8O2	698-27-1	JODRRPJMQDFCBJ-UHFFFAOYSA-N	/	HMDB0032603	Shikimates and Phenylpropanoids	/	3.7	137.059	312	2.9	POS	[M+H]+	level1	1.99751e+07	4.93377e+07	2.5073e+07	2.50647e+07	2.26888e+07	2.19519e+07	2.69025e+07	2.83097e+07	1.07045e+07	1.46674e+07	1.86282e+07	1.24956e+07	3.53276e+07	2.57974e+06	3.76928e+07	2.30722e+07	2.31766e+07	2.32238e+07
3-methyl-2,3,6,7,8,8a-hexahydropyrrolo[1,2-a]pyrazine-1,4-dione	C8H12N2O2	/	WSLYCILIEOFQPK-UHFFFAOYSA-N	/	/	Amino acids and Peptides	/	3.7	169.097	191.8	1.7	POS	[M+H]+	level1	1.18009e+06	1.17253e+06	9.18314e+06	5.01241e+06	7.73041e+06	5.53954e+06	2.03586e+07	9.72296e+06	5.33718e+06	914159	4.40366e+06	2.14918e+06	1.77107e+06	950946	4.54282e+06	5.35126e+06	4.05371e+06	3.94577e+06
Dihydropinosylvin	C14H14O2	14531-52-3	LDBYHULIXFIJAZ-UHFFFAOYSA-N	/	/	Shikimates and Phenylpropanoids	Monomeric stilbenes	3.7	213.092	334.9	1.8	NEG	[M-H]-	level1	735038	3.97997e+06	2.19892e+07	9.39662e+07	3.01574e+07	4.53511e+07	3.06926e+07	2.29005e+07	2.54563e+07	7.32283e+06	353858	141986	2.00233e+06	8.87226e+06	9.58285e+06	2.06647e+07	2.01673e+07	2.03749e+07
5,7-Dihydroxy-4-methylcoumarin	C10H8O4	2107-76-8	QNVWGEJMXOQQPM-UHFFFAOYSA-N	/	/	Shikimates and Phenylpropanoids	Simple coumarins	3.7	191.035	255	1.7	NEG	[M-H]-	level1	5.25446e+06	7.95738e+06	2.72074e+07	3.10658e+07	1.985e+07	2.78256e+07	1.07411e+07	1.03395e+07	2.99422e+07	7.61273e+06	9.00751e+06	1.73439e+07	1.71129e+07	1.78801e+07	5.8797e+07	1.63563e+07	1.64127e+07	1.67458e+07
6-[(2R)-2,3-dihydroxy-3-methyl-butyl]-7-hydroxy-chromen-2-one	C14H16O5	20516-23-8	WRTWKAQFZYXAEJ-GFCCVEGCSA-N	/	/	Shikimates and Phenylpropanoids	Simple coumarins	3.7	265.106	311.3	2.1	POS	[M+H]+	level1	1.77508e+07	2.41049e+07	1.74159e+07	2.09902e+07	2.04403e+07	1.4341e+07	6.79296e+06	6.36385e+06	5.31511e+06	6.54605e+06	5.66342e+06	3.95323e+06	1.28963e+07	7.01918e+06	1.93135e+07	1.22873e+07	1.21491e+07	1.24271e+07
Alisol C 23-acetate	C32H48O6	26575-93-9	KOOCQNIPRJEMDH-QSKXMHMESA-N	/	/	Terpenoids	Dammarane and Protostane triterpenoids	3.7	527.337	482.3	2.4	NEG	[M-H]-	level1	5.09726e+06	7.66661e+06	6.358e+06	1.95609e+06	1.01815e+06	1.92796e+06	7.11093e+06	1.24579e+07	7.72908e+06	1.87395e+07	1.57814e+07	2.30915e+07	6.55491e+06	77478.5	1.75724e+06	7.02569e+06	7.07088e+06	7.13444e+06
Oxyresveratrol 2-O-beta-D-glucopyranoside	C20H22O9	392274-22-5	UPUMEBJDZQEUFC-CUYWLFDKSA-N	/	/	Shikimates and Phenylpropanoids	Monomeric stilbenes	3.7	405.118	293.1	2.6	NEG	[M-H]-	level1	3.35151e+08	1.16564e+06	1.86258e+08	3.97126e+06	1.75732e+06	3.33983e+06	867485	832226	2.21659e+06	321378	1.90604e+08	0	2.23373e+06	7.97204e+06	3.51331e+06	4.05867e+07	3.92763e+07	4.2411e+07
Ethyl Orsellinate	C10H12O4	2524-37-0	UQSRXQMIXSZGLA-UHFFFAOYSA-N	/	/	Shikimates and Phenylpropanoids	Shikimic acids and derivatives	3.7	179.07	304.7	1.9	POS	[M-H2O+H]+	level1	3.50213e+07	2.74584e+07	2.37105e+07	1.58291e+07	1.73466e+07	1.3846e+07	2.61931e+07	2.81673e+07	3.79159e+07	3.45248e+07	1.74024e+07	2.05361e+07	6.92794e+07	4.14162e+07	7.06379e+07	2.87253e+07	2.93098e+07	2.85295e+07
Sophoricoside	C21H20O10	152-95-4	ISQRJFLLIDGZEP-CMWLGVBASA-N	/	/	Shikimates and Phenylpropanoids	Isoflavones	3.7	431.097	350.5	2.3	NEG	[M-H]-	level1	5.42405e+07	1.11033e+08	1.19545e+08	1.08621e+08	1.50665e+08	5.91909e+07	2.78788e+08	2.70315e+08	1.09358e+08	8.4398e+07	1.49197e+08	1.00913e+08	1.7102e+08	1.53332e+07	1.80844e+08	1.6896e+08	1.26469e+08	1.77068e+08
3,5-Dimethoxybenzoic acid	C9H10O4	1132-21-4	IWPZKOJSYQZABD-UHFFFAOYSA-N	/	/	Shikimates and Phenylpropanoids	Simple phenolic acids	3.69	181.05	275.4	2.3	NEG	[M-H]-	level1	3.10254e+07	1.08878e+08	5.91323e+07	4.52925e+07	5.70385e+07	8.67399e+07	3.29098e+07	2.85542e+07	3.66583e+07	9.38747e+06	7.86894e+06	7.16057e+06	3.48181e+07	2.10432e+07	1.86015e+07	1.41034e+07	1.33938e+07	1.54277e+07
Allitol	C6H14O6	488-44-8	FBPFZTCFMRRESA-FBXFSONDSA-N	/	/	Carbohydrates	Monosaccharides	3.69	181.071	44.6	1.7	NEG	[M-H]-	level1	1.34688e+07	5.65739e+06	1.06384e+07	1.72268e+07	4.369e+06	3.23201e+07	7.84153e+06	1.3022e+07	2.13537e+06	4.55901e+07	5.82558e+07	3.29463e+07	1.93983e+07	6.18232e+07	2.56999e+07	1.2619e+07	1.35516e+07	1.25224e+07
4-Methylesculetin	C10H8O4	529-84-0	KVOJTUXGYQVLAJ-UHFFFAOYSA-N	/	/	Shikimates and Phenylpropanoids	Simple coumarins	3.69	191.035	255	1.7	NEG	[M-H]-	level1	5.25446e+06	7.95738e+06	2.72074e+07	3.10658e+07	1.985e+07	2.78256e+07	1.07411e+07	1.03395e+07	2.99422e+07	7.61273e+06	9.00751e+06	1.73439e+07	1.71129e+07	1.78801e+07	5.8797e+07	1.63563e+07	1.64127e+07	1.67458e+07
D-Malate	C4H6O5	636-61-3	BJEPYKJPYRNKOW-UWTATZPHSA-N	C00497	HMDB0031518	Fatty acids	Hydroxy fatty acids	3.69	133.017	420.9	23	NEG	[M-H]-	level1	4.03831e+07	4.80088e+07	5.59523e+07	6.55882e+07	6.21206e+07	4.93507e+07	243593	3.36833e+07	958250	3.58704e+07	3.44868e+07	3.61476e+07	5.04066e+07	1.03877e+07	5.47026e+07	4.79424e+07	4.25692e+07	4.51561e+07
3'-Hydroxy-5,6,7,8,4'-Pentamethoxyfla-vone	C20H20O8	112448-39-2	XFYYZBJXMSDKCV-UHFFFAOYSA-N	/	HMDB0029545	Shikimates and Phenylpropanoids	Flavones	3.69	387.108	308.8	2.3	NEG	[M-H]-	level1	1.34711e+07	1.95135e+07	2.21259e+07	1.61679e+07	1.84283e+07	1.26361e+07	2.36603e+07	2.08592e+07	2.32901e+07	2.47487e+06	4.86233e+06	1.70463e+06	2.29772e+07	9.41414e+06	3.32185e+07	1.95797e+07	2.06253e+07	2.04771e+07
5-Hydroxyhexanoic acid	C6H12O3	44843-89-2	YDCRNMJQROAWFT-UHFFFAOYSA-N	/	HMDB0000525	Fatty acids	Hydroxy fatty acids	3.69	131.071	265.7	2.1	NEG	[M-H]-	level1	2.06799e+07	5.54318e+06	7.76727e+06	1.07989e+07	1.6393e+07	1.4406e+07	2.56301e+07	2.02996e+07	2.13826e+07	4.14269e+06	6.82512e+06	1.58999e+07	2.63597e+07	8.35264e+06	6.09388e+06	1.30004e+07	1.27064e+07	1.25938e+07
2-Methylcyclopentane-1,3-dione	C6H8O2	765-69-5	HXZILEQYFQYQCE-UHFFFAOYSA-N	/	/	/	/	3.69	113.059	208.6	2.1	POS	[M+H]+	level1	6.30185e+06	1.0485e+07	1.3694e+07	7.93195e+06	5.51626e+06	1.9982e+07	8.96386e+06	7.78439e+06	1.12393e+07	5.43462e+06	5.49467e+06	6.94097e+06	3.59525e+07	4.00586e+07	2.76133e+07	1.3722e+07	1.3903e+07	1.40094e+07
Homoeriodictyol	C16H14O6	446-71-9	FTODBIPDTXRIGS-ZDUSSCGKSA-N	C09756	HMDB0253205	Shikimates and Phenylpropanoids	Flavanones	3.69	301.071	311	1.6	NEG	[M-H]-	level1	8.87118e+06	9.2706e+07	5.71384e+07	5.95286e+07	8.11289e+07	3.39571e+08	7.21886e+07	1.29439e+08	3.70601e+07	7.26118e+06	6.77616e+06	5.57068e+06	7.28132e+06	6.56596e+07	3.52595e+07	6.44736e+07	6.52801e+07	6.59358e+07
1-hydroxy-3-methoxy-6-methyl-8-[(2S,3R,4S,5S,6R)-3,4,5-trihydroxy-6-(hydroxymethyl)tetrahydropyran-2-yl]oxy-anthracene-9,10-dione	C22H22O10	26296-54-8	WLXGUTUUWXVZNM-DQMLXFRHSA-N	/	/	Polyketides	Anthraquinones and anthrones	3.69	445.113	311.8	2.4	NEG	[M-H]-	level1	3.27633e+07	1.44634e+06	2.02304e+07	1.86469e+07	1.09639e+07	2.26245e+06	3.67051e+07	2.16596e+06	7.72086e+06	1.33632e+08	5.83121e+07	8.47414e+07	4.08811e+06	7.99902e+06	2.23024e+07	3.26242e+07	3.44641e+07	3.4258e+07
7,2′-Dihydroxy-3′,4′-dimethoxyisoflavan 7-O-beta-D-glucoside	C23H28O10	1195968-02-5	SXHOGLPTLQBGDO-ZPHFBNLKSA-N	/	/	Shikimates and Phenylpropanoids	Isoflavanones	3.69	463.16	356.1	2.3	NEG	[M-H]-	level1	7.5573e+06	2.75595e+07	4.02853e+07	1.19137e+08	9.03759e+07	3.95165e+07	6.23033e+07	9.77414e+07	9.18924e+06	200091	355270	102099	5.63003e+06	344014	1.2969e+07	3.431e+07	3.5994e+07	3.47525e+07
Hamaudol	C15H16O5	735-46-6	VOTLUFSYIRHICX-LBPRGKRZSA-N	/	/	Polyketides	Chromones	3.69	275.092	397.1	1.9	NEG	[M-H]-	level1	2.48031e+07	1.95257e+07	2.93209e+07	6.12197e+06	1.28251e+07	4.79664e+06	1.65185e+08	3.2137e+08	2.22038e+08	2.79027e+06	2.16201e+06	1.03495e+06	5.79395e+06	1.18006e+07	1.01004e+06	6.12952e+07	6.61071e+07	6.28079e+07
Norwogonin	C15H10O5	4443-09-8	ZFKKRRMUPBBYRS-UHFFFAOYSA-N	/	/	Shikimates and Phenylpropanoids	Flavones	3.68	271.06	316.9	1.7	POS	[M+H]+	level1	9.0473e+06	9.93027e+06	1.65743e+07	1.26221e+07	1.49219e+07	4.14639e+07	1.42394e+07	3.47193e+07	2.08404e+07	3.00508e+07	1.23816e+08	3.4924e+07	1.12763e+07	5.24606e+07	9.52919e+06	2.174e+07	2.15897e+07	2.15061e+07
(3aR,4aS,6R,8S,8aR,9aR)-6,8-dihydroxy-8a-methyl-3,5-dimethylene-3a,4,4a,6,7,8,9,9a-octahydrobenzo[f]benzofuran-2-one	C15H20O4	40737-97-1	ZEIYNPAINVEWGP-PVZBEVCSSA-N	/	/	Terpenoids	Eudesmane sesquiterpenoids	3.68	263.128	331	1.6	NEG	[M-H]-	level1	4.65203e+06	2.07414e+07	1.77415e+07	1.99562e+07	1.45999e+07	7.95756e+06	9.46248e+06	1.077e+07	4.99016e+06	1.04136e+07	7.89173e+06	5.57868e+06	1.79729e+07	1.95558e+07	1.67273e+07	1.68312e+07	1.04553e+07	1.67599e+07
2',6'-Dihydroxyacetophenone	C8H8O3	699-83-2	YPTJKHVBDCRKNF-UHFFFAOYSA-N	/	HMDB0029660	Shikimates and Phenylpropanoids	/	3.68	153.054	292	2.4	POS	[M+H]+	level1	7.26325e+06	1.38821e+07	1.16021e+07	8.03997e+06	5.15652e+06	1.23217e+07	7.79007e+06	8.15198e+06	1.08233e+07	4.18838e+06	4.58734e+06	4.57899e+06	1.58827e+07	2.54978e+06	1.48039e+07	8.7207e+06	8.6392e+06	8.84328e+06
Sinapaldehyde	C11H12O4	4206-58-0	CDICDSOGTRCHMG-ONEGZZNKSA-N	/	/	Shikimates and Phenylpropanoids	Cinnamic acids and derivatives	3.68	209.081	251.3	1.7	POS	[M+H]+	level1	1.01971e+07	9.22523e+06	5.34196e+06	1.90999e+07	4.08146e+06	3.04201e+06	3.04176e+06	1.35878e+07	7.26461e+06	1.0109e+08	1.03257e+08	8.09161e+07	5.24943e+06	8.85571e+06	8.09991e+06	3.62551e+07	3.73614e+07	3.76325e+07
2',4',6'-Trihydroxyacetophenone	C8H8O4	480-66-0	XLEYFDVVXLMULC-UHFFFAOYSA-N	/	HMDB0029644	Polyketides	Acyl phloroglucinols	3.67	167.035	259.7	2.2	NEG	[M-H]-	level1	2.52102e+08	3.9622e+08	3.1954e+08	3.50144e+08	4.01128e+08	1.86542e+08	3.38521e+08	3.17424e+08	3.01836e+08	1.19084e+08	1.61399e+08	1.14345e+08	6.10878e+08	1.00902e+08	3.14006e+08	2.86973e+08	2.98427e+08	2.97658e+08
1-Caffeoylquinic acid	C16H18O9	1241-87-8	GWTUHAXUUFROTF-DUXPYHPUSA-N	/	/	Shikimates and Phenylpropanoids	Cinnamic acids and derivatives	3.67	353.087	236.1	2.9	NEG	[M-H]-	level1	2.89036e+09	2.53606e+07	1.85789e+09	1.25691e+10	1.00589e+10	2.76736e+08	7.64597e+07	8.58536e+06	3.10255e+08	5.76577e+08	5.76164e+08	7.0742e+08	6.58991e+08	1.91864e+07	1.80529e+09	2.4679e+09	2.46665e+09	2.47646e+09
Androstendione	C19H26O2	63-05-8	AEMFNILZOJDQLW-QAGGRKNESA-N	C00280	HMDB0000053	Terpenoids	Androstane steroids	3.67	287.2	452.4	2.3	POS	[M+H]+	level1	976246	470697	545684	468480	1.00315e+06	482009	2.07648e+06	198507	6.36134e+06	3.50857e+06	1.90972e+07	8.45099e+07	1.33756e+06	410316	1.37591e+06	9.24136e+06	9.42236e+06	9.44635e+06
3-Indoleethanol	C10H11NO	526-55-6	MBBOMCVGYCRMEA-UHFFFAOYSA-N	C00955	HMDB0003447	Alkaloids	Simple indole alkaloids	3.67	162.091	274.2	2.1	POS	[M+H]+	level1	4.35053e+07	4.18198e+07	8.73504e+07	6.97187e+07	9.37917e+07	7.39977e+07	6.27033e+07	2.84785e+07	2.08634e+06	3.87235e+06	6.51149e+06	5.50618e+06	2.58904e+08	5.22828e+07	5.69839e+06	5.23384e+07	5.54684e+07	5.38991e+07
5-Methoxydimethyltryptamine	C13H18N2O	1019-45-0	ZSTKHSQDNIGFLM-UHFFFAOYSA-N	C08309	HMDB0002004	Alkaloids	Simple indole alkaloids	3.67	201.138	251.4	1.9	POS	[M-H2O+H]+	level1	2.63728e+06	2.38483e+06	2.57993e+06	2.10079e+06	1.36684e+06	3.0446e+06	6.62565e+06	6.12308e+06	2.17354e+07	3.91422e+06	2.34913e+06	3.51808e+06	4.01298e+06	4.98088e+06	2.4033e+06	2.39879e+07	2.4912e+07	2.49482e+07
3-(2,4-dihydroxy-6-methoxy-phenyl)-1-(4-hydroxyphenyl)propan-1-one	C16H16O5	119425-91-1	AQMBVNGTZRFEPF-UHFFFAOYSA-N	/	/	Shikimates and Phenylpropanoids	Chalcones	3.66	289.106	368	2.3	POS	[M+H]+	level1	2.35181e+06	2.21348e+06	5.93844e+06	1.16038e+07	7.79463e+06	4.09512e+06	3.93678e+07	1.87175e+07	1.63087e+07	141405	631319	549413	1.99167e+06	5.85044e+07	4.44195e+06	1.63293e+07	1.71556e+07	1.73467e+07
3,4-Dihydroxyhydrocinnamic acid	C9H10O4	1078-61-1	DZAUWHJDUNRCTF-UHFFFAOYSA-N	C10447	HMDB0000423	Shikimates and Phenylpropanoids	/	3.66	181.05	203.4	1.1	NEG	[M-H]-	level1	1.05188e+07	3.38452e+07	1.61879e+07	1.1393e+07	8.10096e+06	1.4221e+07	1.477e+07	1.71184e+07	1.15738e+07	5.36046e+06	8.47795e+06	5.8693e+06	4.07098e+07	4.30853e+06	3.96715e+07	1.44747e+07	1.53211e+07	1.51721e+07
3,4-Dihydroxyphenylalanine (DOPA)	C9H11NO4	59-92-7	WTDRDQBEARUVNC-LURJTMIESA-N	C00355	HMDB0000181	Amino acids and Peptides	Aminoacids	3.66	180.065	92.4	0.9	POS	[M-H2O+H]+	level1	8.5956e+06	2.98557e+07	1.35685e+07	1.61521e+07	1.0272e+07	2.5855e+06	1.49094e+07	1.51279e+07	4.49529e+06	2.03039e+07	1.73259e+07	3.0271e+07	9.80627e+06	1.62795e+06	3.57131e+06	4.66425e+06	4.77806e+06	4.78788e+06
Helioscopinolide A	C20H28O3	84744-64-9	KZIADLALQLRZIQ-YVQUPWMYSA-N	/	/	Terpenoids	Furanoabietane diterpenoids	3.66	317.21	468.9	2.5	POS	[M+H]+	level1	1.472e+06	1.17202e+06	1.42836e+06	8.06972e+06	2.61156e+07	2.34645e+06	1.83314e+06	1.45546e+06	1.85792e+06	2.98417e+06	4.69003e+06	8.7229e+06	1.63629e+06	1.04481e+06	2.5662e+06	3.64402e+06	3.73951e+06	3.78849e+06
1,6-dihydroxy-3-methoxy-8-methyl-xanthen-9-one	C15H12O5	/	UIKVQKMDLQHSKA-UHFFFAOYSA-N	/	/	Polyketides	Methyl xanthones	3.66	271.061	401.5	1.5	NEG	[M-H]-	level1	1.49702e+06	3.4395e+07	5.56356e+06	1.52372e+07	3.22625e+07	1.36819e+07	2.69156e+07	2.6797e+07	3.00504e+07	7.44077e+06	3.95619e+06	5.62662e+06	4.52178e+06	3.88513e+08	7.52405e+06	9.34555e+06	1.01616e+07	1.00613e+07
5-hydroxy-2-(4-hydroxyphenyl)-7-methoxy-6-[(2S,3R,4R,5S,6R)-3,4,5-trihydroxy-6-(hydroxymethyl)tetrahydropyran-2-yl]chromen-4-one	C22H22O10	1859726	ABRULANJVVJLFI-DGHBBABESA-N	/	/	Shikimates and Phenylpropanoids	Flavones	3.65	445.113	311.8	2.4	NEG	[M-H]-	level1	3.27633e+07	1.44634e+06	2.02304e+07	1.86469e+07	1.09639e+07	2.26245e+06	3.67051e+07	2.16596e+06	7.72086e+06	1.33632e+08	5.83121e+07	8.47414e+07	4.08811e+06	7.99902e+06	2.23024e+07	3.26242e+07	3.44641e+07	3.4258e+07
(E)-2-methyl-6-(4,4,10,13,14-pentamethyl-3,7-dioxo-2,5,6,11,12,15,16,17-octahydro-1H-cyclopenta[a]phenanthren-17-yl)hept-2-enoic acid	C30H44O4	/	ZTKZZRIVAYGFSF-VXLYETTFSA-N	/	/	Terpenoids	Lanostane, Tirucallane and Euphane triterpenoids	3.65	469.331	443.7	1	POS	[M+H]+	level1	4.96289e+06	3.01965e+06	5.06801e+06	2.44783e+06	2.96596e+06	3.56974e+06	6.12295e+06	1.48112e+07	3.48191e+06	1.61954e+07	2.51646e+07	2.12274e+07	8.36603e+06	663545	3.96575e+06	5.89615e+06	5.65711e+06	7.43711e+06
(2S,3R,4R,5R,6R)-2-methyl-6-[[(2R,3S,4S,5R,6R)-3,4,5-trihydroxy-6-(2-phenylethoxy)tetrahydropyran-2-yl]methoxy]tetrahydropyran-3,4,5-triol	C20H30O10	/	OKUGUNDXBGUFPA-OCGSKHJZSA-N	/	/	Shikimates and Phenylpropanoids	Phenylethanoids	3.64	429.176	315.3	1.6	NEG	[M-H]-	level1	3.33517e+07	939379	5.25101e+06	2.37744e+07	1.38125e+07	1.85458e+07	1.1265e+07	1.78264e+07	8.44288e+06	1.75858e+07	4.33145e+06	8.67091e+06	9.96383e+06	2.41856e+06	5.71557e+06	1.39941e+07	1.43844e+07	1.70154e+07
3-O-Acetylpinobanksin	C17H14O6	52117-69-8	BJYHZSNSMVEQEH-SJORKVTESA-N	/	/	Shikimates and Phenylpropanoids	Dihydroflavonols	3.64	313.071	432.9	1.3	NEG	[M-H]-	level1	3.97416e+06	5.65255e+06	1.98965e+07	2.38604e+07	4.25672e+07	1.47065e+07	7.68405e+06	2.73699e+07	3.9357e+07	6.58345e+06	9.90566e+06	5.74956e+06	4.03456e+06	2.18635e+06	8.83692e+06	1.5911e+07	1.42207e+07	1.14084e+07
1-(2-hydroxy-5-methoxy-phenyl)ethanone	C9H10O3	705-15-7	MLIBGOFSXXWRIY-UHFFFAOYSA-N	/	/	Shikimates and Phenylpropanoids	/	3.63	165.055	288.1	2.3	NEG	[M-H]-	level1	2.14886e+07	2.11751e+07	1.48735e+07	1.05822e+08	3.03655e+07	1.56783e+07	8.55448e+06	1.02779e+07	1.42421e+07	1.27308e+07	8.14185e+06	3.61386e+06	5.45698e+07	2.53301e+07	2.18777e+07	1.84119e+07	1.91791e+07	1.97976e+07
5,7-Dihydroxychromone	C9H6O4	31721-94-5	NYCXYKOXLNBYID-UHFFFAOYSA-N	C09001	HMDB0032950	Polyketides	Chromones	3.63	177.019	258.4	1.8	NEG	[M-H]-	level1	1.29828e+08	6.51694e+06	1.82898e+07	4.36973e+07	1.43104e+08	3.1244e+06	2.46935e+07	1.02962e+07	2.98945e+08	1.71292e+07	8.55212e+06	3.38629e+07	3.81919e+07	5.56688e+07	6.96281e+07	6.04053e+07	6.2384e+07	6.31612e+07
7-Hydroxyflavanone	C15H12O3	6515-36-2	SWAJPHCXKPCPQZ-UHFFFAOYSA-N	/	/	Shikimates and Phenylpropanoids	Flavanones	3.63	241.085	334.3	2	POS	[M+H]+	level1	1.6319e+07	7.1476e+07	5.52364e+07	5.91038e+07	7.27924e+07	9.87034e+07	5.64271e+07	7.31025e+07	1.99734e+08	3.26421e+06	2.56676e+06	3.20773e+06	7.96376e+06	1.5766e+07	2.10413e+07	5.43219e+07	5.40389e+07	6.24282e+07
(E)-1,7-bis(3,4-dihydroxyphenyl)hept-4-en-3-one	C19H20O5	41137-87-5	VWHYFMQKJYFLCC-DUXPYHPUSA-N	/	/	Shikimates and Phenylpropanoids	Linear diarylheptanoids	3.63	311.127	287.3	1.7	POS	[M-H2O+H]+	level1	1.84208e+08	1.32306e+08	1.16233e+08	1.01082e+08	5.43128e+07	8.07536e+07	1.10126e+08	5.84826e+07	2.87019e+07	1.20992e+08	8.94056e+07	5.67245e+07	9.14541e+07	4.21604e+06	1.72986e+08	5.76459e+07	5.63413e+07	5.60915e+07
3,7-Dimethyluric acid	C7H8N4O3	13087-49-5	HMLZLHKHNBLLJD-UHFFFAOYSA-N	C16360	HMDB0001982	Alkaloids	Purine alkaloids	3.6	195.051	83.9	8.7	NEG	[M-H]-	level1	2.54795e+07	1.1174e+08	2.33662e+08	7.37999e+07	1.46659e+08	1.42293e+08	5.0773e+07	9.49131e+07	5.13525e+07	3.14678e+07	5.92139e+07	6.1678e+07	3.4844e+07	3.72374e+06	6.43087e+07	7.79079e+07	8.21903e+07	7.58612e+07
Flavin mononucleotide (FMN)	C17H21N4O9P	146-17-8	FVTCRASFADXXNN-SCRDCRAPSA-N	C00061	HMDB0001520	Alkaloids	pteridine alkaloids	3.56	437.09	307.3	8	NEG	[M-H2O-H]-	level1	8.39373e+06	7.82389e+06	5.22317e+07	6.88256e+07	1.00535e+07	6.86729e+07	6.45664e+06	8.67362e+06	3.89579e+06	6.9951e+06	9.54265e+07	1.46986e+07	4.64305e+06	2.12188e+06	1.12061e+08	2.81009e+07	2.98429e+07	3.03431e+07
Purine	C5H4N4	120-73-0	KDCGOANMDULRCW-UHFFFAOYSA-N	C15587	HMDB0001366	Alkaloids	Purine alkaloids	3.54	119.035	45.5	12.9	NEG	[M-H]-	level1	1.94248e+07	1.74564e+07	1.64451e+07	1.59672e+07	1.84434e+07	4.08666e+07	3.85508e+07	2.2923e+07	1.90084e+07	1.64145e+07	3.78031e+07	1.65017e+07	2.68971e+07	2.59638e+07	1.89796e+07	1.52394e+07	1.63379e+07	1.5284e+07
ISOPALMITIC ACID	C16H32O2	4669-02-7	ZONJATNKKGGVSU-UHFFFAOYSA-N		HMDB0031068	Lipids	Fatty acids and conjugates	2.75	255.233	649.3	0	NEG	[M-H]-	level2	1.97714e+07	3.49726e+07	4.12875e+07	4.62815e+07	4.70901e+07	4.75103e+07	4.19059e+07	6.25007e+07	4.28439e+07	4.53657e+07	4.41622e+07	3.43864e+07	5.83425e+07	1.84983e+07	3.79402e+07	4.47834e+07	5.43557e+07	5.34181e+07
Genistein	C15H10O5	446-72-0	TZBJGXHYKVUXJN-UHFFFAOYSA-N	C06563	HMDB0003217	Phenylpropanoids and polyketides	Isoflav-2-enes	2.75	269.045	537.4	0.1	NEG	[M-H]-	level2	2.87745e+06	3.75849e+06	4.1301e+06	3.18384e+06	5.82652e+06	2.84841e+06	9.78829e+06	1.10338e+07	7.71184e+06	1.07069e+07	9.657e+06	9.32451e+06	3.08481e+06	628532	4.24868e+06	5.91174e+06	5.29418e+06	5.18835e+06
Embelin	C17H26O4		IRSFLDGTOHBADP-UHFFFAOYSA-N	C10342	HMDB0251767	Organic oxygen metabolites	Carbonyl metabolites	2.75	293.175	434.2	0.2	NEG	[M-H]-	level2	1.95869e+07	2.22262e+07	2.45726e+07	2.82107e+07	2.14417e+07	1.92598e+07	2.9096e+07	2.38764e+07	1.92359e+07	2.7452e+07	1.72422e+07	1.57917e+07	3.11895e+07	1.90347e+07	2.03988e+07	1.20658e+07	1.21291e+07	1.26269e+07
Byakangelicol	C17H16O6		ORBITTMJKIGFNH-LLVKDONJSA-N	C16925	HMDB0302531	Phenylpropanoids and polyketides	Furanocoumarins	2.75	339.08	396.8	0.1	POS	[M+Na]+	level2	815174	1.69883e+06	355967	5.35049e+06	1.04536e+07	5.26449e+06	3.19151e+07	9.88024e+06	9.76767e+07	156751	139246	170897	802577	1.68098e+06	1.63471e+06	1.20853e+07	1.27041e+07	1.22675e+07
Daidzein	C15H10O4	486-66-8	ZQSIJRDFPHDXIC-UHFFFAOYSA-N	C10208	HMDB0003312	Phenylpropanoids and polyketides	Isoflav-2-enes	2.75	255.065	352.9	0	POS	[M+H]+	level2	6.59122e+06	1.14271e+07	1.58198e+07	1.34394e+07	1.94954e+07	7.4332e+06	2.89985e+07	3.13397e+07	1.8748e+07	1.43145e+07	1.3685e+07	1.34045e+07	3.59362e+07	1.1552e+07	3.56879e+07	2.65084e+07	2.11638e+07	2.75652e+07
Rutaecarpine	C18H13N3O	84-26-4	ACVGWSKVRYFWRP-UHFFFAOYSA-N	C09238	HMDB0042010	Organoheterocyclic metabolites	Pyridoindoles	2.75	310.09	342	0.1	POS	[M+Na]+	level2	399277	175722	8.26845e+06	1.30462e+07	1.64638e+07	2.86975e+06	1.46106e+07	3.89614e+06	1.24746e+07	1.5426e+06	8.36057e+07	9.90771e+06	665951	563145	2.53929e+06	1.06562e+07	1.13369e+07	1.13933e+07
Isoflavone base + 2O, O-Hex	C21H20O9		KYQZWONCHDNPDP-UHFFFAOYSA-N		HMDB0247842	Phenylpropanoids and polyketides	Isoflavonoid O-glycosides	2.75	417.118	314.5	0.1	POS	[M+H]+	level2	1.07856e+08	1.19219e+08	1.39815e+08	9.8548e+07	7.66292e+07	1.29256e+08	2.6846e+07	2.48968e+07	1.87301e+07	1.89942e+07	1.40065e+07	1.96678e+07	1.39488e+08	4.98943e+06	1.05322e+08	6.47447e+07	6.71828e+07	6.89332e+07
Peonidin-3-O-glucoside	C22H23O11	68795-37-9	ZZWPMFROUHHAKY-OUUKCGNVSA-O	C12141	HMDB0013689	Phenylpropanoids and polyketides	Flavonoid glycosides	2.75	463.123	285.5	0.1	POS	[M]+	level2	493895	1.69723e+06	1.75867e+06	2.24345e+07	1.17033e+06	79979	883687	1.47201e+06	2.69888e+06	7.04465e+07	9.58008e+07	9.86191e+07	96221.1	1.18016e+06	996096	1.055e+07	1.10841e+07	1.10041e+07
Hexamethylquercetagetin	C21H22O8	1251-84-9	CHXSDKWBSFDZEU-UHFFFAOYSA-N		HMDB0029308	Phenylpropanoids and polyketides	O-methylated flavonoids	2.75	403.138	274.2	0.1	POS	[M+H]+	level2	6.71633e+06	1.05175e+07	1.00211e+07	6.81732e+06	6.52456e+06	8.95427e+06	3.70887e+06	4.54594e+06	6.17564e+06	4.58353e+06	5.65442e+06	3.28544e+06	1.31872e+07	1.2358e+07	1.9538e+07	8.23088e+06	7.72375e+06	7.87423e+06
Pinolenic acid	C18H30O2	13237-97-3	HXQHFNIKBKZGRP-URPRIDOGSA-N		/	Fatty acids	Unsaturated fatty acids	2.75	277.217	649.7	0.2	NEG	[M-H]-	level2	4.50781e+06	8.13129e+06	1.17007e+07	1.17459e+07	1.41817e+07	1.1311e+07	1.3619e+07	1.57185e+07	7.78891e+06	7.56271e+06	7.45459e+06	8.01547e+06	4.0411e+06	2.43274e+06	3.4675e+06	8.43155e+06	8.43736e+06	8.42193e+06
Chaulmoogric Acid	C18H32O2		XMVQWNRDPAAMJB-UHFFFAOYSA-N		/	/	/	2.75	279.233	649.5	0.2	NEG	[M-H]-	level2	1.24255e+07	5.52416e+07	4.66094e+07	5.60701e+07	4.1486e+07	5.12864e+07	5.14099e+07	5.63769e+07	2.13896e+07	4.74018e+07	4.01885e+07	3.39223e+07	1.07394e+07	1.01179e+07	1.88099e+07	3.28157e+07	4.48414e+07	4.15072e+07
(Z)-6-Octadecenoic acid	C18H34O2	593-39-5	CNVZJPUDSLNTQU-SEYXRHQNSA-N		/	Fatty acids	Unsaturated fatty acids	2.75	281.249	649.2	0	NEG	[M-H]-	level2	1.0958e+07	2.00281e+07	3.01665e+07	3.24264e+07	2.71754e+07	4.22234e+07	5.07463e+07	7.752e+07	3.23678e+07	3.88277e+07	5.72862e+07	3.30775e+07	6.07117e+07	1.72169e+07	4.2201e+07	4.15783e+07	5.10566e+07	3.38432e+07
paederoside	C18H22O11S		OJISWUQNQQWEND-FCVLBCLDSA-N		/	/	/	2.75	469.07	506.3	0.2	POS	[M+Na]+	level2	19187.1	256498	522373	283700	347423	442085	718570	355508	519879	1.30798e+07	1.33535e+07	1.82693e+07	0	0	277735	5.85071e+06	5.72134e+06	6.08327e+06
18 beta-Glycyrrhetintic Acid	C30H46O4		MPDGHEJMBKOTSU-YKLVYJNSSA-N		/	/	/	2.75	469.332	474.6	0.1	NEG	[M-H]-	level2	9.47601e+06	6.0247e+06	5.31854e+06	2.5931e+06	4.91022e+06	2.5825e+06	8.11606e+06	2.08904e+07	7.43885e+06	9.15823e+06	5.26802e+06	6.1913e+06	5.73031e+06	948713	6.24456e+06	5.42866e+06	5.48976e+06	5.3948e+06
Hypericin	C30H16O8		YDOIFHVUBCIUHF-UHFFFAOYSA-N		/	/	/	2.75	503.077	406.9	0.1	NEG	[M-H]-	level2	2.80708e+06	2.04999e+07	1.68654e+07	1.93739e+06	2.66352e+06	1.65385e+06	2.00626e+06	2.13609e+06	3.40504e+06	4.97368e+07	7.2331e+07	8.51925e+07	1.52338e+06	1.8612e+06	7.51673e+06	1.54601e+07	1.64516e+07	1.7084e+07
(2S,3S,4S,5R,6S)-3,4,5-trihydroxy-6-[5-hydroxy-2-(4-hydroxyphenyl)-6-methoxy-4-oxochromen-7-yl]oxyoxane-2-carboxylic acid	C22H20O12		GVEZRDBRYNJUDQ-QSUZLTIMSA-N		/	/	/	2.75	477.102	314.3	0.2	POS	[M+H]+	level2	0	159047	639344	77539.3	190260	156954	365280	949434	972950	5.43103e+06	8.26484e+08	141641	7.133e+06	375940	636334	4.31388e+07	4.39697e+07	4.4172e+07
Demethylwedelolactone	C15H8O7		LUTYTNLPIUCKBJ-UHFFFAOYSA-N		/	/	/	2.75	299.019	307.2	0	NEG	[M-H]-	level2	7.23423e+07	2.19302e+07	6.65624e+07	1.38746e+08	1.16248e+08	8.35459e+07	8.87504e+07	2.15153e+08	2.04827e+08	3.22197e+08	4.07453e+08	4.62578e+08	3.73644e+07	2.08447e+07	1.12649e+08	1.23715e+08	1.22099e+08	1.31755e+08
Homoplantaginin	C22H22O11		GCLAFEGUXXHIFT-IWLDQSELSA-N		/	/	/	2.75	463.124	288.1	0	POS	[M+H]+	level2	0	1.56651e+06	1.76042e+06	3.35788e+06	366127	79979	885827	1.49479e+06	2.70926e+06	6.77837e+07	8.7816e+07	9.73098e+07	96221.1	1.11748e+06	245700	1.04685e+07	1.10217e+07	1.07797e+07
Magnocurarine	C19H24NO3		CLWOXNLVWMXBRD-QGZVFWFLSA-O		/	/	/	2.75	337.16	48.8	0.2	POS	[M+Na]+	level2	1.17886e+07	5.37977e+07	1.16917e+08	8.32951e+07	7.30246e+07	1.73893e+07	3.84056e+07	3.25647e+07	9.02864e+06	7.93201e+06	2.35437e+07	5.91373e+06	3.48951e+07	1.34033e+06	9.298e+06	4.48079e+07	4.34321e+07	4.4096e+07
Juglone	C10H6O3	481-39-0	KQPYUDDGWXQXHS-UHFFFAOYSA-N	C03840	HMDB0030773	Polyketides	Naphthoquinones	2.74	173.024	648.3	0.4	NEG	[M-H]-	level2	5.51397e+06	4.75819e+06	5.77518e+06	5.39314e+06	4.95068e+06	4.27646e+06	4.828e+06	4.36139e+06	5.30621e+06	64563.6	7.59327e+06	8.98627e+06	5.23525e+06	3.61047e+06	6.14428e+06	5.02522e+06	5.00802e+06	5.12468e+06
2,3-dihydroxypropyl hexadecanoate [IIN-based on	C19H38O4		QHZLMUACJMDIAE-UHFFFAOYSA-N		HMDB0245964	Lipids	Monoradylglycerols	2.74	313.273	530.7	0.6	POS	[M-H2O+H]+	level2	735670	650846	1.28981e+06	2.51619e+06	2.15656e+06	1.10848e+06	1.27077e+06	713684	1.16744e+06	526837	1.16186e+06	799515	612759	116048	1.03127e+06	1.04877e+06	1.24134e+06	1.06699e+06
Methyl hexadecanoate	C17H34O2	112-39-0	FLIACVVOZYBSBS-UHFFFAOYSA-N	C16995	HMDB0061859	Lipids	Fatty acid esters	2.74	315.253	480.1	0.8	NEG	[M+HCOO]-	level2	4.21721e+07	7.37524e+07	6.22891e+08	2.92075e+08	1.06136e+08	1.17985e+08	1.45539e+08	1.55844e+08	7.3365e+07	6.63594e+07	1.8747e+08	7.01684e+07	3.97605e+08	1.76751e+08	1.03506e+09	2.61677e+08	2.24103e+08	2.63947e+08
Silibinin	C25H22O10	22888-70-6	SEBFKMXJBCUCAI-UHFFFAOYSA-N	C07610	HMDB0030583	Lignans, neolignans and related metabolites		2.74	505.112	422.6	0	POS	[M+Na]+	level2	1.15291e+07	7.58141e+06	1.72056e+07	2.09116e+07	2.36668e+07	5.50747e+06	3.66218e+07	2.77993e+07	3.19852e+07	7.86523e+06	1.32446e+07	8.5725e+06	9.13066e+06	0	2.29844e+07	1.90328e+07	2.47197e+07	2.04578e+07
(2R,3R)-2-(3,4-dihydroxyphenyl)-3,4-dihydro-2H-chromene-3,5,7-triol	C15H14O6	490-46-0	PFTAWBLQPZVEMU-UKRRQHHQSA-N	C09727	HMDB0001871	Phenylpropanoids and polyketides	Flavans	2.74	313.07	389	0.5	POS	[M+Na]+	level2	1.27051e+07	2.73235e+07	3.31212e+07	2.7021e+06	1.9342e+06	1.30779e+06	1.68111e+06	3.35094e+06	4.25837e+06	235580	932086	1.27261e+06	4.85392e+08	6.18637e+06	1.37986e+08	2.93996e+07	2.85347e+07	2.84236e+07
Myricetin	C15H10O8	529-44-2	IKMDFBPHZNJCSN-UHFFFAOYSA-N	C10107	HMDB0002755	Phenylpropanoids and polyketides	Flavones	2.74	317.03	378.3	0.5	NEG	[M-H]-	level2	7.32877e+07	1.27002e+06	4.66676e+06	5.38797e+06	2.31958e+07	6.8137e+06	1.05423e+07	5.27201e+06	5.02513e+07	1.63e+07	1.51516e+07	1.5331e+07	1.05377e+08	5.75293e+06	3.49357e+07	1.32227e+07	1.16748e+07	7.25558e+06
Glycitein	C16H12O5	40957-83-3	DXYUAIFZCFRPTH-UHFFFAOYSA-N	C14536	HMDB0005781	Phenylpropanoids and polyketides	Isoflav-2-enes	2.74	285.075	358.2	0.8	POS	[M+H]+	level2	1.73592e+07	2.96514e+07	8.12893e+07	6.00497e+07	1.16484e+08	5.84233e+07	1.23589e+08	6.86343e+07	7.94592e+07	2.53494e+06	2.00335e+08	2.07543e+07	5.40676e+07	4.38533e+07	6.02767e+07	5.80581e+07	6.09844e+07	5.89393e+07
Isopimpinellin	C13H10O5	482-27-9	DFMAXQKDIGCMTL-UHFFFAOYSA-N	C02162	HMDB0034312	Phenylpropanoids and polyketides	Furanocoumarins	2.74	247.06	356.5	0.8	POS	[M+H]+	level2	1.38367e+06	7.31505e+06	4.03979e+06	3.17187e+06	5.53213e+06	5.16696e+06	4.51089e+06	6.22957e+06	5.42659e+06	1.35956e+07	4.23917e+06	2.15548e+06	657622	2.18884e+06	2.73652e+06	5.14739e+06	5.54672e+06	4.9872e+06
5,7-dihydroxy-2-(4-hydroxyphenyl)-8-[3,4,5-trihydroxy-6-(hydroxymethyl)oxan-2-yl]-6-(3,4,5-trihydroxyoxan-2-yl)chromen-4-one	C26H28O14	73543-87-0	OVMFOVNOXASTPA-UHFFFAOYSA-N		HMDB0030803	Phenylpropanoids and polyketides	Flavonoid glycosides	2.74	563.14	336.9	0.5	NEG	[M-H]-	level2	9.4652e+06	1.11835e+08	1.2572e+08	1.48528e+08	1.66962e+08	1.89392e+08	3.40939e+08	4.50263e+08	2.07647e+08	4.81503e+07	1.29247e+08	1.02957e+08	1.0084e+08	605748	1.08561e+08	1.10505e+08	7.19642e+07	1.14843e+08
4-methoxy-7H-furo[3,2-g]chromen-7-one	C12H8O4	484-20-8	BGEBZHIAGXMEMV-UHFFFAOYSA-N	C01557	HMDB0030637	Phenylpropanoids and polyketides	Furanocoumarins	2.74	217.049	316.9	0.5	POS	[M+H]+	level2	3.29255e+07	2.80841e+07	2.04175e+07	2.08162e+07	2.11552e+07	2.51044e+07	1.9381e+07	2.45707e+07	5.078e+07	1.48591e+07	1.58771e+07	1.37348e+07	2.85257e+07	3.54743e+06	3.81286e+07	2.31474e+07	2.26917e+07	3.3079e+07
Sinensetin	C20H20O7	2306-27-6	LKMNXYDUQXAUCZ-UHFFFAOYSA-N	C10186	HMDB0036633	Phenylpropanoids and polyketides	O-methylated flavonoids	2.74	373.127	282.9	0.7	POS	[M+H]+	level2	4.2871e+07	2.52507e+07	3.82699e+07	3.45992e+07	2.44975e+07	2.5931e+07	3.06059e+07	2.97393e+07	2.2772e+07	1.33064e+07	1.34008e+07	1.68371e+07	9.25522e+07	1.13577e+07	1.49181e+08	2.86781e+07	4.62608e+07	2.86275e+07
1,4-naphthalene-dione	C10H6O2		FRASJONUBLZVQX-UHFFFAOYSA-N	C02617	HMDB0244221	Benzenoids	Naphthoquinones	2.74	158.037	281.8	0.7	NEG	[M]-	level2	3.94096e+06	2.32814e+06	8.19637e+06	8.78557e+06	1.081e+07	922812	9.39326e+06	1.61469e+07	8.53763e+06	1.07645e+08	1.05394e+08	1.02501e+08	4.32594e+06	155805	1.28763e+06	3.60893e+07	3.83118e+07	4.03967e+07
Gallocatechin	C15H14O7		XMOCLSLCDHWDHP-DOMZBBRYSA-N		HMDB0302404	Phenylpropanoids and polyketides	Flavans	2.74	305.069	261.8	0.3	NEG	[M-H]-	level2	4.57377e+07	5.60759e+06	8.65064e+06	1.92057e+07	1.91241e+07	2.15421e+07	1.30813e+07	1.44099e+07	2.47921e+07	2.57379e+07	5.94981e+06	1.45321e+07	6.1044e+06	1.90257e+07	8.4984e+06	1.4185e+07	1.47647e+07	1.75201e+07
Protocatechualdehyde	C7H6O3	139-85-5	IBGBGRVKPALMCQ-UHFFFAOYSA-N	C16700	HMDB0059965	Organic oxygen metabolites	Carbonyl metabolites	2.74	137.024	240.4	0.4	NEG	[M-H]-	level2	5.61028e+07	1.01127e+07	3.72335e+07	7.88651e+07	1.08671e+08	1.11223e+07	1.92938e+07	1.56924e+07	4.66636e+07	2.54087e+07	2.86328e+07	2.74255e+07	6.91184e+07	1.15054e+09	7.88769e+07	1.2065e+08	1.22138e+08	1.19743e+08
Maltol	C6H6O3	118-71-8	XPCTZQVDEJYUGT-UHFFFAOYSA-N	C11918	HMDB0030776	Organoheterocyclic metabolites	Pyranones and derivatives	2.74	127.039	240.1	0.2	POS	[M+H]+	level2	3.30835e+07	3.64196e+07	1.76737e+07	1.80903e+07	2.73871e+07	3.55344e+07	4.68926e+07	4.00366e+07	3.46453e+07	4.16412e+07	1.07348e+07	2.35001e+07	1.41167e+07	3.36905e+07	3.44734e+07	4.68322e+07	3.35474e+07	4.11568e+07
Sinapoylcholine	C16H24NO5	84123-22-8	HUJXHFRXWWGYQH-UHFFFAOYSA-O	C00933	HMDB0029379	Phenylpropanoids and polyketides	Hydroxycinnamic acids and derivatives	2.74	310.164	225.6	0.5	POS	[M]+	level2	2.2312e+08	2.16119e+08	1.49776e+08	1.32747e+08	9.50655e+07	4.20129e+06	1.88629e+06	601305	737208	1.77921e+06	1.34207e+06	1.60415e+06	1.65242e+06	881061	829389	5.72578e+07	5.9446e+07	5.90836e+07
Gallic acid	C7H6O5	149-91-7	LNTHITQWFMADLM-UHFFFAOYSA-N	C01424	HMDB0005807	Benzenoids	Benzoic acids and derivatives	2.74	169.014	106.5	0.3	NEG	[M-H]-	level2	4.70333e+07	5.7279e+06	1.07881e+08	3.18972e+07	2.86709e+07	1.27976e+07	2.33978e+07	5.84344e+06	3.82516e+07	1.63248e+07	1.39995e+07	1.53743e+06	9.77056e+06	7.67636e+06	8.95419e+06	2.70165e+07	2.8172e+07	2.79016e+07
Farrerol	C17H16O5		DYHOLQACRGJEHX-UHFFFAOYSA-N		/	/	/	2.74	299.092	663.9	0.8	NEG	[M-H]-	level2	1.31471e+07	2.86351e+07	2.21834e+07	2.28607e+07	2.58386e+07	5.03446e+07	2.50237e+07	2.33466e+07	1.62611e+07	1.13205e+07	8.70555e+06	1.0386e+07	1.42126e+07	1.01384e+07	1.4389e+07	1.86554e+07	2.12463e+07	2.50518e+07
Triptophenolide	C20H24O3		KPXIBWGPZSPABK-FXAWDEMLSA-N		/	/	/	2.74	313.179	512.9	0.5	POS	[M+H]+	level2	8.63084e+06	146750	172572	351010	49926.8	30340.4	434071	96535.9	979811	649473	1.6667e+06	6.35448e+08	381033	12114.9	229382	5.05415e+07	5.55514e+07	5.60744e+07
6-Methoxyflavone	C16H12O3		XZQLSABETMKIGG-UHFFFAOYSA-N		/	/	/	2.74	253.086	506.4	0.1	POS	[M+H]+	level2	624548	7.93077e+06	1.23176e+07	8.29113e+06	9.0946e+06	9.63431e+06	9.94917e+06	1.05827e+07	1.16841e+07	0	0	16291	66048	2.55389e+07	2.64162e+06	6.61338e+06	6.22269e+06	6.58495e+06
Icaritin	C21H20O6		TUUXBSASAQJECY-UHFFFAOYSA-N		/	/	/	2.74	369.133	505.1	0.1	POS	[M+H]+	level2	329148	1.50356e+07	1.71623e+07	4.26594e+06	6.34585e+06	9.18022e+06	2.61896e+07	5.26343e+07	1.31339e+07	38174.6	0	14625.5	319936	219632	6.07632e+06	9.48316e+06	1.01093e+07	1.04916e+07
Tectochrysin	C16H12O4		IRZVHDLBAYNPCT-UHFFFAOYSA-N		/	/	/	2.74	267.066	489.3	0.4	NEG	[M-H]-	level2	2.72279e+06	1.10826e+07	3.07992e+07	2.29619e+07	3.35778e+07	7.44999e+07	3.00413e+07	4.01752e+07	1.82392e+07	253384	4.5144e+06	3.47721e+06	1.88641e+06	459600	1.53298e+07	1.52057e+07	1.56997e+07	1.68778e+07
Benzoylgomisin O	C30H32O8		XUGSROZUUURBSW-XOWTYJCDSA-N		/	/	/	2.74	543.2	471.9	0.7	POS	[M+Na]+	level2	799420	3.98098e+06	4.32745e+06	2.95537e+06	2.01347e+06	1.69717e+07	878241	698429	893082	0	15219.3	0	731345	6.00445e+06	2.22479e+06	3.068e+06	3.02808e+06	3.3215e+06
Cryptotanshinone	C19H20O3		GVKKJJOMQCNPGB-JTQLQIEISA-N		/	/	/	2.74	297.148	463.4	0.3	POS	[M+H]+	level2	116562	4.21895e+06	2.9856e+06	422562	520216	3.10891e+06	1.08845e+08	7.85106e+06	2.81506e+08	1.53544e+07	1.87318e+07	1.00904e+09	318062	127096	123361	1.12337e+08	1.15456e+08	1.16877e+08
Senecionine	C18H25NO5		HKODIGSRFALUTA-JTLQZVBZSA-N		/	/	/	2.74	336.18	462	0.3	POS	[M+H]+	level2	46488.7	148773	80452.7	161014	65216.4	0	120958	92204.9	23275.9	1.56133e+06	711834	5.14472e+08	226122	401835	99897.4	3.99318e+07	4.13177e+07	4.28243e+07
8-(1,2-dihydroxy-3-methylbut-3-enyl)-7-methoxychromen-2-one [IIN-based on	C15H16O5		DKEANOQWICTXTP-UHFFFAOYSA-N		/	/	/	2.74	575.19	397.8	0.5	POS	[2M+Na]+	level2	8.23025e+06	1.77467e+07	1.53553e+07	5.894e+06	8.33497e+06	7.7448e+06	1.37467e+06	1.6408e+06	2.754e+06	1.12586e+07	8.34921e+06	1.13064e+07	3.78559e+06	6.97382e+06	5.6628e+06	7.41571e+06	7.35572e+06	7.40789e+06
6,4'-Dimethoxyisoflavone-7-glucoside	C23H24O10		YLYJXNTZVUEFJZ-DODNOZFWSA-N		/	/	/	2.74	297.075	383.7	0.5	POS		level2	5.15522e+06	1.66533e+07	1.16017e+07	5.57936e+06	6.37368e+06	5.19322e+06	1.21451e+07	6.43423e+06	8.0773e+06	248125	1.52501e+06	160936	3.05509e+06	3.20467e+06	5.4942e+06	5.03136e+06	5.56966e+06	5.22318e+06
isorhapontin	C21H24O9		KLPUXMNQDCUPNO-DXKBKAGUSA-N		/	/	/	2.74	419.134	346.5	0.4	NEG	[M-H]-	level2	7.39188e+06	3.84246e+06	7.22434e+06	6.66429e+06	7.46498e+06	3.80668e+06	7.02842e+07	1.37152e+07	1.92673e+07	1.2129e+07	1.52523e+07	2.34323e+07	1.74348e+07	9.00799e+06	1.12794e+07	1.35012e+07	1.35356e+07	1.0932e+07
Baicalein	C15H10O5		FXNFHKRTJBSTCS-UHFFFAOYSA-N		/	/	/	2.74	271.06	342.7	0.9	POS	[M+H]+	level2	3.25368e+07	1.26578e+08	1.46693e+08	1.3693e+08	2.38197e+08	2.43195e+08	1.34211e+08	1.22744e+08	2.30197e+08	1.28824e+08	2.03253e+08	1.52325e+08	6.11931e+07	6.53357e+06	1.46448e+08	1.87534e+08	1.39859e+08	1.98025e+08
(2S,3S,4S,5R,6S)-3,4,5-trihydroxy-6-(5-hydroxy-4-oxo-2-phenylchromen-7-yl)oxyoxane-2-carboxylic acid	C21H18O10		IDRSJGHHZXBATQ-ZFORQUDYSA-N		/	/	/	2.74	431.097	338.3	0.7	POS	[M+H]+	level2	467692	2.63484e+06	4.7968e+06	1.8401e+06	2.67458e+06	225190	5.25371e+06	5.63526e+06	985868	7.07647e+06	1.67098e+08	1.03316e+06	3.59094e+06	1.04041e+06	8.74069e+06	1.92781e+07	1.979e+07	1.9472e+07
Lycobetaine	C16H12NO3+		DFQOXFIPAAMFAU-UHFFFAOYSA-O		/	/	/	2.74	266.081	336.1	0.7	POS	[M+]	level2	986380	1.15211e+07	1.95746e+07	1.948e+07	3.89864e+07	9.34112e+07	5.56286e+07	5.50629e+07	2.96122e+07	419028	3.97514e+06	329468	1.3684e+06	434157	3.05797e+06	2.54324e+07	2.4746e+07	2.54409e+07
Diffractaic acid	C20H22O7	436-32-8	MIJKZXWOOXIEEU-UHFFFAOYSA-N		/	Polyketides	Depsides	2.74	375.144	316.5	0.8	POS	[M+H]+	level2	2.83777e+07	2.88842e+07	2.84572e+07	2.86651e+07	2.75168e+07	4.06542e+07	2.7341e+07	3.09827e+07	1.80017e+07	2.38663e+07	2.18805e+07	1.56638e+07	2.74101e+07	4.15608e+06	4.69237e+07	2.43663e+07	2.56534e+07	2.7462e+07
Licoflavone A	C20H18O4		HJGURBGBPIKRER-UHFFFAOYSA-N		/	/	/	2.74	323.127	312.1	0.7	POS	[M+H]+	level2	6.61581e+07	1.58531e+08	7.19908e+07	7.07866e+07	6.73116e+07	3.53707e+07	7.66577e+07	7.77402e+07	2.04317e+07	2.77912e+07	3.1154e+07	2.61405e+07	1.21148e+08	5.42644e+06	1.36797e+08	7.31834e+07	7.27665e+07	7.33377e+07
Bakuchiol	C18H24O		LFYJSSARVMHQJB-QIXNEVBVSA-N		/	/	/	2.74	279.17	263.3	0.8	POS	[M+Na]+	level2	1.45757e+07	2.48653e+06	1.62866e+06	2.05733e+06	4.38239e+07	1.90929e+06	1.22058e+07	1.48084e+07	1.28399e+08	1.70406e+06	1.77622e+06	1.51475e+06	497741	290188	1.17907e+06	8.02478e+06	8.70638e+06	8.3489e+06
Caffeic acid hexoside	C15H18O9		WQSDYZZEIBAPIN-UHFFFAOYSA-N		/	/	/	2.74	341.087	228.1	0.5	NEG	[M-H]-	level2	3.8517e+08	7.53093e+07	5.07184e+07	3.64236e+07	2.02999e+07	5.7556e+07	3.13132e+06	1.84175e+06	2.47872e+06	3.46143e+08	5.20644e+06	1.16205e+07	3.11231e+07	6.05084e+06	5.66439e+06	6.96377e+07	7.11389e+07	7.20454e+07
Lycopsamine N-oxide	C15H25NO6		DNAWGBOKUFFVMB-FVZLBROTSA-N		/	/	/	2.74	316.175	216.3	0.6	POS	[M+H]+	level2	1.8514e+07	1.61731e+06	590520	1.1787e+06	9.37722e+06	1.1852e+07	8.87492e+06	1.02622e+07	2.25673e+07	4.7793e+06	761334	5.37041e+06	2.46418e+07	2.72807e+09	181484	1.80541e+08	1.85735e+08	1.85061e+08
Intermedine	C15H25NO5		SFVVQRJOGUKCEG-OPQSFPLASA-N		/	/	/	2.74	300.18	206.3	0.7	POS	[M+H]+	level2	3.23633e+06	2.41955e+06	941679	881260	3.37889e+06	359126	4.31822e+06	2.65479e+06	1.21368e+07	799449	404803	7.12013e+06	693026	5.23687e+08	788167	5.71121e+07	5.76964e+07	4.85797e+07
Lupinine	C10H19NO		HDVAWXXJVMJBAR-VHSXEESVSA-N		/	/	/	2.74	170.154	203.9	0.2	POS	[M+H]+	level2	0	11464.9	218258	113719	15645.5	11953.7	272315	4.4364e+07	9.22299e+06	5222.84	0	7357.14	57396.9	24669.2	32332.6	3.49241e+06	4.32029e+06	4.00174e+06
Oxalic acid	C2H2O4	144-62-7	MUBZPKHOEPUJKR-UHFFFAOYSA-N	C00209	HMDB0002329	Fatty acids	Dicarboxylic acids	2.74	88.988	650.7	0	NEG	[M-H]-	level2	8.5349e+06	3.81045e+06	3.53841e+06	4.22807e+06	3.75086e+06	5.17182e+06	3.03802e+06	2.74823e+06	5.11976e+06	2.76049e+06	2.8867e+06	2.98583e+06	3.02428e+06	3.36158e+06	3.22049e+06	6.46704e+06	3.97338e+06	4.87763e+06
Pinoresinol Diglucoside	C32H42O16	63902-38-5	ZJSJQWDXAYNLNS-FUPWJLLWSA-N	/	/	Shikimates and Phenylpropanoids	Furofuranoid lignans	2.74	681.239	252.2	0.8	NEG	[M-H]-	level2	2.59344e+07	3.54182e+07	6.98188e+07	3.67052e+07	3.66364e+06	3.6096e+07	1.06896e+08	2.74387e+07	4.97619e+06	6.41529e+07	1.69145e+07	4.40422e+07	2.46695e+08	1.29788e+07	6.13768e+07	4.48026e+07	4.633e+07	4.55468e+07
1,2,3,6-Tetrahydropyridine-4-carboxylic acid	C6H9NO2		KRVDMABBKYMBHG-UHFFFAOYSA-N	C13694	HMDB0253644	Organoheterocyclic metabolites	Hydropyridines	2.73	128.07	718.5	1.2	POS	[M+H]+	level2	4.6448e+06	5.63043e+06	1.95442e+06	4.04928e+06	8.24702e+06	3.73899e+06	6.54511e+06	5.28209e+06	6.2664e+06	4.89513e+06	5.54619e+06	4.88081e+06	5.37742e+06	4.71999e+06	4.65059e+06	6.93306e+06	4.73805e+06	5.02855e+06
4-Ethoxy-4-oxobut-2-enoic acid	C6H8O4		XLYMOEINVGRTEX-UHFFFAOYSA-N		HMDB0246416	Lipids	Fatty acid esters	2.73	143.035	667.6	1.2	NEG	[M-H]-	level2	8.15334e+06	25721.7	5.04712e+07	6.00486e+07	7.80366e+07	5.6107e+07	6.64288e+07	4.38494e+07	9.55754e+06	5.06291e+07	6.3761e+07	4.94791e+07	5.07003e+07	4.89427e+06	4.19336e+07	5.30721e+07	5.41622e+07	5.08877e+07
Moracin M	C14H10O4	56317-21-6	LHPRYOJTASOZGJ-UHFFFAOYSA-N		HMDB0033307	Shikimates and Phenylpropanoids|	2-arylbenzofurans	2.73	241.051	665.1	0.1	NEG	[M-H]-	level2	1.47772e+07	3.08181e+07	2.73169e+07	2.60191e+07	2.87816e+07	4.86611e+07	3.61377e+07	2.72011e+07	2.80549e+07	8.74848e+06	7.64269e+06	9.64163e+06	1.10559e+07	7.38708e+06	1.40749e+07	1.95723e+07	2.31611e+07	2.53175e+07
Galangin	C15H10O5	548-83-4	VCCRNZQBSJXYJD-UHFFFAOYSA-N	C10044	HMDB0029521	Phenylpropanoids and polyketides	Flavones	2.73	271.06	369.6	1.4	POS	[M+H]+	level2	1.29514e+08	1.93658e+08	2.17994e+08	2.16403e+08	2.61812e+08	2.51383e+08	2.33427e+08	2.2945e+08	2.29647e+08	3.70659e+08	2.5601e+08	3.27931e+08	7.16809e+07	5.40908e+06	2.50981e+08	2.34209e+08	2.43997e+08	2.47604e+08
2-(2,4-Dihydroxyphenyl)-5-hydroxy-8,8-dimethyl-3-(3-methylbut-2-enyl)pyrano[2,3-h]chromen-4-one	C25H24O6	62596-29-6	XFFOMNJIDRDDLQ-UHFFFAOYSA-N	C10106	HMDB0036631	Shikimates and Phenylpropanoids|	Flavones	2.73	421.164	483.8	1.4	POS	[M+H]+	level2	0	0	109407	0	47010.6	0	0	0	4.79691e+07	18491.4	36118.6	17268.2	0	46549.2	0	3.59798e+06	3.72796e+06	3.77398e+06
12-Oxo-phytodienoic acid	C18H28O3	85551-10-6	PMTMAFAPLCGXGK-JMTMCXQRSA-N	C01226	HMDB0301804	Lipids	Eicosanoids	2.73	291.196	471.3	1.4	NEG	[M-H]-	level2	2.02536e+08	2.2584e+08	2.26631e+08	1.58255e+08	2.36332e+08	2.03508e+08	2.61772e+08	1.38539e+08	2.23217e+08	2.60017e+07	5.24866e+07	2.89957e+07	2.21269e+08	2.86252e+07	1.27397e+08	1.52165e+08	1.03844e+08	1.56366e+08
FA 18:3+1O	C18H30O3		RIGGEAZDTKMXSI-UHFFFAOYSA-N		HMDB0247705	Lipids	Lineolic acids and derivatives	2.73	293.212	469.6	0.4	NEG	[M-H]-	level2	9.43742e+08	1.81313e+09	1.51407e+09	2.34738e+09	1.87023e+09	1.62493e+09	1.61793e+09	1.96943e+09	1.05311e+08	5.35106e+08	3.4943e+08	3.7729e+08	1.45585e+09	1.57736e+08	1.1672e+09	1.21072e+09	1.24539e+09	1.25933e+09
Isoimperatorin	C16H14O4		IGWDEVSBEKYORK-UHFFFAOYSA-N	C16976	HMDB0253646	Phenylpropanoids and polyketides	Furanocoumarins	2.73	269.081	457.9	1.3	NEG	[M-H]-	level2	2.94644e+07	1.24251e+08	3.56296e+08	2.31171e+08	3.07752e+08	4.1351e+08	6.46847e+08	5.61587e+08	6.22859e+08	1.85392e+07	2.66863e+07	1.83735e+07	1.43817e+07	5.33625e+07	1.10988e+08	2.65347e+08	2.67115e+08	2.69502e+08
6-[3-[(3,4-dimethoxyphenyl)methyl]-4-methoxy-2-(methoxymethyl)butyl]-4-methoxy-1,3-benzodioxole	C24H32O7		RCFGIEPQSDGMJJ-UHFFFAOYSA-N		HMDB0255621	Lignans, neolignans and related metabolites		2.73	415.211	431.7	0.2	POS	[M-H2O+H]+	level2	1.57548e+07	2.6488e+07	1.91595e+07	1.78615e+07	1.88373e+07	1.15448e+07	2.86119e+07	2.48389e+07	1.33032e+07	2.01039e+07	1.92824e+07	8.32097e+07	2.22616e+07	1.37857e+07	2.98152e+07	2.39475e+07	2.38856e+07	2.33512e+07
methyl 4-hydroxy-3,5-dimethoxybenzoate	C10H12O5		ZMXJAEGJWHJMGX-UHFFFAOYSA-N		HMDB0254615	Benzenoids	Benzoic acids and derivatives	2.73	235.06	417.5	1.1	POS	[M+Na]+	level2	3.3847e+06	6.83501e+06	8.17627e+06	1.50545e+07	1.76856e+07	2.47249e+07	3.87091e+07	1.32551e+08	4.84845e+07	2.2649e+06	359555	1.57111e+06	348181	475570	1.34344e+06	2.0217e+07	2.05084e+07	2.06491e+07
Xanthotoxol	C11H6O4	2009-24-7	JWVYQQGERKEAHW-UHFFFAOYSA-N	C00841	HMDB0029457	Phenylpropanoids and polyketides	Furanocoumarins	2.73	203.034	417.4	0.9	POS	[M+H]+	level2	1.07713e+06	1.93546e+06	2.28699e+06	3.8294e+06	4.88094e+06	6.52036e+06	1.00158e+07	3.43252e+07	1.29508e+07	3.49599e+06	14527.6	1.44017e+06	44254.4	155924	284278	5.40758e+06	5.89117e+06	5.40901e+06
Pterocarpan base + 1O, 1MeO	C16H14O4		NSRJSISNDPOJOP-UHFFFAOYSA-N		HMDB0254403	Phenylpropanoids and polyketides	Furanoisoflavonoids	2.73	269.081	414.7	0.1	NEG	[M-H]-	level2	1.05155e+07	6.38152e+06	1.31667e+07	1.47643e+07	2.1892e+07	7.18623e+07	4.13499e+07	6.175e+07	5.11903e+07	7.33216e+06	658674	184458	1.59211e+06	2.05695e+08	7.26493e+06	2.75778e+07	2.87525e+07	2.80288e+07
Isoliquiritigenin	C15H12O4	961-29-5	DXDRHHKMWQZJHT-FPYGCLRLSA-N	C08650	HMDB0037316	Phenylpropanoids and polyketides	Chalcones and dihydrochalcones	2.73	257.08	401.2	0.3	POS	[M+H]+	level2	694649	2.90849e+06	2.18154e+06	2.12146e+06	2.99992e+06	1.72459e+07	7.02865e+07	8.15539e+06	1.43521e+07	2.73895e+06	2.67369e+06	1.39084e+06	470670	2.01464e+07	1.80348e+06	7.95153e+06	7.80852e+06	7.84685e+06
Xanthyletin	C14H12O3		QOTBQNVNUBKJMS-UHFFFAOYSA-N	C09317	HMDB0302525	Phenylpropanoids and polyketides	Pyranocoumarins	2.73	251.07	373.3	1	POS	[M+Na]+	level2	1.57629e+08	6.33963e+08	4.15097e+08	3.02276e+08	3.51092e+08	6.51408e+08	2.26419e+08	3.07485e+08	1.99914e+08	3.67556e+06	3.06341e+06	2.20437e+06	2.95554e+07	3.63157e+06	1.52988e+08	2.4515e+08	2.49707e+08	2.57739e+08
Wedelolactone	C16H10O7		XQDCKJKKMFWXGB-UHFFFAOYSA-N	C10541	HMDB0259891	Phenylpropanoids and polyketides	Coumestans	2.73	313.035	371.6	1	NEG	[M-H]-	level2	1.05127e+07	3.31981e+06	1.6183e+07	1.60485e+07	1.35632e+08	1.19354e+07	5.09408e+07	2.21604e+07	6.17218e+07	5.37512e+07	5.41278e+07	3.87011e+07	1.13357e+07	9.58505e+06	4.17353e+06	3.12117e+07	3.08509e+07	2.79739e+07
Aflatoxin B2	C17H14O6	7220-81-7	WWSYXEZEXMQWHT-UHFFFAOYSA-N	C16753	HMDB0035208	Polyketides	Aflatoxins	2.73	315.086	362.8	1.4	POS	[M+H]+	level2	2.98699e+06	1.04757e+08	2.77415e+07	1.21792e+07	4.02145e+07	3.30604e+07	2.1679e+08	3.69889e+08	7.70211e+08	5.24675e+06	4.14215e+06	3.09915e+06	5.54135e+07	7.44012e+06	3.41958e+07	1.34955e+08	1.39647e+08	1.41518e+08
Puerarin	C21H20O9	3681-99-0	HKEAFJYKMMKDOR-VPRICQMDSA-N	C10524	HMDB0240265	Phenylpropanoids and polyketides	Isoflavonoid C-glycosides	2.73	415.103	348.1	1.4	NEG	[M-H]-	level2	1.50586e+06	2.60245e+06	2.9919e+06	4.49719e+07	7.6874e+07	7.30323e+07	4.22508e+07	4.55485e+07	4.53137e+07	3.84166e+07	3.7033e+07	3.45616e+07	2.11771e+06	6.68821e+06	2.68105e+06	3.19539e+07	3.2005e+07	3.35515e+07
Biochanin A	C16H12O5	491-80-5	WUADCCWRTIWANL-UHFFFAOYSA-N	C00814	HMDB0002338	Phenylpropanoids and polyketides	O-methylated isoflavonoids	2.73	283.061	346.5	1.1	NEG	[M-H]-	level2	1.4333e+07	4.31125e+07	6.71122e+07	1.15922e+07	7.03403e+06	8.5161e+06	5.31566e+07	1.60819e+07	4.87307e+06	4.25691e+06	9.16142e+07	4.89823e+06	3.85808e+08	2.02977e+07	1.06371e+07	4.80476e+07	6.42094e+07	7.60158e+07
5,7-dihydroxy-2-(4-hydroxyphenyl)-6-[(2S,3R,4R,5S,6R)-3,4,5-trihydroxy-6-(hydroxymethyl)oxan-2-yl]-8-[(2S,3R,4R,5R,6S)-3,4,5-trihydroxy-6-methyloxan-2-yl]chromen-4-one	C27H30O14		MVOUGOXRXQDXDC-RSPRXDBDSA-N	C10196	HMDB0302837	Phenylpropanoids and polyketides	Flavonoid glycosides	2.73	577.155	341.2	1.4	NEG	[M-H]-	level2	9.67009e+07	4.33696e+08	5.831e+08	7.01162e+08	6.57672e+08	1.03178e+09	8.48892e+08	7.00088e+08	9.80528e+08	4.90796e+08	7.03547e+08	5.74649e+08	1.48119e+08	1.06486e+07	5.3103e+08	1.06827e+09	1.10814e+09	1.11055e+09
Kaempferol-7-neohesperidoside	C27H30O15		ZEJXENDZTYVXDP-CSJHBIPPSA-N		HMDB0304563	Phenylpropanoids and polyketides	Flavonoid glycosides	2.73	593.15	334.3	1.4	NEG	[M-H]-	level2	1.20099e+07	4.75393e+07	6.99333e+07	6.49265e+07	9.67025e+07	2.49749e+07	1.24684e+08	1.93606e+08	6.8772e+07	1.76295e+07	4.46444e+07	2.57173e+07	3.20978e+08	2.53042e+07	1.28043e+08	7.14158e+07	7.0643e+07	7.0301e+07
arctiin	C27H34O11	20362-31-6	XOJVHLIYNSOZOO-SWOBOCGESA-N	C16915	HMDB0301809	Lignans, neolignans and related metabolites		2.73	552.243	309.9	0.9	POS	[M+NH4]+	level2	497507	565729	432671	3.64686e+06	3.76037e+06	3.52321e+06	5.86788e+06	6.00585e+06	4.06817e+06	1.27467e+07	6.62724e+06	1.14113e+06	3.98733e+08	1.12419e+07	3.22675e+06	3.23445e+07	3.32348e+07	3.30986e+07
3-[(2S,3R,4S,5R,6S)-3,4-dihydroxy-6-methyl-5-[(2S,3R,4S,5S,6R)-3,4,5-trihydroxy-6-(hydroxymethyl)oxan-2-yl]oxyoxan-2-yl]oxy-2-(3,4-dihydroxyphenyl)-5,7-dihydroxychromen-4-one	C27H30O16	59262-54-3	CAENGMLSMONNBU-QLYOBGCHSA-N	C17563	HMDB0037935	Phenylpropanoids and polyketides	Flavonoid glycosides	2.73	611.16	295.3	0.1	POS	[M+H]+	level2	2.06069e+08	598756	1.54568e+07	3.82471e+08	1.54668e+07	3.57465e+06	2.23612e+08	2.08683e+08	9.54313e+06	7.37835e+06	2.11332e+06	3.82787e+06	1.88952e+07	2.38674e+06	5.32728e+07	5.02851e+07	5.42835e+07	5.3748e+07
2-[[7-hydroxy-1-(4-hydroxy-3,5-dimethoxyphenyl)-3-(hydroxymethyl)-6,8-dimethoxy-1,2,3,4-tetrahydronaphthalen-2-yl]methoxy]-6-(hydroxymethyl)oxane-3,4,5-triol	C28H38O13	87585-32-8	PQQRNPDHSJDAGV-UHFFFAOYSA-N		HMDB0038922	Lignans, neolignans and related metabolites		2.73	600.264	271.9	1.1	POS	[M+NH4]+	level2	2.05162e+07	1.78251e+06	4.84123e+06	9.4308e+06	2.56909e+06	2.33158e+06	6.36682e+06	1.11696e+07	4.25025e+06	5.26413e+07	2.08362e+07	3.13013e+07	3.23492e+06	3.31234e+08	1.87889e+06	1.61941e+07	1.05027e+07	1.10294e+07
Syringic acid	C9H10O5	530-57-4	JMSVCTWVEWCHDZ-UHFFFAOYSA-N	C10833	HMDB0002085	Benzenoids	Benzoic acids and derivatives	2.73	197.045	257.9	0.7	NEG	[M-H]-	level2	1.38879e+08	3.59882e+08	4.22342e+08	2.48278e+08	2.4763e+08	1.51233e+08	2.00261e+08	2.08648e+08	2.85801e+08	2.10543e+08	2.55216e+08	3.4199e+08	8.59013e+07	6.12575e+07	1.29569e+08	2.12483e+08	2.2143e+08	2.25131e+08
Isocorydine	C20H23NO4	475-67-2	QELDJEKNFOQJOY-ZDUSSCGKSA-N	C09549	HMDB0030184	/	/	2.73	342.17	235.2	1.1	POS	[M+H]+	level2	805833	3.43136e+07	6.29916e+07	2.10437e+08	2.56454e+07	4.32052e+07	1.03893e+08	2.81398e+07	1.61228e+08	5.80127e+06	7.49525e+06	3.68021e+06	8.71013e+07	3.25657e+07	8.08256e+06	5.08455e+07	4.88957e+07	5.20579e+07
Lycopsamine	C15H25NO5		SFVVQRJOGUKCEG-ZGFBFQLVSA-N	C10347	HMDB0301846	Alkaloids and derivatives	/	2.73	300.18	233	1	POS	[M+H]+	level2	2.10163e+07	2.29872e+07	1.36349e+07	1.47629e+07	1.25799e+07	1.75789e+07	1.69189e+07	1.80741e+07	2.47445e+07	2.49269e+07	2.63765e+07	2.54205e+07	3.94944e+07	7.80559e+08	2.3074e+07	5.76384e+07	5.57645e+07	5.54806e+07
2-Hydroxyacetophenone	C8H8O2		ZWVHTXAYIKBMEE-UHFFFAOYSA-N	C07189	HMDB0245150	Organic oxygen metabolites	Carbonyl metabolites	2.73	137.06	225.1	0.9	POS	[M+H]+	level2	2.53192e+07	3.13857e+07	1.26618e+07	1.1874e+07	1.04496e+07	9.586e+06	1.68521e+07	3.4835e+07	7.38678e+06	1.12548e+07	8.13455e+06	1.17267e+07	2.21478e+07	5.71338e+06	9.57212e+06	1.12399e+07	1.14338e+07	1.55502e+07
Imperatorin	C16H14O4	482-44-0	OLOOJGVNMBJLLR-UHFFFAOYSA-N	C09269	HMDB0034376	Phenylpropanoids and polyketides	Furanocoumarins	2.73	271.096	221.8	1.4	POS	[M+H]+	level2	4.41528e+06	7.96086e+06	3.62946e+06	2.57825e+06	5.39168e+06	2.58112e+06	1.78725e+07	5.18607e+07	7.89986e+06	2.45439e+07	1.85105e+07	2.62954e+07	1.50539e+07	8.5195e+06	1.65702e+06	1.32333e+07	1.47512e+07	9.79966e+06
Betonicine	C7H13NO3	515-25-3	MUNWAHDYFVYIKH-RITPCOANSA-N	C08269	HMDB0029412	Organic acids and derivatives	Amino acids, peptides, and analogues	2.73	160.097	158.7	1.2	POS	[M+H]+	level2	4.26529e+06	8.70719e+06	9.29518e+06	7.52113e+06	3.26561e+06	1.08416e+07	5.63093e+06	2.88955e+06	4.948e+06	4.22492e+06	1.23454e+07	3.82496e+06	2.41398e+06	2.00613e+06	7.61136e+06	5.38732e+06	5.67063e+06	5.57545e+06
2-Ethyl-5-methylpyridine	C8H11N	18113-81-0	COHDGTRFTKHYSJ-UHFFFAOYSA-N		HMDB0040041	Organoheterocyclic metabolites	Methylpyridines	2.73	122.096	113.3	1.4	POS	[M+H]+	level2	2.85856e+06	3.60923e+06	1.11571e+07	1.67596e+07	1.29976e+07	1.94585e+06	4.1803e+07	1.93978e+07	4.6188e+07	262277	3.83989e+06	238716	1.61142e+06	159724	8.184e+06	7.65262e+06	7.62338e+06	7.93788e+06
Musk_ambrette	C12H16N2O5		SUAUILGSCPYJCS-UHFFFAOYSA-N	C19461	HMDB0254956	Benzenoids	Toluenes	2.73	269.113	93.4	1.1	POS	[M+H]+	level2	2.33239e+06	2.18698e+06	5.90116e+07	2.4041e+07	2.97667e+07	1.41545e+07	6.87677e+07	2.63794e+07	3.82977e+07	1.89739e+06	1.25653e+07	2.86784e+06	4.39272e+06	598267	1.7702e+07	1.98336e+07	1.97706e+07	2.08736e+07
4-Hydroxybenzoylcholine	C12H18NO3	5094-31-5	BAPAICNRGIBFJT-UHFFFAOYSA-O		HMDB0029559	Benzenoids	Benzoic acids and derivatives	2.73	224.128	92.4	1	POS	[M]+	level2	4.52243e+06	9.02431e+07	6.34309e+07	7.62144e+07	5.79493e+06	1.52831e+07	4.63531e+06	5.93659e+06	1.12079e+07	1.70163e+07	1.28245e+07	5.9221e+06	4.51597e+06	1.79144e+06	1.02509e+08	2.46885e+07	2.47588e+07	2.55837e+07
(S)-Isosclerone	C10H10O3	54712-38-8	ZXYYTDCENDYKBR-UHFFFAOYSA-N		HMDB0038712	Benzenoids	/	2.73	179.07	91.8	1.3	POS	[M+H]+	level2	1.19373e+07	2.50086e+07	2.62473e+07	1.88602e+07	1.27707e+07	2.67074e+07	4.00012e+07	8.21896e+07	5.35718e+07	1.96299e+07	1.75169e+07	1.67982e+07	4.19727e+07	5.37496e+06	4.31502e+07	2.2392e+07	2.51072e+07	2.26842e+07
2-Pyrrolidinone	C4H7NO	616-45-5	HNJBEVLQSNELDL-UHFFFAOYSA-N	C11118	HMDB0002039	Organoheterocyclic metabolites	Pyrrolidones	2.73	86.0599	85.7	1.4	POS	[M+H]+	level2	5.408e+07	5.31712e+07	5.03942e+07	4.94897e+07	6.36583e+07	4.91372e+07	8.34026e+07	8.27781e+07	3.22652e+07	2.08998e+07	2.03464e+07	2.07602e+07	1.80476e+08	3.99819e+07	3.6113e+07	5.28431e+07	5.7985e+07	5.6791e+07
4-Nitrophenol	C6H5NO3	100-02-7	BTJIUGUIPKRLHP-UHFFFAOYSA-N	C00870	HMDB0001232	Benzenoids	Nitrophenols	2.73	140.034	70.4	1	POS	[M+H]+	level2	2.17788e+07	3.97207e+06	8.34133e+07	4.17204e+07	2.49711e+07	9.24982e+06	3.27642e+07	6.87991e+06	5.03319e+07	4.02504e+06	2.11001e+07	3.74207e+06	1.82937e+07	6.51724e+06	7.73044e+07	4.51836e+07	4.31577e+07	3.56286e+07
Succinic_anhydride	C4H4O3	108-30-5	RINCXYDBBGOEEQ-UHFFFAOYSA-N	C19524	HMDB0032523	Organic acids and derivatives	Dicarboxylic acids and derivatives	2.73	99.0086	68.2	1.4	NEG	[M-H]-	level2	2.15307e+07	1.87666e+07	1.68323e+07	2.1117e+07	2.12189e+07	4.40361e+07	1.448e+07	1.65321e+07	3.74359e+06	3.80539e+07	2.76891e+07	4.51978e+07	2.35904e+07	6.27355e+06	7.74211e+06	2.09471e+07	2.08843e+07	2.07808e+07
5-Hydroxyflavone	C15H10O3	71802-04-5	IYBLVRRCNVHZQJ-UHFFFAOYSA-N		HMDB0040556	Phenylpropanoids and polyketides	Flavones	2.73	237.061	49.1	0.5	NEG	[M-H]-	level2	9.28908e+06	2.3941e+07	3.87316e+07	1.40815e+07	2.13671e+07	5.47776e+07	3.11722e+07	2.25533e+07	1.79856e+07	1.56263e+07	1.8522e+07	1.5631e+07	2.70512e+07	7.38557e+06	2.71133e+07	1.93259e+07	2.15843e+07	2.00327e+07
beta-Cyano-alanine	C4H6N2O2	6232-19-5	BXRLWGXPSRYJDZ-VKHMYHEASA-N	C02512	HMDB0060245	Organic acids and derivatives	Amino acids, peptides, and analogues	2.73	113.035	43.4	1.3	NEG	[M-H]-	level2	1.80789e+06	4.22244e+06	5.64334e+06	8.40048e+06	8.81586e+06	4.1469e+06	1.59646e+07	2.8352e+07	7.5712e+06	2.54116e+07	1.21759e+07	2.10584e+07	1.21896e+06	5.39543e+07	1.77433e+07	9.14663e+06	8.98367e+06	8.98122e+06
Cimifugin	C16H18O6		ATDBDSBKYKMRGZ-ZDUSSCGKSA-N		/	/	/	2.73	307.117	291.1	1.1	POS	[M+H]+	level2	888772	1.56836e+06	1.14359e+06	1.8977e+06	1.09039e+06	1.42236e+06	6.95213e+06	1.20426e+06	9.5545e+07	2.58603e+08	526482	3.99748e+06	1.49345e+06	1.42687e+07	3.71302e+06	2.35328e+07	2.45688e+07	2.47847e+07
Epiberberine	C20H18NO4+		FPJQGFLUORYYPE-UHFFFAOYSA-N		/	/	/	2.73	336.123	279.9	0.2	POS	[M+]	level2	1.83731e+06	1.08601e+07	3.85545e+08	8.16023e+08	1.34537e+06	1.83851e+06	7.56441e+06	8.56797e+06	1.59628e+06	463693	1.99442e+06	543803	681521	2.49651e+06	8.06926e+06	8.15408e+07	8.32947e+07	8.3278e+07
(2R,3S,4S,5R,6R)-5-[(2S,3R,4R)-3,4-dihydroxy-4-(hydroxymethyl)oxolan-2-yl]oxy-2-(hydroxymethyl)-6-(2-phenylethoxy)oxane-3,4-diol	C19H28O10		UWKRNCNWJVCHGZ-DERWZFJFSA-N		/	/	/	2.73	434.202	277	1.1	POS	[M+NH4]+	level2	5.76132e+07	2.08893e+07	1.23476e+07	6.48722e+07	4.31546e+07	7.54523e+07	5.22663e+07	6.27405e+07	3.16026e+07	4.35996e+08	1.85348e+08	3.33602e+08	2.01075e+07	1.55353e+06	7.82558e+06	7.88703e+07	8.22995e+07	8.59173e+07
Echimidine N-oxide	C20H31NO8		KDJGEXAPDZNXSD-KCFAIRMISA-N		/	/	/	2.73	414.212	274.1	0.8	POS	[M+H]+	level2	4.01453e+06	5.50616e+06	914887	3.78306e+06	4.47051e+06	115444	1.69209e+06	268129	1.23106e+06	2.09545e+06	458965	8.02062e+07	252659	2.69893e+09	524980	1.76958e+08	1.8778e+08	1.84762e+08
Fraxetin	C10H8O5		HAVWRBANWNTOJX-UHFFFAOYSA-N		/	/	/	2.73	209.044	265.3	1	POS	[M+H]+	level2	4.46777e+07	1.17496e+07	3.60307e+07	4.40291e+07	3.15052e+07	6.84609e+06	1.30729e+07	1.18676e+07	1.19166e+07	4.37808e+06	1.26386e+07	6.08661e+06	1.47296e+08	3.68183e+06	5.30817e+07	2.82664e+07	2.86651e+07	2.81023e+07
methyl chlorogenate	C17H20O9		MZNIJRAPCCELQX-AWOKGZDASA-N		/	/	/	2.73	369.118	260.4	1.2	POS	[M+H]+	level2	1.36295e+07	2.01832e+06	2.66221e+07	4.14477e+07	2.85114e+07	5.57933e+06	2.10267e+06	706273	1.65423e+07	5.20165e+06	5.28282e+06	4.00341e+06	1.76599e+06	1.77628e+06	3.73739e+06	8.54792e+06	8.6888e+06	8.61743e+06
Coumaroyl quinic acid (isomer of 758, 760)	C16H18O8		BMRSEYFENKXDIS-UHFFFAOYSA-N		/	/	/	2.73	337.092	259.9	1.2	NEG	[M-H]-	level2	3.78405e+07	3.98056e+06	3.77664e+07	3.89484e+08	1.72899e+08	4.76645e+07	6.53454e+06	1.04775e+07	1.18864e+07	5.58678e+07	2.22347e+07	3.97959e+07	1.30991e+07	1.86223e+07	6.60785e+07	5.83572e+07	6.0499e+07	6.16803e+07
Cordycepin	C10H13N5O3		OFEZSBMBBKLLBJ-BAJZRUMYSA-N		/	/	/	2.73	252.109	201.1	1	POS	[M+H]+	level2	6.21826e+07	1.32183e+08	7.43043e+07	9.66348e+07	5.48013e+08	2.67226e+08	2.72064e+08	2.68407e+08	1.68177e+06	4.16375e+07	2.71311e+07	4.86047e+07	2.71996e+07	1.45369e+06	1.99884e+07	1.34982e+08	1.36373e+08	1.34849e+08
Methyl 2,4-dihydroxy-3,6-dimethylbenzoate	C10H12O4	4707-47-5	UUQHKWMIDYRWHH-UHFFFAOYSA-N		/	Polyketides|Polyketides	Depsides|Shikimic acids and derivatives	2.73	197.081	169.4	0.9	POS	[M+H]+	level2	1.109e+07	1.99671e+07	1.44567e+07	1.34448e+07	1.139e+07	1.23886e+07	1.34197e+07	1.63276e+07	5.41221e+06	2.13122e+07	1.90352e+07	2.14088e+07	6.53906e+06	3.59822e+06	9.18391e+06	1.12339e+07	1.61475e+07	1.50798e+07
(2S,3R,5R,10R,13R,14S,17S)-2,3,14-trihydroxy-10,13-dimethyl-17-[(2R,3R)-2,3,6-trihydroxy-6-methylheptan-2-yl]-2,3,4,5,9,11,12,15,16,17-decahydro-1H-cyclopenta[a]phenanthren-6-one	C27H44O7		NKDFYOWSKOHCCO-MQMWGCQISA-N		/	/	/	2.73	525.306	572.2	0.3	NEG	[M+FA-H]-	level2	1.69888e+07	2.4271e+07	6.78251e+07	3.79037e+07	7.64585e+07	4.05106e+07	5.24821e+07	1.99449e+07	1.15243e+08	3.36242e+07	9.64713e+07	4.7277e+07	9.78314e+06	3.0192e+06	1.92139e+07	3.7616e+07	3.86086e+07	3.52039e+07
Isoflavone base + 3O, 1Prenyl	C20H18O5		KIMDVVKVNNSHGZ-UHFFFAOYSA-N		/	/	/	2.73	337.107	518.3	1	NEG	[M-H]-	level2	50078.2	1.7189e+06	1.15776e+06	751361	595215	944001	1.4732e+06	845538	1.03754e+06	4.41345e+08	1.16167e+08	1.32347e+08	1.64705e+06	532042	2.38217e+06	5.13418e+07	5.45239e+07	5.26489e+07
Bornyl ferulate	C20H26O4	55511-07-4	PKAIECBWQZFYRP-SOFGYWHQSA-N		/	Terpenoids	Camphane monoterpenoids	2.73	329.175	489.6	1.3	NEG	[M-H]-	level2	361896	32997.8	716225	3.37228e+07	4.9763e+06	36969.8	4.8678e+07	385689	5.89362e+07	2.26979e+06	2.16711e+06	3.30628e+08	3.66308e+07	5.34947e+06	3.80773e+07	2.64102e+07	2.69442e+07	1.67287e+07
7-Oxoabieta-8,11,13-trien-18-oic acid	C20H26O3		MSWJSDLNPCSSNW-UHFFFAOYSA-N		/	Terpenoids|Terpenoids	Abietane diterpenoids|Podocarpane diterpenoids	2.73	313.181	473.5	1.1	NEG	[M-H]-	level2	2.39803e+06	6.20507e+06	1.42676e+07	1.23415e+06	1.90211e+07	1.26554e+06	1.05409e+07	1.12979e+07	1.01736e+06	5.85243e+06	2.51142e+07	1.06645e+07	4.03999e+07	1.09623e+07	2.1494e+06	5.0852e+06	5.21171e+06	5.80767e+06
Clausenidin	C19H20O5	28384-44-3	RDROOFQFFWIIDK-UHFFFAOYSA-N		/	Shikimates and Phenylpropanoids|	Pyranocoumarins	2.73	327.123	449.9	1.3	NEG	[M-H]-	level2	1.54022e+06	1.96096e+06	2.58736e+06	4.03982e+06	6.35062e+06	1.9476e+07	1.66269e+07	1.85278e+07	1.96872e+07	644426	406385	2.82193e+06	755992	1.0707e+06	2.50225e+06	6.02775e+06	6.0276e+06	6.31903e+06
KIRENOL	C20H34O4		NRYNTARIOIRWAB-JPDRSCFKSA-N		/	/	/	2.73	337.238	443.8	1.1	NEG	[M-H]-	level2	1.61816e+06	5.32905e+06	8.06096e+06	9.75469e+06	8.95117e+06	9.65777e+06	1.24258e+07	1.60913e+07	3.75876e+06	2.81349e+06	1.07072e+07	3.98769e+06	9.17245e+06	589027	7.49284e+06	7.66193e+06	7.01449e+06	7.9878e+06
Haematoxylin	C16H14O6		WZUVPPKBWHMQCE-CJNGLKHVSA-N		/	/	/	2.73	301.071	437.6	1.4	NEG	[M-H]-	level2	4.43246e+06	8.27301e+06	1.65919e+07	1.36112e+07	2.73502e+07	1.75198e+07	9.27634e+07	1.39789e+08	1.38103e+08	4.3138e+06	1.28137e+06	2.29139e+06	2.4391e+06	2.04598e+07	1.60061e+06	3.14658e+07	3.13662e+07	3.23587e+07
OBLIQUIN	C14H12O4		DUECABXXAMFFBH-UHFFFAOYSA-N		/	/	/	2.73	245.08	354.1	1	POS	[M+H]+	level2	2.89985e+06	8.31878e+06	1.02965e+07	1.22064e+07	1.87045e+07	2.4928e+07	1.02419e+07	1.28278e+07	8.84179e+06	1.3529e+06	1.80027e+06	1.12739e+06	3.09788e+06	9.00543e+06	6.2535e+06	1.18406e+07	1.20918e+07	1.23285e+07
4-Hydroxy-3-methyl-9,10-dioxo-9,10-dihydroanthracen-2-yl 6-O-.beta.-D-xylopyranosyl-.beta.-D-glucopyranoside	C26H28O13	80321-63-7	MICKPSHQKPCYJH-WFLOGZPDSA-N		/	Polyketides	Anthraquinones and anthrones	2.73	547.145	351.7	1.4	NEG	[M-H]-	level2	2.61883e+06	1.50212e+07	1.03808e+07	3.31317e+06	6.17849e+06	1.23171e+07	2.79033e+07	3.5856e+07	1.33717e+07	1.84803e+07	8.60722e+06	1.2367e+07	7.21872e+07	855736	4.31186e+07	1.34381e+07	1.3734e+07	1.3847e+07
RA-Xii	C46H58N6O14		UYXWCWJRGWWTGU-UHFFFAOYSA-N		/	/	/	2.73	919.408	335.5	0.8	POS	[M+H]+	level2	2.04121e+08	1.18332e+08	2.18728e+08	4.01042e+08	1.04529e+08	9.59804e+07	1.90064e+07	9.57824e+06	8.51225e+06	4.54037e+08	5.99437e+08	5.96403e+08	2.70024e+08	1.35088e+07	1.37144e+08	2.24766e+08	2.18275e+08	2.26923e+08
RA-XIII	C48H60N6O16		KGNAXTMQQANFON-UHFFFAOYSA-N		/	Amino acids and Peptides	Cyclic peptides	2.73	977.413	324.5	0.6	POS	[M+H]+	level2	1.86256e+08	7.16731e+07	1.48027e+08	1.90249e+08	4.26817e+07	3.94772e+07	31223.8	0	0	2.22103e+08	1.92939e+08	2.48343e+08	8.18583e+07	4.57604e+06	4.41153e+07	8.91369e+07	9.2797e+07	9.87068e+07
5-hydroxy-2,2-dimethyl-10-(2-methylbut-3-en-2-yl)pyrano[3,2-g]chromen-8-one	C19H20O4		WYMMNGQSPNWCIK-UHFFFAOYSA-N		/	/	/	2.73	313.143	313.7	0.9	POS	[M+H]+	level2	1.88692e+07	4.85386e+07	3.67107e+07	4.16265e+07	4.39178e+07	3.6556e+07	9.03782e+07	7.57388e+07	6.4267e+07	1.00518e+07	1.9146e+07	1.39469e+07	1.02864e+08	3.76269e+06	2.44972e+08	6.44905e+07	6.72609e+07	6.75468e+07
Rubiadin	C15H10O4	117-02-2	IRZTUXPRIUZXMP-UHFFFAOYSA-N	C10402	HMDB0257354	Polyketides	Anthraquinones and anthrones	2.73	253.05	442.9	1.4	NEG	[M-H]-	level2	8.38846e+06	9.44243e+06	1.21563e+07	2.70274e+07	3.18851e+07	2.55331e+07	7.322e+07	1.013e+08	4.31186e+07	9.92735e+06	9.46496e+07	7.87612e+06	2.14834e+07	8.31467e+06	4.19283e+07	2.41434e+07	2.52607e+07	2.49264e+07
Dattelic acid	C16H16O8	73263-62-4	QMPHZIPNNJOWQI-GDDAOPKQSA-N	C10434	HMDB0033999	Shikimates and Phenylpropanoids	Cinnamic acids and derivatives	2.73	335.077	268	1.2	NEG	[M-H]-	level2	2.4339e+07	6.47711e+06	1.4257e+07	4.48166e+07	3.05934e+07	1.70934e+07	1.1877e+07	1.16419e+07	2.01739e+07	1.63093e+06	8.42802e+06	5.07531e+06	1.41742e+07	2.0088e+07	2.14665e+07	2.68702e+07	2.69828e+07	2.80666e+07
Heneicosanoic acid	C21H42O2	2363-71-5	CKDDRHZIAZRDBW-UHFFFAOYSA-N		HMDB0002345	Lipids	Fatty acids and conjugates	2.72	325.311	626.3	2	NEG	[M-H]-	level2	1.44384e+06	7.30271e+06	5.30636e+06	5.6625e+06	5.06345e+06	3.42439e+06	1.04608e+07	1.16453e+07	3.11384e+06	1.67136e+06	1.71511e+06	1.6176e+06	5.36094e+06	552338	6.5909e+06	3.95512e+06	6.24819e+06	5.12001e+06
5-Hydroxy-7-methoxy-6-methylflavone	C17H14O4	55969-57-8	QXJMWAGIFVRLTO-UHFFFAOYSA-N		HMDB0037255	Shikimates and Phenylpropanoids|	Flavones	2.72	281.081	532.8	1.8	NEG	[M-H]-	level2	711164	7.63168e+06	1.15954e+07	7.03812e+06	1.04275e+07	8.01483e+06	8.92655e+06	6.03025e+06	1.00701e+07	207083	51506.3	143486	548720	28598.4	5.23567e+06	4.21243e+06	4.17377e+06	4.15302e+06
cis-[8]-Shogaol	C19H28O3		LGZSMXJRMTYABD-MDZDMXLPSA-N		HMDB0031464	Benzenoids	Methoxyphenols	2.72	303.196	531.9	1.8	NEG	[M-H]-	level2	4.00862e+06	1.04068e+06	3.70344e+07	3.43997e+07	2.02392e+06	5.86123e+06	9.48489e+06	8.62923e+06	5.8568e+06	1.6889e+06	2.06026e+07	1.03826e+06	1.9162e+06	2.79081e+07	4.92255e+07	1.26227e+07	1.25551e+07	1.26325e+07
13-OxoODE	C18H30O3		JHXAZBBVQSRKJR-BSZOFBHHSA-N	C14765	HMDB0004668	Lipids	Lineolic acids and derivatives	2.72	293.212	488.7	1.9	NEG	[M-H]-	level2	8.34892e+08	1.55123e+09	2.0931e+09	1.66608e+09	8.11105e+08	1.33381e+09	1.57652e+09	1.74292e+09	1.73204e+09	5.92347e+08	1.05435e+09	4.69781e+08	1.69579e+09	5.79594e+08	1.72919e+09	1.22701e+09	1.31019e+09	1.33639e+09
Phthalic anhydride	C8H4O3	85-44-9	LGRFSURHDFAFJT-UHFFFAOYSA-N		HMDB0256501	Polyketides	/	2.72	149.023	478.9	2	POS	[M+H]+	level2	1.18125e+07	1.25821e+07	1.06918e+07	1.12729e+07	1.2663e+07	1.23112e+07	9.43313e+06	9.82483e+06	1.80906e+07	7.51992e+06	7.07481e+06	6.56573e+06	7.36775e+06	7.73425e+06	1.06669e+07	9.30495e+06	1.00413e+07	9.32258e+06
7-Demethylsuberosin	C14H14O3		FIDUIAPDSKSUGO-UHFFFAOYSA-N	C18083	HMDB0304330	Phenylpropanoids and polyketides	Hydroxycoumarins	2.72	231.101	461.9	1.9	POS	[M+H]+	level2	82803.5	197145	217256	315112	625376	616202	1.15418e+06	1.55481e+06	2.38064e+06	356875	89408.1	1.15366e+08	58441.5	382854	297176	9.5092e+06	9.36632e+06	9.3367e+06
1,7-Dihydroxyxanthone	C13H8O4	529-61-3	KDXFPEKLLFWHMN-UHFFFAOYSA-N	C10061	HMDB0030724	Shikimates and Phenylpropanoids|Polyketides	Methyl xanthones|Methyl xanthones	2.72	229.049	449.6	1.9	POS	[M+H]+	level2	4.17589e+06	4.69264e+06	7.41831e+06	1.32051e+07	1.96217e+07	4.33751e+07	5.14542e+07	5.69107e+07	6.89659e+07	0	0	0	221767	1.91413e+06	3.51874e+06	2.04971e+07	1.94118e+07	2.1138e+07
Melilotocarpan_D	C17H16O6	83013-81-4	TYCXZCXHNKDQCZ-UHFFFAOYSA-N		HMDB0033692	Phenylpropanoids and polyketides	Furanoisoflavonoids	2.72	317.101	438.2	1.7	POS	[M+H]+	level2	1.3811e+06	7.67097e+06	7.55308e+06	1.14947e+07	1.1096e+07	1.22108e+07	7.24725e+06	9.39342e+06	1.1016e+07	59465.9	250600	88670.7	429326	2.81811e+07	2.55269e+06	5.98895e+06	5.55848e+06	5.49438e+06
Quercetin-7-O-beta-D-glucopyranoside	C21H20O12		BBFYUPYFXSSMNV-HMGRVEAOSA-N	C12639	HMDB0302151	Phenylpropanoids and polyketides	Flavonoid glycosides	2.72	487.081	437.8	1.6	POS	[M+Na]+	level2	978932	1.07018e+06	1.6372e+06	2.1458e+06	2.19347e+06	184786	1.55905e+06	1.51504e+06	1.61428e+06	1.94571e+07	1.53937e+07	1.82487e+07	746642	0	2.28896e+06	4.94557e+06	4.77377e+06	4.59826e+06
13-HOTrE	C18H30O3		KLLGGGQNRTVBSU-JDTPQGGVSA-N		HMDB0010203	Lipids	Lineolic acids and derivatives	2.72	293.212	434.1	1.5	NEG	[M-H]1-	level2	8.72268e+06	1.76246e+07	1.34537e+07	4.41828e+07	1.47716e+07	9.45231e+06	1.14101e+07	2.52299e+07	1.19086e+08	4.20056e+06	4.77489e+06	4.15144e+06	2.65843e+07	1.7754e+07	2.36414e+07	1.05637e+07	1.07089e+07	1.13421e+07
Benzoin	C14H12O2	119-53-9	ISAOCJYIOMOJEB-UHFFFAOYSA-N	C01408	HMDB0032039	Phenylpropanoids and polyketides	Benzoins	2.72	213.091	419.9	2	POS	[M+H]+	level2	4.20358e+07	6.7174e+07	2.21123e+08	1.17468e+08	1.54127e+08	3.83085e+07	4.72894e+07	3.20507e+07	2.87881e+07	1.1827e+06	992957	1.29038e+06	6.42569e+07	1.39569e+06	5.81362e+07	5.08393e+07	5.26196e+07	4.96633e+07
Cuscohygrine	C13H24N2O	454-14-8	ZEBIACKKLGVLFZ-UHFFFAOYSA-N	C06521	HMDB0030290	Alkaloids and derivatives	/	2.72	225.196	419.4	1.9	POS	[M+H]+	level2	2.24341e+07	2.01433e+07	1.69073e+07	1.90405e+07	1.78446e+07	1.91221e+07	1.75353e+07	1.95091e+07	1.46896e+07	2.42706e+07	1.93469e+07	2.31466e+07	2.38438e+07	2.12965e+07	2.05256e+07	1.86828e+07	1.87048e+07	1.84521e+07
Gingerol	C17H26O4	58253-27-3	NLDDIKRKFXEWBK-UHFFFAOYSA-N	C10462	HMDB0005783	Benzenoids	Methoxyphenols	2.72	295.19	412	1	POS	[M+H]+	level2	1.80372e+07	2.37975e+06	4.40391e+06	1.23114e+07	9.64866e+06	3.00715e+06	3.90577e+06	3.00216e+06	9.26048e+06	1.58951e+06	1.58227e+06	1.53683e+06	6.38751e+06	1.52079e+07	1.09901e+07	4.87458e+06	8.20851e+06	7.6737e+06
Suberosin	C15H16O3		RSZDAYHEZSRVHS-UHFFFAOYSA-N		HMDB0302544	Phenylpropanoids and polyketides	/	2.72	245.117	409.3	1.5	POS	[M+H]+	level2	1.57414e+07	1.97139e+07	3.17331e+07	1.49648e+07	2.68821e+07	3.20551e+08	2.06569e+07	1.83116e+07	3.85465e+06	2.78906e+07	2.47618e+07	3.35634e+07	5.05711e+07	3.27093e+06	5.89226e+07	4.39132e+07	5.27355e+07	5.31553e+07
7,4'-Dihydroxyflavone	C15H10O4		LCAWNFIFMLXZPQ-UHFFFAOYSA-N	C12123	HMDB0247290	Phenylpropanoids and polyketides	Flavones	2.72	253.05	359.4	1.8	NEG	[M-H]-	level2	1.14976e+08	1.19587e+08	6.19802e+07	3.88719e+07	2.14901e+07	3.57395e+07	3.82758e+07	2.83841e+07	2.28209e+07	4.95637e+07	1.35543e+07	1.73503e+07	2.64734e+08	1.17301e+07	1.53462e+08	6.93627e+07	7.06323e+07	7.27974e+07
Coumestrol	C15H8O5	479-13-0	ZZIALNLLNHEQPJ-UHFFFAOYSA-N	C10205	HMDB0002326	Shikimates and Phenylpropanoids|	Coumestan	2.72	269.044	338.8	1.7	POS	[M+H]+	level2	1.28936e+06	6.98764e+06	1.19101e+07	2.17552e+07	2.33098e+07	1.24055e+07	2.32475e+07	1.94881e+07	1.95528e+07	7.69301e+06	1.00474e+07	1.21321e+07	3.52659e+06	307915	1.74068e+07	1.10835e+07	1.83401e+07	1.15621e+07
Skimmianine	C14H13NO4		SLSIBLKBHNKZTB-UHFFFAOYSA-N	C10740	HMDB0258333	Organoheterocyclic metabolites	Furanoquinolines	2.72	260.091	338.1	2	POS	[M+H]+	level2	1.55974e+07	3.56692e+07	4.81527e+07	7.08873e+07	8.85448e+07	4.81535e+07	5.92148e+07	5.58409e+07	4.712e+07	6.17149e+07	4.97088e+07	8.57109e+07	1.62557e+07	5.1352e+06	2.54599e+07	6.5924e+07	6.69158e+07	3.72707e+07
FLAVANONE	C15H12O2		ZONYXWQDUYMKFB-UHFFFAOYSA-N	C00766	HMDB0252292	Phenylpropanoids and polyketides	Flavans	2.72	225.091	327.1	2	POS	[M+H]+	level2	6.84076e+06	1.52105e+07	2.42511e+07	3.47732e+07	1.49838e+07	5.08964e+07	1.20939e+08	2.33541e+08	4.17547e+07	3.89168e+07	3.08167e+07	4.5431e+07	6.57173e+06	1.994e+07	1.41067e+07	4.55754e+07	4.67807e+07	4.61967e+07
Demethoxycurcumin	C20H18O5	22608-11-3	HJTVQHVGMGKONQ-LUZURFALSA-N		HMDB0033801	Phenylpropanoids and polyketides	Linear diarylheptanoids	2.72	337.108	326.4	1.5	NEG	[M-H]-	level2	6.13402e+07	2.53619e+08	1.59538e+08	7.14543e+07	6.20157e+07	6.75941e+07	1.067e+08	7.69758e+07	8.08409e+07	1.63923e+07	1.75864e+07	1.45971e+07	3.31912e+08	1.81989e+07	5.64709e+08	1.08084e+08	1.12838e+08	1.1084e+08
Perlolyrine	C16H12N2O2	29700-20-7	KFUCYPGCMLPUMT-UHFFFAOYSA-N	C09231	HMDB0030327	Alkaloids and derivatives	/	2.72	265.097	326.3	1.7	POS	[M+H]+	level2	1.32902e+07	1.14345e+07	3.04076e+07	4.5248e+07	6.18674e+07	1.1439e+07	8.21204e+07	1.43701e+07	6.26265e+07	7.28674e+06	1.72093e+08	2.10848e+07	1.07856e+07	4.01453e+06	1.29258e+07	3.29843e+07	3.41119e+07	3.37062e+07
Quinizarin	C14H8O4	81-64-1	GUEIZVNYDFNHJU-UHFFFAOYSA-N		HMDB0257042	Polyketides	Anthraquinones and anthrones	2.72	241.049	316.5	1.9	POS	[M+H]+	level2	8.8399e+06	1.01466e+07	1.12129e+07	7.13283e+06	8.65211e+06	2.16402e+07	7.48475e+07	1.08949e+08	4.21033e+07	3.74676e+07	1.7444e+07	3.67997e+07	1.12462e+07	1.33725e+06	5.68644e+06	3.50301e+07	3.63142e+07	3.64978e+07
Flavone base + 4O, C-Pen, C-Hex	C26H28O15	83151-89-7	XBGYTZHKGMCEGE-UHFFFAOYSA-N		HMDB0037408	Phenylpropanoids and polyketides	Flavonoid glycosides	2.72	579.135	315.1	1	NEG	[M-H]-	level2	4.57373e+06	1.01578e+07	1.065e+07	7.9027e+06	7.47249e+06	2.07178e+07	2.77135e+07	6.81986e+07	3.58762e+07	8.61701e+07	4.5128e+07	7.13119e+07	1.24534e+07	2.21365e+06	2.34274e+07	3.22556e+07	3.28963e+07	3.34948e+07
5,7-dihydroxy-3-[(2S,3R,4S,5R,6R)-3,4,5-trihydroxy-6-(hydroxymethyl)oxan-2-yl]oxy-2-(3,4,5-trihydroxyphenyl)chromen-4-one	C21H20O13	15648-86-9	FOHXFLPXBUAOJM-MGMURXEASA-N		HMDB0034358	Phenylpropanoids and polyketides	Flavonoid glycosides	2.72	479.082	297.2	1.6	NEG	[M-H]-	level2	2.13661e+07	2.34951e+06	5.91394e+06	1.03975e+07	9.87169e+06	5.91209e+06	8.26576e+06	5.1219e+06	9.04375e+06	4.79873e+07	2.11149e+07	1.6755e+07	1.79159e+08	7.72923e+06	4.74557e+07	2.64479e+07	2.6415e+07	2.60355e+07
Ethyl caffeate	C11H12O4	102-37-4	WDKYDMULARNCIS-GQCTYLIASA-N		HMDB0301712	Phenylpropanoids and polyketides	Hydroxycinnamic acids and derivatives	2.72	209.08	295.3	2	POS	[M+H]+	level2	4.57131e+07	5.67195e+07	3.63627e+07	3.66342e+07	3.69522e+07	3.04876e+07	1.61985e+07	1.76029e+07	1.28272e+07	6.87817e+07	4.3138e+07	4.55729e+07	3.48087e+07	1.62562e+07	4.32011e+07	3.19101e+07	3.2144e+07	3.26067e+07
Alpinetin	C16H14O4		QQQCWVDPMPFUGF-UHFFFAOYSA-N		HMDB0248258	Phenylpropanoids and polyketides	O-methylated flavonoids	2.72	271.096	285.8	2	POS	[M+H]+	level2	1.80377e+07	1.30234e+07	1.296e+07	1.16741e+07	1.02991e+07	1.52102e+07	1.56671e+07	1.87951e+07	2.21905e+07	6.86164e+06	8.00478e+06	1.17717e+07	1.84953e+07	3.18336e+08	2.12903e+07	3.83234e+07	3.97282e+07	3.97004e+07
7-Acetyllycopsamine	C17H27NO6		RKDOFSJTBIDAHX-OFSOMGBPSA-N	C16751	HMDB0302356	Alkaloids and derivatives	/	2.72	342.19	263.8	1.9	POS	[M+H]+	level2	2.36459e+06	842896	1.15496e+06	2.23315e+06	1.96637e+06	864206	2.16917e+06	1.21308e+06	7.24001e+06	522026	657773	1.22248e+06	2.47157e+06	6.47837e+08	1.40808e+06	4.83401e+07	4.93542e+07	4.89775e+07
Citrusinine_I	C16H15NO5	86680-32-2	UTEAJHNFBCLZHN-UHFFFAOYSA-N		HMDB0030374	Organoheterocyclic metabolites	Benzoquinolines	2.72	302.102	261.4	1.6	POS	[M+H]+	level2	1.7058e+08	2.67275e+08	2.38501e+08	9.39445e+07	6.22372e+07	4.39196e+08	6.24105e+07	8.4016e+07	3.46536e+07	3.0366e+08	3.20539e+08	3.60922e+08	1.34195e+08	1.43171e+07	6.13172e+07	1.62293e+08	1.68058e+08	1.69916e+08
.beta.-Resorcylic acid	C7H6O4	89-86-1	UIAFKZKHHVMJGS-UHFFFAOYSA-N		HMDB0029666	Shikimates and Phenylpropanoids|	Simple phenolic acids	2.72	153.019	248.4	1.7	NEG	[M-H]-	level2	4.86125e+06	3.30772e+06	4.84868e+06	5.17638e+06	6.97967e+06	1.90055e+06	4.37128e+06	2.2453e+06	6.8642e+06	1.22431e+06	1.94871e+06	1.30104e+06	6.26352e+06	7.79405e+07	4.29699e+06	8.67641e+06	8.76134e+06	8.82024e+06
Butylidenephthalide	C12H12O2	551-08-6	WMBOCUXXNSOQHM-DHZHZOJOSA-N	C16924	HMDB0032061	Organoheterocyclic metabolites	Isobenzofuranones	2.72	189.091	242.8	1.8	POS	[M+H]+	level2	7.9327e+06	4.14237e+06	8.3219e+06	6.6086e+06	2.89207e+06	7.0798e+06	2.17316e+06	2.21155e+07	7.59815e+06	1.77604e+07	8.25288e+06	1.77447e+06	1.54438e+07	3.47288e+06	3.89384e+06	1.03948e+07	6.65547e+06	1.08059e+07
2',6'-dihydroxy-4'-methoxydihydrochalcone	C16H16O4	35241-55-5	MDMCODCJMHTFIZ-UHFFFAOYSA-N	C09644	HMDB0034435	Phenylpropanoids and polyketides	Chalcones and dihydrochalcones	2.72	273.112	237.5	1.3	POS	[M+H]+	level2	1.2558e+07	4.05501e+06	6.98369e+06	3.81469e+06	3.07265e+06	2.06551e+06	8.71849e+06	4.66347e+06	8.97277e+06	1.7191e+06	2.69473e+06	1.40942e+06	1.31632e+07	7.16149e+07	1.89565e+07	5.93237e+06	5.98979e+06	6.03026e+06
8-Hydroxy-7-methoxycoumarin	C10H8O4		KIGCGZUAVODHMD-UHFFFAOYSA-N		HMDB0030692	Shikimates and Phenylpropanoids|	Simple coumarins	2.72	193.049	234.3	1.4	POS	[M+H]+	level2	2.10983e+07	1.14592e+07	1.23424e+07	1.02323e+07	1.72118e+07	8.43428e+06	7.44703e+07	8.80435e+07	4.96428e+07	3.50092e+06	4.9684e+06	1.92805e+07	2.07391e+07	5.78139e+06	8.00027e+06	3.86975e+07	4.03473e+07	4.05746e+07
Piperolactam_C	C18H15NO4	116064-76-7	GYYIMUXZCUHECT-UHFFFAOYSA-N		HMDB0038584	/	/	2.72	310.107	228.2	2	POS	[M+H]+	level2	844672	1.70079e+07	4.53136e+06	2.33736e+06	8.36674e+06	6.14408e+07	1.42981e+07	2.65201e+07	1.68855e+07	569770	830282	609508	2.10868e+06	577702	1.46478e+06	1.10897e+07	9.95084e+06	1.01204e+07
3-Hydroxy-4-methoxybenzoic acid	C8H8O4	645-08-9	LBKFGYZQBSGRHY-UHFFFAOYSA-N		HMDB0060003	Shikimates and Phenylpropanoids|	Cinnamic acids and derivatives	2.72	167.035	206.1	1.6	NEG	[M-H]-	level2	8.04309e+06	4.89919e+06	5.32211e+06	6.21581e+06	4.37042e+06	2.8279e+06	7.71397e+06	8.25026e+06	5.94702e+06	1.47999e+07	7.17e+06	9.01467e+06	1.93937e+07	2.69748e+07	5.51898e+06	9.91873e+06	1.12496e+07	9.33573e+06
Nalidixic acid	C12H12N2O3	389-08-2	MHWLWQUZZRMNGJ-UHFFFAOYSA-N	C05079	HMDB0014917	Organoheterocyclic metabolites	Naphthyridines	2.72	233.092	200.4	1.5	POS	[M+H]+	level2	346392	9.62683e+06	1.05181e+07	9.24702e+06	2.23049e+07	2.93461e+06	1.06233e+07	2.11906e+06	984550	566990	3.22543e+06	673060	1.0461e+07	295649	4.76305e+06	5.28796e+06	4.95559e+06	5.15061e+06
(.+/-.)-2-Phenylpropanoic acid	C9H10O2		YPGCWEMNNLXISK-UHFFFAOYSA-N		HMDB0011743	Phenylpropanoids and polyketides	/	2.72	149.06	192.1	1.8	NEG	[M-H]-	level2	3.02364e+06	4.94353e+06	8.09809e+06	4.50555e+06	3.52726e+06	2.23443e+06	1.5216e+07	1.11348e+07	8.74802e+06	2.31885e+06	2.86601e+06	1.24829e+06	1.09181e+07	2.0556e+06	1.60359e+07	6.38232e+06	6.54169e+06	6.18029e+06
Ethyl_isopropyl_ketone	C6H12O	565-69-5	HYTRYEXINDDXJK-UHFFFAOYSA-N		HMDB0005846	Organic oxygen metabolites	Carbonyl metabolites	2.72	101.096	182.4	1.9	POS	[M+H]+	level2	2.48127e+07	2.00952e+07	2.12355e+07	3.273e+07	2.00127e+07	1.91735e+07	7.46548e+06	1.97871e+07	2.06134e+07	1.95451e+07	1.37324e+07	2.13419e+07	2.00506e+07	2.83788e+07	63687.8	1.94368e+07	2.12868e+07	1.89784e+07
2-Furyl methyl ketone	C6H6O2	1192-62-7	IEMMBWWQXVXBEU-UHFFFAOYSA-N		HMDB0033127	Organic oxygen metabolites	Carbonyl metabolites	2.72	111.044	171.2	2	POS	[M+H]+	level2	3.1299e+06	3.96489e+06	4.46174e+06	3.53044e+06	3.9389e+06	3.71893e+06	3.52065e+06	2.75756e+06	4.15161e+06	5.10788e+06	3.51985e+06	3.31643e+06	3.59763e+06	2.78894e+06	1.85171e+07	6.3788e+06	3.78555e+06	5.89421e+06
1H-Imidazol-1-ylacetic acid	C5H6N2O2	22884-10-2	QAFBDRSXXHEXGB-UHFFFAOYSA-N		HMDB0029736	Organic acids and derivatives	Amino acids, peptides, and analogues	2.72	127.05	160.8	1.6	POS	[M+H]+	level2	2.58357e+07	3.24805e+07	4.71892e+07	5.13321e+07	1.24595e+08	6.42378e+07	9.71278e+07	5.53973e+07	7.00535e+07	8.5455e+06	2.18456e+07	7.23384e+06	1.00022e+07	4.88032e+06	3.77986e+07	4.71467e+07	5.53316e+07	4.95637e+07
Piperidine	C5H11N	110-89-4	NQRYJNQNLNOLGT-UHFFFAOYSA-N	C01746	HMDB0034301	Organoheterocyclic metabolites	/	2.72	86.0963	65.5	1.8	POS	[M+H]+	level2	1.89288e+08	1.07251e+08	1.07184e+08	1.21423e+08	2.61283e+08	6.09996e+07	4.06016e+08	3.48864e+08	4.25619e+08	1.60355e+08	1.47557e+08	1.75785e+08	4.16886e+07	9.68208e+06	2.57629e+07	1.80401e+08	1.84903e+08	1.83543e+08
4'-Hydroxy-7-methoxyflavone	C16H12O4	32272-23-4	DZUKXCCSULKRJA-UHFFFAOYSA-N		/	Shikimates and Phenylpropanoids|	Flavones	2.72	269.08	342.8	1.5	POS	[M+H]+	level2	4.19351e+06	8.53985e+06	6.95162e+06	2.38406e+07	4.63207e+07	1.67904e+07	3.1933e+07	3.19076e+07	9.57771e+06	1.11049e+06	1.36096e+06	742862	1.79856e+06	2.87816e+07	3.88975e+06	8.57294e+06	8.9547e+06	8.71041e+06
Ginkgolic Acid C15:1	C22H34O3		YXHVCZZLWZYHSA-FPLPWBNLSA-N		/	/	/	2.72	345.243	585.1	1.5	NEG	[M-H]-	level2	257581	23217.5	6.6834e+07	666252	66814.9	116174	223242	52275.1	509044	78129.2	1.78716e+07	32668.3	0	6360.37	33782.9	5.61746e+06	6.64884e+06	6.44044e+06
(9Z,12R)-12-Hydroxyoctadec-9-enoic acid	C18H34O3		WBHHMMIMDMUBKC-QJWNTBNXSA-N		/	/	/	2.72	297.243	523.5	1.7	NEG	[M-H]-	level2	1.08954e+06	3.60802e+07	3.95535e+07	5.0757e+07	3.7605e+07	6.33908e+07	4.86578e+07	6.35176e+07	4.02873e+07	4.94453e+07	3.51128e+07	4.24535e+07	1.72452e+08	2.02004e+07	1.2627e+08	6.4704e+07	6.48359e+07	5.75606e+07
Polyalthic acid	C20H28O3	10267-14-8	ZQHJXKYYELWEOK-RNHVSHAASA-N		/	Lipids	Diterpenoids	2.72	315.196	509.4	1.8	NEG	[M-H]-	level2	3.12614e+06	2.09955e+06	43592.6	2.47685e+06	2.5753e+07	863210	1.0353e+07	4.14127e+06	1.72865e+06	1.86978e+08	8.99494e+06	1.25486e+07	378797	7.18705e+06	5.96938e+06	1.75896e+07	1.78034e+07	1.75046e+07
Neoruscogenin	C27H40O4	17676-33-4	ALTRINCJVPIQNK-USWVGPITSA-N		/	Lipids	Triterpenoids	2.72	429.299	488	1.2	POS	[M+H]+	level2	3.68827e+06	211699	179002	359950	333367	152859	6.28264e+06	796165	737255	1.68255e+06	1.2737e+07	1.70369e+06	7.57294e+06	359815	1.25282e+08	8.25963e+06	8.97495e+06	8.50482e+06
Jasmonic acid	C12H18O3		ZNJFBWYDHIGLCU-UHFFFAOYSA-N		/	/	/	2.72	209.118	439.6	1.8	NEG	[M-H]-	level2	7.72341e+06	1.69968e+07	1.58279e+07	2.31758e+07	1.76765e+07	1.49216e+07	2.52092e+07	3.06596e+07	2.85954e+07	4.72547e+06	4.5844e+06	4.49069e+06	2.64832e+07	3.91061e+06	2.27202e+07	1.5575e+07	1.68799e+07	1.64703e+07
2-(8-Hydroxy-4a,8-dimethyl-1,2,3,4,5,6,7,8a-octahydronaphthalen-2-yl)prop-2-enoic acid	C15H24O3		FXKCXGBBUBCRPU-UHFFFAOYSA-N		/	Terpenoids	Eudesmane sesquiterpenoids	2.72	251.165	434	2	NEG	[M-H]-	level2	2.47935e+07	2.09451e+07	2.56045e+07	2.7044e+07	1.95999e+07	1.01213e+07	1.63772e+07	1.87288e+07	4.05348e+07	5.8755e+06	6.21629e+06	6.9515e+06	8.85602e+07	2.10764e+07	1.97338e+07	2.89166e+07	2.92414e+07	3.02771e+07
Protosappanin B	C16H16O6		QRTYTQTVJQUCEP-INIZCTEOSA-N		/	/	/	2.72	303.087	415.1	1.6	NEG	[M-H]-	level2	3.45736e+06	2.504e+07	2.89492e+07	3.23871e+07	4.02644e+07	3.10776e+07	5.14956e+07	3.01323e+07	3.75529e+07	2.13282e+06	2.66489e+06	2.59759e+06	2.11063e+06	1.46731e+08	1.77385e+07	2.83351e+07	2.96151e+07	2.93493e+07
Duartin (-)	C18H20O6		QVVPJFBYFYYVDM-LLVKDONJSA-N		/	/	/	2.72	331.118	396.1	1.7	NEG	[M-H]-	level2	1.88135e+06	7.80364e+06	1.04827e+07	1.11269e+07	1.72844e+07	1.57148e+07	1.82375e+07	1.88074e+07	3.78677e+07	4.38074e+06	4.224e+06	267282	199846	1.74001e+08	4.38469e+06	1.355e+07	1.44704e+07	1.11937e+07
7-HYDROXY-8,4'-DIMETHOXYISOFLAVONE	C17H14O5		SELGEUSJRWRBQR-UHFFFAOYSA-N		/	/	/	2.72	299.091	316.5	1.9	POS	[M+H]+	level2	3.51685e+06	9.51644e+07	2.06779e+07	2.80031e+07	1.0177e+08	3.58674e+08	1.65119e+08	3.66752e+08	2.35906e+07	2.08972e+06	5.89685e+06	2.30898e+06	2.43634e+06	1.47325e+07	1.63699e+07	8.18745e+07	8.37942e+07	8.59865e+07
8-Prenylnaringenin	C20H20O5		LPEPZZAVFJPLNZ-SFHVURJKSA-N		/	/	/	2.72	341.138	312.3	1.8	POS	[M+H]+	level2	2.57897e+08	5.77162e+08	2.70475e+08	2.60279e+08	2.44799e+08	1.26116e+08	2.85971e+08	2.74913e+08	1.21149e+08	9.60772e+07	1.15369e+08	8.69419e+07	4.53075e+08	2.16636e+07	5.3779e+08	2.69651e+08	2.72444e+08	2.7468e+08
norlichexanthone	C14H10O5		AQZHBCDRWFMXIN-UHFFFAOYSA-N		/	/	/	2.72	257.045	311.1	1.5	NEG	[M-H]-	level2	6.9526e+06	1.77092e+07	2.28344e+07	1.82685e+07	1.96026e+07	2.98574e+07	1.68804e+07	1.85757e+07	1.66235e+07	4.09665e+06	3.96592e+06	2.10928e+06	2.4973e+07	1.12357e+07	6.88935e+07	1.9485e+07	1.94915e+07	2.06842e+07
p-Coumaraldehyde	C9H8O2		CJXMVKYNVIGQBS-UHFFFAOYSA-N		/	/	/	2.72	147.045	308	2.1	NEG	[M-H]-	level2	2.06567e+07	2.149e+07	1.52691e+07	1.14597e+07	1.11811e+07	8.78286e+06	1.37655e+07	1.78054e+07	1.81292e+07	1.26735e+07	1.23068e+07	1.70334e+07	1.03816e+08	3.12062e+06	2.62374e+07	1.84958e+07	1.99531e+07	1.97742e+07
Danshensu	C9H10O5		PAFLSMZLRSPALU-MRVPVSSYSA-N		/	/	/	2.72	197.045	305.1	1.5	NEG	[M-H]-	level2	4.25423e+06	4.72919e+06	6.38153e+06	4.77683e+06	5.82026e+06	5.36655e+06	4.85054e+06	8.43621e+06	3.07555e+07	1.43722e+07	9.72218e+07	7.24852e+08	2.99865e+06	6.06599e+07	4.46465e+06	6.17395e+07	6.16155e+07	6.4178e+07
Linderane	C15H16O4		KBMSVODXFLAQNJ-DXGHHDSJSA-N		/	/	/	2.72	261.112	299.7	2	POS	[M+H]+	level2	2.05204e+07	2.42163e+07	2.23843e+07	1.11632e+07	6.62527e+06	3.40535e+07	5.09426e+06	4.61904e+06	3.69001e+06	1.4182e+07	1.02458e+07	6.02165e+06	7.45429e+07	3.0648e+07	2.07175e+07	2.42383e+07	1.67212e+07	1.69727e+07
Ptaeroglycol	C15H14O6		IVVDHMXDSFGHMC-UHFFFAOYSA-N		/	/	/	2.72	291.086	299.3	1.8	POS	[M+H]+	level2	2.12084e+06	1.48005e+07	1.26789e+07	9.77363e+06	1.25462e+07	3.04479e+07	2.63772e+07	2.55493e+07	1.99833e+07	1.54122e+08	1.97587e+06	2.81492e+06	2.04929e+06	2.13858e+07	1.17505e+07	2.26363e+07	2.11542e+07	2.17178e+07
Pinoresinol 4-O-glucoside	C26H32O11		QLJNETOQFQXTLI-WMYFGKAISA-N		/	/	/	2.72	538.227	288.3	1.2	POS	[M+NH4]+	level2	3.64126e+08	4.44384e+08	2.28285e+08	2.10369e+08	2.36396e+08	3.16502e+08	1.62693e+08	1.66199e+08	4.2287e+07	2.79488e+08	2.09945e+08	1.96017e+08	4.30975e+08	2.07208e+07	2.76127e+08	1.9471e+08	2.09521e+08	2.13573e+08
[1-(7-methoxy-2-oxochromen-8-yl)-3-methyl-2-oxobutyl] acetate [IIN-based on	C17H18O6		VLHOVPZUSXEINR-UHFFFAOYSA-N		/	/	/	2.72	319.117	281.6	0.2	POS	[M+H]+	level2	2.72632e+07	5.14241e+07	4.04453e+07	2.91613e+07	2.89512e+07	4.55514e+07	4.69731e+07	4.32085e+07	4.02145e+07	2.53573e+07	2.47407e+07	1.89032e+07	3.86516e+07	8.90925e+07	5.75563e+07	3.73208e+07	3.88804e+07	3.97045e+07
Coelogin	C17H16O5		QLYYIQVXUQYKGV-UHFFFAOYSA-N		/	/	/	2.72	301.106	281.4	1.8	POS	[M+H]+	level2	2.57896e+07	2.12219e+07	2.66133e+07	2.44748e+07	2.49312e+07	2.59242e+07	2.05183e+07	1.72609e+07	3.55693e+07	1.06931e+07	1.10277e+07	8.94495e+06	1.58639e+07	1.95128e+08	2.25568e+07	1.59777e+07	1.67574e+07	1.64527e+07
Koparin	C16H12O6		SMOFGXHPWCTYQD-UHFFFAOYSA-N		/	/	/	2.72	299.056	277	1.5	NEG	[M-H]-	level2	2.93072e+06	3.8374e+06	5.11703e+06	2.67557e+06	3.05261e+06	4.57073e+06	3.48796e+06	3.19481e+06	3.39501e+06	0	382334	0	3.81906e+06	1.90481e+07	3.878e+06	1.85166e+07	2.0643e+07	1.90939e+07
Heliotrine	C16H27NO5		LMFKRLGHEKVMNT-UJDVCPFMSA-N		/	/	/	2.72	314.196	270.6	1.7	POS	[M+H]+	level2	8.57121e+06	1.50109e+07	7.41456e+06	1.04866e+07	8.85313e+06	1.20982e+07	1.49833e+07	1.16177e+07	8.47117e+06	2.1816e+06	4.13016e+06	2.23791e+06	2.45265e+07	712456	1.34292e+06	8.16452e+06	8.60005e+06	8.35094e+06
Acronycidine	C15H15NO5		XTCGYRFLVLFRGW-UHFFFAOYSA-N		/	/	/	2.72	290.102	263.6	1.7	POS	[M+H]+	level2	6.41891e+07	8.56533e+07	4.175e+07	5.85737e+07	4.43458e+07	3.32284e+07	1.80545e+07	2.36017e+07	1.84583e+07	1.75356e+07	2.59615e+07	2.39861e+07	5.63077e+07	6.02236e+06	2.40105e+07	3.61433e+07	3.76516e+07	3.76382e+07
bungeiside C	C19H26O11		YQOKGDRMWQLQNR-BMVMOQKNSA-N		/	/	/	2.72	448.181	246.9	1.5	POS	[M+NH4]+	level2	7.19344e+06	1.02206e+07	5.13252e+06	4.60869e+06	3.72016e+06	1.13471e+07	5.32966e+06	9.20818e+06	2.70527e+06	6.16054e+06	1.45788e+06	3.63682e+06	4.46617e+06	2.35307e+06	1.99352e+06	5.09676e+06	5.02383e+06	5.09035e+06
Ecgonine	C9H15NO3		PHMBVCPLDPDESM-UHFFFAOYSA-N		/	Alkaloids and derivatives	/	2.72	186.112	226	1.8	POS	[M+H]+	level2	1.16491e+06	1.69008e+06	831587	1.61569e+06	1.02399e+06	1.41402e+06	1.7759e+07	1.1798e+06	9.83231e+07	1.14376e+06	1.16269e+06	939603	3.27506e+06	2.17044e+06	1.01662e+06	7.28386e+06	7.5584e+06	7.50954e+06
[(2R,3S,4S,5R,6R)-6-[(2S,3S,4S,5R)-3,4-dihydroxy-2,5-bis(hydroxymethyl)oxolan-2-yl]oxy-3,4,5-trihydroxyoxan-2-yl]methyl 4-hydroxybenzoate	C19H26O13		CDTIMEVVBBGLIF-OVUASUNJSA-N		/	/	/	2.72	461.129	213.4	1.6	NEG	[M-H]-	level2	2.44715e+07	5.21989e+06	8.51685e+06	4.4426e+06	2.54368e+06	9.00054e+06	2.06522e+07	4.94534e+07	1.87893e+07	1.34307e+07	1.9373e+07	1.86474e+07	7.81878e+06	1.6995e+06	9.23203e+06	1.24594e+07	1.28281e+07	1.29437e+07
Dehydrodiisoeugenol	C20H22O4		ITDOFWOJEDZPCF-FNINDUDTSA-N		/	/	/	2.72	349.139	194.2	2	POS	[M+Na]+	level2	1.19574e+06	1.84285e+06	2.65494e+06	4.92463e+06	7.04486e+06	3.69161e+06	3.93566e+06	5.40531e+06	1.12757e+06	2.54262e+06	8.72811e+06	5.5943e+06	1.13306e+06	981293	451139	2.90465e+06	3.03363e+06	2.96119e+06
Dehydroabietic_acid	C20H28O2		NFWKVWVWBFBAOV-IPNZSQQUSA-N		/	/	/	2.72	299.201	522.2	1.9	NEG	[M-H]-	level2	5.02961e+06	1.00724e+06	1.62753e+06	9.66902e+06	4.42405e+07	2.773e+07	901391	694948	1.81371e+06	1.95065e+08	1.83996e+08	1.07918e+08	1.25256e+06	884484	1.54142e+07	4.12907e+07	4.15289e+07	4.15102e+07
Colchicine	C22H25NO6		IAKHMKGGTNLKSZ-INIZCTEOSA-N		/	/	/	2.72	400.175	514.2	1.5	POS	[M+H]+	level2	14686	3.71138e+06	6.40078e+06	9.65135e+06	1.24571e+07	1.12866e+07	5.29116e+06	1.11539e+07	1.90538e+06	0	0	0	238260	0	3.25184e+06	4.29398e+06	4.54163e+06	4.65484e+06
eupomatenoid 5	C19H18O3		HMGCTPMQYVGXSC-SNAWJCMRSA-N		/	/	/	2.72	295.132	493.8	0.1	POS	[M+H]+	level2	0	821969	935706	303686	148927	20904.3	2.42369e+07	2.02321e+06	8.35286e+07	5.0619e+06	3.03572e+07	8.61456e+08	0	0	100862	8.09021e+07	8.35938e+07	8.67752e+07
Dihydroartemisinic acid	C15H24O2		JYGAZEJXUVDYHI-DGTMBMJNSA-N		/	/	/	2.72	235.17	467.9	1.5	NEG	[M-H]-	level2	5.38083e+06	1.21487e+07	8.70013e+06	1.4255e+07	1.12396e+07	8.38637e+06	1.09943e+07	1.43952e+07	535609	4.0774e+06	2.91496e+06	2.77428e+06	7.30991e+06	759259	5.77228e+06	7.23406e+06	7.16811e+06	7.3293e+06
Lycorine	C16H17NO4		XGVJWXAYKUHDOO-DANNLKNASA-N		/	/	/	2.72	288.123	391.1	1.9	POS	[M+H]+	level2	1.55345e+07	2.62541e+07	4.66337e+07	2.83598e+07	3.32954e+07	9.10034e+07	4.48772e+07	3.70989e+07	5.9643e+07	2.24224e+07	2.44003e+07	2.58514e+07	9.87561e+06	8.76212e+06	1.89236e+07	3.2863e+07	3.13871e+07	3.35288e+07
Rugosinone	C19H15NO6		MMPVUYPJIFYAEK-UHFFFAOYSA-N		/	/	/	2.72	354.097	380.6	1.7	POS	[M+H]+	level2	9.27404e+07	7.37799e+07	1.56804e+07	1.09168e+07	1.18568e+07	1.13274e+07	5.40598e+07	9.00279e+07	1.67223e+07	6.72277e+06	9.46651e+06	5.39321e+06	6.34522e+07	145570	3.08386e+07	2.80234e+07	3.01843e+07	2.89022e+07
trans-pterostilbene	C16H16O3		VLEUZFDZJKSGMX-ONEGZZNKSA-N		/	/	/	2.72	257.117	376.8	1.9	POS	[M+H]+	level2	2.94336e+06	1.45215e+07	1.03987e+07	6.63535e+06	8.75172e+06	3.43231e+07	1.05358e+07	9.16364e+06	1.94918e+07	1.30026e+06	384255	527905	2.33442e+06	4.13513e+07	7.61849e+06	9.24696e+06	1.00461e+07	9.56951e+06
(R)-5,7-dihydroxy-2-(4-hydroxyphenyl)chroman-4-one	C15H12O5		FTVWIRXFELQLPI-CYBMUJFWSA-N		/	/	/	2.72	295.06	369.6	1.6	POS	[M+Na]+	level2	441455	5.2108e+06	4.91258e+06	1.49628e+07	2.71835e+07	1.42182e+07	2.15489e+07	2.52368e+07	1.23019e+07	18107.5	130000	1.71846e+06	244435	3.22121e+06	2.68969e+06	1.10972e+07	1.12013e+07	1.12691e+07
Cinchonic acid	C10H7NO2	486-74-8	VQMSRUREDGBWKT-UHFFFAOYSA-N	C06414	HMDB0257047	Alkaloids	Quinoline alkaloids	2.72	174.055	214.3	1.9	POS	[M+H]+	level2	3.3943e+06	7.20236e+06	1.25597e+07	9.75776e+06	1.32586e+07	1.54821e+07	9.91033e+06	7.20576e+06	1.7962e+06	2.39192e+06	4.52565e+06	2.80144e+06	3.81599e+06	630773	8.19498e+06	6.31363e+06	6.55417e+06	8.35552e+06
3-O-Methylgallic acid	C8H8O5	3934-84-7	KWCCUYSXAYTNKA-UHFFFAOYSA-N	/	/	Shikimates and Phenylpropanoids	Simple phenolic acids	2.72	183.03	226	1.6	NEG	[M-H]-	level2	4.08667e+06	6.47311e+06	1.40091e+07	1.09839e+07	1.06299e+07	3.94964e+06	9.89547e+06	9.30808e+06	1.29671e+07	4.02224e+06	5.84815e+06	3.43803e+06	7.10591e+06	1.19532e+07	1.03582e+07	8.24578e+06	8.47513e+06	8.77254e+06
9-HODE	C18H32O3	98524-19-7	NPDSHTNEKLQQIJ-ZJHFMPGASA-N		HMDB0062652	Lipids	Lineolic acids and derivatives	2.71	295.227	533.6	2.4	NEG	[M-H]1-	level2	3.73013e+07	9.68397e+07	1.55878e+08	1.3163e+08	1.74088e+08	6.40609e+08	3.0282e+08	2.77392e+08	3.29195e+08	2.00081e+08	1.44379e+08	1.52976e+08	4.78354e+07	1.11089e+07	4.91565e+07	1.86487e+08	1.89513e+08	1.92233e+08
2,4,5,6-Phenanthrenetetrol	C14H10O4	68570-34-3	JSLUYTKYLIDAEB-UHFFFAOYSA-N		HMDB0032866	Benzenoids	Phenanthrols	2.71	243.065	476.9	2.5	POS	[M+H]+	level2	3.46577e+06	1.52378e+07	1.55965e+07	9.33053e+06	1.42032e+07	8.6713e+06	1.76314e+07	1.72763e+07	2.30593e+07	360094	171783	363163	1.20346e+06	850080	4.35577e+06	9.52426e+06	9.83783e+06	9.87083e+06
arborinine	C16H15NO4	5489-57-6	ATBZZQPALSPNMF-UHFFFAOYSA-N	C10643	HMDB0030177	Organoheterocyclic metabolites	Benzoquinolines	2.71	286.107	471.6	2.2	POS	[M+H]+	level2	3.32514e+06	6.27758e+06	8.78758e+06	2.99459e+06	4.60812e+06	3.58903e+06	3.16128e+06	2.42236e+06	5.56283e+06	1.47263e+07	1.45979e+07	2.04542e+07	1.87876e+06	867406	3.35421e+06	6.6769e+06	6.84753e+06	7.01611e+06
7-Methoxy-2-methylisoflavone	C17H14O3	19725-44-1	XRGWZIGGCNSFRY-UHFFFAOYSA-N		HMDB0033980	Phenylpropanoids and polyketides	O-methylated isoflavonoids	2.71	267.101	468.8	2.1	POS	[M+H]+	level2	1.21536e+06	1.37972e+06	1.17274e+07	4.6145e+07	1.14895e+07	3.025e+06	1.21243e+07	7.29504e+06	7.28911e+06	14950	26124.4	0	245066	102222	1.97339e+07	7.72529e+06	8.09258e+06	8.189e+06
Bixin	C25H30O4	6983-79-5	RAFGELQLHMBRHD-SLEZCNMESA-N	C08582	HMDB0035317	Lipids	Diterpenoids	2.71	393.206	467	1.7	NEG	[M-H]-	level2	8.99129e+06	254601	1.33905e+06	882154	435717	481888	1.76649e+07	146924	1.13829e+08	707153	3.9499e+06	380743	1.06497e+06	737875	1.40654e+06	1.15222e+07	1.17983e+07	1.18294e+07
Zerumbone_oxide	C15H22O2	22471-70-1	UXYYOHOTPOQJPD-MHLOZHTBSA-N		HMDB0036466	Organic oxygen metabolites	Carbonyl metabolites	2.71	235.169	436.5	2.2	POS	[M+H]+	level2	1.07242e+07	1.56769e+07	9.98275e+06	2.1751e+07	1.61684e+07	1.58463e+07	1.67738e+07	1.85958e+07	1.61805e+07	5.86835e+06	7.36149e+06	6.14293e+06	4.23944e+07	2.58369e+06	1.27895e+07	1.69111e+07	1.21775e+07	1.24003e+07
Moracin_L	C19H16O5	73338-91-7	FQHZBTIVEUAARU-UHFFFAOYSA-N		HMDB0041297	Organic acids and derivatives	Organic carbonic acids	2.71	325.106	428.7	2.1	POS	[M+H]+	level2	560722	9.1341e+06	9.21458e+06	2.74594e+07	3.10276e+07	2.14499e+07	7.24227e+06	1.07124e+07	2.1606e+07	498819	7.2748e+06	1.38504e+06	319036	658923	4.34567e+06	7.4499e+06	7.22603e+06	6.95685e+06
Moracin_G	C19H16O4	73338-86-0	PRQYZCKJWCQXNM-UHFFFAOYSA-N		HMDB0033314	Phenylpropanoids and polyketides	/	2.71	309.111	419.4	2.2	POS	[M+H]+	level2	26468.6	912351	337980	197117	409070	989788	5.93081e+06	1.21736e+06	2.24055e+07	786262	2.30036e+06	6.52599e+07	156891	293587	96590.5	5.83386e+06	5.86862e+06	6.13653e+06
3,8'-Biapigenin	C30H18O10	101140-06-1	IQAMTZLKUHMPPE-UHFFFAOYSA-N		HMDB0038856	Phenylpropanoids and polyketides	Biflavonoids and polyflavonoids	2.71	537.082	388.5	2.6	NEG	[M-H]-	level2	726307	4.67538e+07	4.31598e+07	8.5067e+07	7.44698e+07	2.07928e+08	7.84086e+07	1.84702e+08	5.06324e+06	8.19177e+06	1.46917e+07	9.0856e+06	1.64774e+06	4.87888e+06	3.63213e+07	4.79965e+07	4.70701e+07	5.21972e+07
Cynarine	C25H24O12	30964-13-7	YDDUMTOHNYZQPO-RVXRWRFUSA-N	C10445	HMDB0030093	Organic oxygen metabolites	Alcohols and polyols	2.71	517.133	382.5	2.1	POS	[M+H]+	level2	6.08561e+06	527309	3.5441e+07	4.08777e+07	4.63123e+07	1.96512e+07	3.22493e+06	3.19093e+06	3.24176e+06	2.41373e+06	2.9504e+06	4.29953e+06	98980.8	658483	1.13489e+06	1.3075e+07	1.35688e+07	1.33196e+07
Bis(4-hydroxyphenyl)methane	C13H12O2		PXKLMJQFEQBVLD-UHFFFAOYSA-N	C14298	HMDB0240711	Benzenoids	Diphenylmethanes	2.71	201.091	376.4	2.1	POS	[M+H]+	level2	3.28911e+07	1.69613e+08	1.14397e+08	7.34841e+07	9.71492e+07	1.96558e+08	5.96793e+07	7.89254e+07	4.33357e+07	796143	477718	432481	5.68015e+06	9.59045e+06	3.2329e+07	6.28943e+07	6.23582e+07	6.45164e+07
2,6-Dimethoxy-4-(1-propenyl)phenol	C11H14O3	6635-22-9	YFHOHYAUMDHSBX-SNAWJCMRSA-N		HMDB0037271	Benzenoids	Methoxyphenols	2.71	195.101	369.5	2.2	POS	[M+H]+	level2	2.44332e+06	2.53632e+06	2.05647e+07	2.42551e+06	4.19597e+06	1.08849e+07	4.34068e+06	4.5767e+06	1.51988e+06	1.21183e+06	2.35509e+07	3.25193e+07	3.05253e+06	3.76072e+06	3.08107e+06	6.39986e+06	6.12235e+06	6.36585e+06
Quinidine	C20H24N2O2	56-54-2	LOUPRKONTZGTKE-LHHVKLHASA-N	C06527	HMDB0015044	Alkaloids and derivatives	/	2.71	325.248	356.5	0.5	POS	M-H	level2	7.95777e+06	1.68995e+07	9.13106e+06	1.34905e+07	1.39112e+07	2.31418e+06	6.21279e+06	3.16068e+06	1.88266e+06	3.08546e+06	1.40471e+07	4.42188e+06	5.54144e+06	5.93586e+06	6.52117e+06	7.09e+06	7.34608e+06	7.41396e+06
C.I._Natural_Red_20	C16H16O5	517-88-4	NEZONWMXZKDMKF-UHFFFAOYSA-N		HMDB0030579	Benzenoids	Naphthoquinones	2.71	289.106	350.5	1.9	POS	[M+H]+	level2	1.22557e+07	9.00589e+06	2.98916e+07	4.62679e+07	5.58205e+07	1.83099e+07	2.92917e+08	2.42343e+08	1.56499e+08	848894	1.23261e+06	766891	6.49094e+06	2.91747e+08	1.49709e+07	9.04099e+07	9.22656e+07	9.22777e+07
Cuminaldehyde	C10H12O	122-03-2	WTWBUQJHJGUZCY-UHFFFAOYSA-N	C06577	HMDB0002214	Lipids	Monoterpenoids	2.71	149.096	334.7	2.3	POS	[M+H]+	level2	1.17297e+07	7.53862e+06	2.77092e+07	1.13795e+07	6.59611e+06	7.03143e+06	1.97118e+07	1.55052e+07	1.5514e+07	8.12582e+06	9.56021e+06	2.69235e+06	8.22435e+07	2.96641e+06	5.00244e+07	1.75482e+07	1.81809e+07	1.76214e+07
(S)-Equol	C15H14O3	531-95-3	ADFCQWZHKCXPAJ-GFCCVEGCSA-N	C14131	HMDB0002209	Phenylpropanoids and polyketides	Isoflavans	2.71	243.101	332.3	2.2	POS	[M+H]+	level2	2.44574e+07	2.29636e+07	2.56544e+07	1.52084e+07	2.30168e+07	7.13664e+07	2.86508e+07	5.82056e+07	1.57583e+07	6.30127e+07	3.38284e+07	3.76784e+07	1.31056e+07	2.05037e+07	2.41079e+07	3.34037e+07	3.50256e+07	3.55219e+07
Lactucin	C15H16O5	1891-29-8	VJQAFLAZRVKAKM-UHFFFAOYSA-N	C09489	HMDB0035814	Organoheterocyclic metabolites	Gamma butyrolactones	2.71	277.106	319.8	2	POS	[M+H]+	level2	2.78751e+07	8.06153e+06	1.42771e+07	1.14076e+07	4.55284e+06	4.40043e+07	4.12868e+06	9.0273e+06	6.18796e+06	2.48413e+06	1.89779e+06	2.27779e+06	3.60737e+07	7.83601e+07	1.4734e+08	1.42188e+07	1.45982e+07	1.45725e+07
Chalcone	C15H12O	94-41-7	DQFBYFPFKXHELB-VAWYXSNFSA-N	C15589	HMDB0003066	Phenylpropanoids and polyketides	Chalcones and dihydrochalcones	2.71	209.096	316.9	2.2	POS	[M+H]+	level2	1.32031e+07	8.75382e+06	1.39805e+07	3.71174e+06	1.01903e+07	4.25249e+07	2.13866e+07	3.97328e+07	5.22125e+06	2.60949e+06	8.6536e+06	2.7995e+06	8.58751e+06	1.08609e+06	3.99601e+06	9.74744e+06	9.64268e+06	1.01195e+07
Osmorhizole	C11H14O2	3698-23-5	HZLYHZSHPUFYAR-UHFFFAOYSA-N		HMDB0040356	Benzenoids	Methoxybenzenes	2.71	179.106	301.8	2.2	POS	[M+H]+	level2	3.05165e+07	1.38249e+07	9.28341e+06	2.29937e+07	5.18734e+06	3.42568e+06	9.75745e+06	3.93361e+06	1.30754e+07	2.80668e+06	1.9309e+06	2.72963e+06	4.87406e+07	6.0886e+06	1.46523e+07	1.10081e+07	1.14655e+07	1.17666e+07
Mukonine	C15H13NO3	23523-94-6	GIKICDROPGNERQ-UHFFFAOYSA-N		HMDB0030320	Organoheterocyclic metabolites	Carbazoles	2.71	256.096	296.1	1.9	POS	[M+H]+	level2	623858	2.91619e+06	8.9097e+06	5.85966e+06	1.159e+07	1.70727e+07	2.59131e+07	2.48331e+07	2.22894e+07	1.32969e+06	4.56949e+06	699906	451765	3.20537e+06	2.33361e+06	8.16001e+06	8.49471e+06	7.88406e+06
Sinapoyl aldehyde	C11H12O4		CDICDSOGTRCHMG-UHFFFAOYSA-N		HMDB0258301	Benzenoids	Methoxyphenols	2.71	207.066	294.6	2.2	NEG	[M-H]-	level2	5.9828e+06	1.60368e+07	1.42858e+07	1.05942e+07	1.66242e+07	8.72325e+06	6.85938e+06	7.26666e+06	8.14718e+06	2.2172e+07	1.87728e+07	1.32723e+07	8.90182e+06	1.15899e+07	8.67419e+06	1.08762e+07	1.10992e+07	1.11461e+07
Rhein	C15H8O6	478-43-3	FCDLCPWAQCPTKC-UHFFFAOYSA-N	C10401	HMDB0032876	Benzenoids	Anthracenecarboxylic acids and derivatives	2.71	285.039	288.8	1.9	POS	[M+H]+	level2	3.45224e+07	4.04491e+07	1.22025e+07	9.90595e+06	9.90196e+06	9.5076e+07	1.08326e+07	8.12291e+07	6.46474e+06	2.0274e+07	1.21993e+08	9.21644e+07	2.2754e+07	2.94418e+06	1.37466e+07	1.52919e+08	1.60663e+08	1.57977e+08
TIGLIC ACID	C5H8O2	80-59-1	UIERETOOQGIECD-ONEGZZNKSA-N	C08279	HMDB0001470	Lipids	Fatty acids and conjugates	2.71	99.0449	286.8	2.5	NEG	[M-H]-	level2	1.67122e+06	2.19461e+06	639174	822892	1.38532e+06	2.63886e+06	1.33117e+06	1.52643e+06	714669	173705	436122	255854	2.06993e+06	1.56333e+08	2.37402e+06	9.74848e+06	1.00594e+07	1.05195e+07
4-methylumbelliferone	C10H8O3		HSHNITRMYYLLCV-UHFFFAOYSA-N	C03081	HMDB0059622	Phenylpropanoids and polyketides	Hydroxycoumarins	2.71	175.04	282.3	2.5	NEG	[M-H]-	level2	9.18412e+06	8.75743e+06	1.54778e+07	9.83777e+06	1.27067e+07	4.82801e+06	1.73431e+07	2.68516e+07	2.3554e+07	5.75277e+07	8.62139e+07	7.19576e+07	7.85045e+06	5.35131e+06	3.50155e+06	5.70138e+07	5.76507e+07	5.59966e+07
Salsolinol	C10H13NO2	525-72-4	IBRKLUSXDYATLG-UHFFFAOYSA-N	C09642	HMDB0005199	Organoheterocyclic metabolites	/	2.71	180.102	274	1.8	POS	[M+H]+	level2	1.32286e+08	1.34237e+08	2.43182e+08	1.94801e+08	2.59837e+08	2.24991e+08	1.79979e+08	8.60518e+07	8.09739e+06	9.88813e+06	2.14032e+07	4.95275e+07	7.19538e+08	1.46489e+08	2.07539e+07	1.55135e+08	1.61891e+08	1.59485e+08
Allixin	C12H18O4	125263-70-9	OHRPDNHRQKOLGN-UHFFFAOYSA-N		HMDB0040705	Organoheterocyclic metabolites	Pyranones and derivatives	2.71	227.127	273.2	2.1	POS	[M+H]+	level2	2.53579e+07	3.25069e+06	1.14545e+07	1.54934e+07	8.55853e+06	8.13964e+06	4.00891e+07	4.63378e+07	2.29194e+07	2.04917e+07	1.30201e+07	1.59086e+07	1.02746e+07	1.11659e+07	1.30096e+07	2.10403e+07	1.5549e+07	1.5442e+07
Flavonol base + 4O, O-Hex-dHex, O-Hex	C33H40O21	50867-29-3	SPUFXPFDJYNCFD-UHFFFAOYSA-N		HMDB0037957	Phenylpropanoids and polyketides	Flavonoid glycosides	2.71	773.213	269.1	1.5	POS	[M+H]+	level2	4.24828e+06	0	1.38292e+06	1.29113e+08	1.15903e+07	534265	0	0	158340	0	0	0	375722	19691.4	1.68197e+07	8.88114e+06	9.3324e+06	9.44717e+06
Norharmane	C11H8N2	244-63-3	AIFRHYZBTHREPW-UHFFFAOYSA-N	C20157	HMDB0012897	Organoheterocyclic metabolites	Pyridoindoles	2.71	169.076	265.1	2.2	POS	[M+H]+	level2	2.88113e+06	2.55174e+06	3.27616e+06	3.77019e+06	3.34157e+06	4.21658e+06	9.25322e+06	9.76625e+06	2.01388e+07	5.55136e+06	4.21984e+06	4.49139e+06	8.27914e+06	5.76445e+06	4.74103e+06	9.32899e+06	9.52501e+06	1.01473e+07
Dehydro-1,8-cineole	C10H16O	92760-25-3	LOOYOTLEOHYYOV-UHFFFAOYSA-N		HMDB0036085	Organoheterocyclic metabolites	/	2.71	153.127	260.3	2.2	POS	[M+H]+	level2	5.71026e+06	1.928e+07	1.84156e+07	1.82483e+07	2.50139e+07	1.18192e+07	1.25687e+07	1.51108e+07	4.84366e+07	1.39838e+07	1.19687e+07	1.81874e+07	8.33082e+06	2.44572e+06	9.36591e+06	1.0458e+07	1.0497e+07	1.00192e+07
Miltirone	C19H22O2	27210-57-7	FEFAIBOZOKSLJR-UHFFFAOYSA-N	C13715	HMDB0035080	Lipids	Diterpenoids	2.71	305.149	252.5	2.4	POS	[M+Na]+	level2	1.53949e+06	1.83861e+06	2.99922e+06	1.83234e+08	1.23446e+07	5.82692e+06	3.56698e+06	873295	777315	2.50423e+06	1.94047e+06	3.04039e+06	1.25731e+06	2.13947e+07	4.27741e+06	1.18079e+07	1.22272e+07	1.19868e+07
Bilobalide	C15H18O8	33570-04-6	MOLPUWBMSBJXER-NRSGSQFTSA-N	C07605	HMDB0036735	Lipids	Terpene lactones	2.71	327.108	234.5	2.1	POS	[M+H]+	level2	2.63476e+06	4.04466e+06	1.23471e+07	3.98096e+06	5.81588e+06	6.00292e+06	1.06415e+07	8.86394e+06	9.98689e+06	1.61166e+06	3.189e+07	263475	2.6258e+06	1.42258e+06	7.40467e+06	8.15637e+06	8.68278e+06	8.20979e+06
3,5,6,7,8,3',4'-Heptamethoxyflavone	C22H24O9	1178-24-1	SSXJHQZOHUYEGD-UHFFFAOYSA-N		HMDB0037689	Phenylpropanoids and polyketides	O-methylated flavonoids	2.71	433.149	222.4	2.3	POS	[M+H]+	level2	3.09973e+06	1.79379e+06	3.01134e+06	1.11258e+06	979089	1.75851e+06	8.64862e+06	1.87733e+07	1.73091e+06	2.38531e+07	1.53907e+07	2.43414e+07	3.31197e+06	351530	928191	7.82422e+06	8.30135e+06	7.87336e+06
Eugenitin	C12H12O4	480-12-6	RGTSAUBIQAKKLC-UHFFFAOYSA-N		HMDB0029467	Organoheterocyclic metabolites	1-benzopyrans	2.71	221.081	221.6	2.1	POS	[M+H]+	level2	1.57987e+07	3.636e+07	1.03596e+07	5.78625e+06	6.18181e+06	3.67126e+06	3.30116e+06	1.33654e+06	1.49389e+06	922744	5.16796e+06	3.19815e+06	3.39187e+06	4.19983e+06	1.50129e+07	7.39255e+06	7.64918e+06	7.6193e+06
(2E,4E)-Hexa-2,4-dienoic acid	C6H8O2	91751-55-2	WSWCOQWTEOXDQX-MQQKCMAXSA-N		HMDB0029581	Fatty acids	Unsaturated fatty acids	2.71	113.059	221.3	1.7	POS	[M+H]+	level2	4.37828e+06	7.62682e+06	9.07193e+06	6.59526e+06	4.59857e+06	7.34903e+06	1.06235e+07	1.08241e+07	1.20349e+07	2.8778e+06	2.68251e+06	2.10305e+06	1.06814e+07	3.11993e+07	7.66509e+06	8.23975e+06	8.17115e+06	8.36305e+06
Arecaidine	C7H11NO2	499-04-7	DNJFTXKSFAMXQF-UHFFFAOYSA-N	C10128	HMDB0030352	Alkaloids	/	2.71	142.086	146.7	1.7	POS	[M+H]+	level2	5.67158e+06	3.51086e+06	7.81692e+06	3.72502e+06	4.543e+06	6.37975e+06	5.31336e+06	3.19096e+06	3.89133e+06	2.03882e+06	3.3781e+06	2.23286e+06	1.08441e+07	2.23941e+06	9.9526e+06	5.67391e+06	5.97019e+06	5.78772e+06
Wilforlide A	C30H46O3		HHQJBWYXBWOFJY-YLXTXNMFSA-N		/	/	/	2.71	455.352	470.6	0.3	POS	[M+H]+	level2	3.85919e+06	2.75262e+06	2.96126e+06	7.34074e+06	6.35103e+06	8.02948e+06	4.98056e+06	5.34184e+06	8.3029e+06	3.92748e+07	3.4349e+07	2.89587e+07	2.87449e+06	1.48535e+06	1.05953e+07	1.70215e+07	1.07652e+07	1.06353e+07
Morphine N-oxide	C17H19NO4	639-46-3	AMAPEXTUMXQULJ-APQDOHRLSA-N		/	Alkaloids and derivatives	/	2.71	302.138	356.1	2.1	POS	[M+H]+	level2	2.36226e+06	2.37065e+08	2.20818e+08	1.58841e+08	2.6127e+08	1.52445e+09	1.04831e+09	1.29862e+09	7.4996e+08	155473	2.55152e+07	5.73812e+07	2.6533e+06	1.76916e+06	3.14839e+07	4.17232e+08	4.3246e+08	4.32867e+08
(2R,3S,4S,5R,6R)-2-[[(2R,3R,4R,5S)-3,4-dihydroxy-5-(hydroxymethyl)oxolan-2-yl]oxymethyl]-6-[(2E)-3,7-dimethylocta-2,6-dienoxy]oxane-3,4,5-triol	C21H36O10		AWDKYYYAAQQLEF-XRSPUIAPSA-N		/	/	/	2.71	466.264	349	0.3	POS	[M+NH4]+	level2	4.68493e+07	1.58807e+08	7.30516e+07	1.69094e+08	2.12553e+08	9.8237e+07	3.09282e+08	3.09987e+08	1.60266e+08	1.15339e+08	1.05235e+08	2.10832e+08	1.35866e+07	427165	3.07468e+07	1.41788e+08	1.4313e+08	1.45053e+08
Deoxylapachol	C15H14O2		OSDFYZPKJKRCRR-UHFFFAOYSA-N		/	/	/	2.71	227.106	337.6	1.9	POS	[M+H]+	level2	1.60753e+07	3.39715e+07	7.32521e+07	8.03955e+07	5.70102e+07	1.17424e+08	9.38129e+07	1.05285e+08	2.73557e+07	2.58415e+08	1.21507e+08	1.75146e+08	3.51911e+06	1.26316e+08	9.56299e+06	1.09755e+08	7.74116e+07	1.15384e+08
Santonin	C15H18O3		XJHDMGJURBVLLE-BOCCBSBMSA-N		/	/	/	2.71	247.132	336.6	2.3	POS	[M+H]+	level2	3.71182e+07	3.37877e+07	2.62885e+07	1.8428e+07	1.53064e+07	1.13272e+07	1.02688e+07	9.25136e+06	9.53151e+06	6.19162e+06	9.80778e+06	7.15498e+06	2.80184e+07	7.39031e+06	2.56976e+07	1.49398e+07	1.51481e+07	1.56396e+07
Isopeonol	C9H10O3		XPHIPEXPAGCEBM-UHFFFAOYSA-N		/	/	/	2.71	165.055	95.4	1.8	NEG	[M-H]-	level2	1.7291e+07	4.47421e+07	3.24113e+07	3.69889e+07	2.78263e+07	3.6049e+07	2.93334e+07	5.88449e+07	1.10543e+07	2.15021e+07	2.46073e+07	2.13244e+07	6.31266e+07	1.08394e+07	4.75323e+07	2.74763e+07	3.08186e+07	3.11573e+07
Afrormosin	C17H14O5		KJGPBYUQZLUKLL-UHFFFAOYSA-N		/	/	/	2.71	299.091	478	2.2	POS	[M+H]+	level2	3.46475e+06	8.57599e+07	2.57513e+07	2.35634e+07	5.56235e+07	8.15599e+07	5.11493e+07	6.31711e+07	1.01107e+08	183542	44027.8	0	2.42881e+06	1.88931e+06	1.71054e+07	3.80789e+07	3.83627e+07	3.82329e+07
6-Methoxy-[2'',3'':7,8]furanoflavanone	C18H14O4		UFIKASAICBBABY-UHFFFAOYSA-N		/	/	/	2.71	295.096	447.4	2.2	POS	[M+H]+	level2	1.67641e+06	2.16078e+06	3.31261e+06	4.1985e+06	8.32868e+06	2.48375e+07	4.31877e+07	3.83074e+07	5.10851e+07	145595	55822.7	6.04499e+06	764516	50904.4	2.74652e+06	1.22834e+07	1.17748e+07	1.27875e+07
Dihydroskullcap_flavone_I	C17H16O6		BTVSNVKVWQGSKK-ZDUSSCGKSA-N		/	/	/	2.71	317.101	412.8	1.5	POS	[M+H]+	level2	3.06279e+06	9.05843e+06	6.43934e+06	7.35968e+06	1.03286e+07	9.23152e+06	1.75501e+07	1.04543e+07	3.18097e+07	94433.3	92824.5	213378	761418	3.81832e+06	3.47515e+06	1.28874e+07	1.31531e+07	1.26841e+07
2',4'-Dihydroxy-4,6'-dimethoxydihydrochalcone	C17H18O5		SGAQUVXWXIVPKX-UHFFFAOYSA-N		/	/	/	2.71	303.122	356.1	1.7	POS	[M+H]+	level2	9.19419e+06	5.02664e+06	1.26319e+08	5.18434e+07	2.01299e+07	4.78167e+08	1.33483e+07	2.47797e+08	1.4362e+08	6.14162e+06	6.02282e+06	3.50165e+06	2.86514e+06	6.27121e+07	4.71913e+07	7.23153e+07	7.28795e+07	7.32069e+07
Erythrinin_A	C20H16O4		GGGQCONNJCHXIR-UHFFFAOYSA-N		/	/	/	2.71	321.112	327.2	1.9	POS	[M+H]+	level2	4.0805e+06	1.50318e+07	9.47501e+06	4.55845e+06	4.05418e+06	3.97413e+06	5.62768e+06	4.14261e+06	4.25776e+06	2.07905e+06	1.77838e+06	1.61376e+06	1.82668e+07	1.60338e+06	3.01544e+07	7.41539e+06	7.29355e+06	7.4817e+06
Schizantherin B	C28H34O9		BKGUPIVDQHHVMV-RZGKOBFOSA-N		/	/	/	2.71	537.211	316.1	2.4	POS	[M+Na]+	level2	2.25058e+07	2.16168e+07	1.83756e+07	1.53933e+07	3.01916e+07	1.80495e+07	2.47358e+07	1.26845e+07	5.97283e+06	7.61455e+06	1.00835e+07	6.35751e+06	2.30192e+07	1.75326e+06	5.40163e+07	3.27293e+07	3.49985e+07	3.49958e+07
Aristolindiquinone	C12H10O4		SJBCQYINLQWMKL-UHFFFAOYSA-N		/	/	/	2.71	219.065	292.4	2.1	POS	[M+H]+	level2	3.48156e+06	5.94467e+06	2.97577e+07	2.86593e+07	2.36508e+07	2.18688e+07	4.8504e+07	4.80573e+07	3.39339e+07	5.11058e+06	2.02632e+06	1.27306e+06	4.00221e+06	3.85645e+06	5.67177e+06	2.22652e+07	2.31726e+07	2.30646e+07
Tuberonic acid	C12H18O4	124649-26-9	RZGFUGXQKMEMOO-BSANDHCLSA-N		/	Fatty acids	Jasmonic acids	2.71	225.113	269.9	1.8	NEG	[M-H]-	level2	2.87762e+07	1.69931e+07	3.49681e+07	6.44619e+07	4.61272e+07	2.48752e+07	9.35334e+07	9.29713e+07	5.35872e+07	1.85942e+07	1.96338e+07	1.16428e+07	4.72961e+07	1.75527e+07	4.83558e+07	3.98256e+07	4.04662e+07	3.96425e+07
Dimethyl (R)-(+)-malate	C6H10O5	70681-41-3	YSEKNCXYRGKTBJ-SCSAIBSYSA-N		/	Fatty acids	Wax monoesters	2.71	163.06	56.8	2.2	POS	[M+H]+	level2	3.08409e+07	4.32115e+07	4.55025e+07	6.17571e+07	2.1763e+07	6.3529e+07	9.37969e+06	1.55773e+07	1.08529e+07	4.45822e+07	7.4908e+07	1.66739e+07	4.95854e+07	3.32895e+07	2.06612e+07	5.38196e+07	3.32563e+07	3.72086e+07
(+)-Costunolide	C15H20O2		HRYLQFBHBWLLLL-AHNJNIBGSA-N		/	/	/	2.71	233.153	348.2	2.2	POS	[M+H]+	level2	5.92228e+06	3.86106e+06	4.85962e+06	6.88117e+06	6.03517e+06	4.26608e+06	5.72462e+06	3.32381e+06	4.96263e+06	1.36299e+07	5.18376e+06	4.51391e+06	1.01301e+07	1.88707e+08	9.99903e+06	3.18309e+07	1.813e+07	3.23637e+07
Dehydrocorydalin	C22H24NO4		RFKQJTRWODZPHF-UHFFFAOYSA-N		/	/	/	2.71	389.159	315.6	2.5	POS	[M+Na]+	level2	2.09905e+08	1.82738e+08	1.64013e+08	2.01699e+08	1.58344e+08	3.63358e+08	9.928e+07	1.20899e+08	4.41507e+07	1.69967e+08	1.33231e+08	1.05641e+08	1.08871e+08	1.12974e+07	1.12931e+08	1.29509e+08	1.33172e+08	1.37065e+08
methylcinnamate	C10H10O2		CCRCUPLGCSFEDV-UHFFFAOYSA-N		/	/	/	2.71	163.075	232.6	2.1	POS	[M+H]+	level2	6.45332e+06	6.89596e+06	3.13519e+06	5.78226e+06	4.41511e+06	3.47858e+06	1.40159e+07	1.59459e+07	3.3606e+06	3.71028e+07	8.9774e+06	4.92641e+07	9.11982e+06	3.45459e+06	6.02278e+06	3.57415e+07	3.55263e+07	3.46458e+07
Bergaptol	C11H6O4	486-60-2	GIJHDGJRTUSBJR-UHFFFAOYSA-N	C00758	HMDB0013679	Shikimates and Phenylpropanoids	Simple coumarins	2.71	201.019	281.4	2.3	NEG	[M-H]-	level2	4.46021e+07	3.33338e+07	6.55771e+07	2.88099e+07	3.53895e+07	1.65699e+07	4.71688e+07	8.7339e+07	4.20811e+07	1.65357e+08	3.28644e+08	1.80622e+08	2.59505e+07	935993	2.84676e+07	1.54736e+08	1.60085e+08	1.65616e+08
Beta-Acetoxyisovalerylshikonin	C23H26O8	69091-17-4	BQSAGDWOHVQNFB-SFHVURJKSA-N	/	/	/	/	2.71	429.154	491	2.2	NEG	[M-H]-	level2	101116	0	16290.5	28558.8	68805.4	0	60233.4	264146	766786	34663.1	0	9265.33	140098	1.63902e+08	18581.6	1.30654e+07	1.5148e+07	1.45873e+07
Butyl isobutyl phthalate	C16H22O4	17851-53-5	UVIVWIFUPKGWGF-UHFFFAOYSA-N	/	/	Shikimates and Phenylpropanoids	Shikimic acids and derivatives	2.71	279.159	572.8		POS	[M+H]+;[M+H]+	level2	1.5836e+06	1.42603e+06	1.82051e+06	1.70163e+06	1.65915e+06	1.90002e+06	1.7718e+06	1.37827e+06	1.45571e+06	1.06493e+06	1.36692e+06	1.13003e+06	1.54713e+06	1.22112e+06	1.67007e+06	1.34886e+06	1.42343e+06	1.75438e+06
2-Methylpropanamine	C4H11N	78-81-9	KDSNLYIMUZNERS-UHFFFAOYSA-N	C02787	HMDB0034198	Organic nitrogen metabolites	Amines	2.7	74.0963	653.5	1.5	POS	[M+H]+	level2	8.0058e+07	7.34633e+07	9.1225e+07	7.5647e+07	8.90977e+07	7.71521e+07	9.09232e+07	7.45164e+07	7.69068e+07	7.69133e+07	8.83572e+07	8.20398e+07	9.09692e+07	7.97074e+07	8.86032e+07	8.71705e+07	7.91352e+07	9.06609e+07
Cycloastragenol	C30H50O5		WENNXORDXYGDTP-UHFFFAOYSA-N		HMDB0250635	Lipids	Terpene glycosides	2.7	513.356	517.7	3.2	POS	[M+Na]+	level2	7.70085e+06	6.80122e+06	1.10638e+07	4.24435e+06	5.42022e+06	4.96464e+06	1.50308e+07	2.15795e+07	1.64016e+07	5.63442e+06	4.98622e+06	3.34705e+06	1.6607e+07	1.16012e+07	7.14035e+06	8.33325e+06	1.20011e+07	9.72722e+06
Prexanthoperol	C20H26O3	119817-27-5	KVTOPOITUALWOF-UHFFFAOYSA-N		HMDB0034712	Lipids	Diterpenoids	2.7	315.195	473.7	2.9	POS	[M+H]+	level2	2.41746e+06	2.3009e+06	1.42207e+06	4.7963e+06	1.86296e+07	2.41906e+06	1.62154e+06	2.42581e+06	1.0645e+06	7.38099e+06	3.1914e+07	1.21465e+07	1.97905e+06	7.07823e+06	2.74519e+06	5.85463e+06	6.84682e+06	6.01405e+06
Usnic acid	C18H16O7		CUCUKLJLRRAKFN-UHFFFAOYSA-N		HMDB0259730	Benzenoids	Acetophenones	2.7	343.082	441	2.4	NEG	[M-H]-	level2	755401	3.66723e+07	1.1003e+07	1.10349e+07	3.05473e+07	4.23034e+07	4.34417e+07	8.72368e+07	7.5281e+07	2.39315e+06	2.26848e+06	2.30658e+06	1.07561e+06	7.22172e+06	6.90487e+06	2.27261e+07	2.4609e+07	2.29564e+07
4-(2,3-dihydroxy-3-methylbutoxy)furo[3,2-g]chromen-7-one [IIN-based	C16H16O6		PEWFWDOPJISUOK-UHFFFAOYSA-N		HMDB0256020	Phenylpropanoids and polyketides	Furanocoumarins	2.7	305.101	415.6	2.3	POS	[M+H]+	level2	132102	359701	449527	7.40561e+06	7.20187e+06	258226	1.48601e+06	5.62679e+06	2.39545e+06	253317	341672	283503	136741	3.4582e+08	362409	3.64222e+07	4.70402e+07	4.52074e+07
Flavone base + 4O, 1Prenyl	C20H18O6	66056-19-7	KCUZCRLRQVRBBV-UHFFFAOYSA-N	C10486	HMDB0034125	Phenylpropanoids and polyketides	Isoflav-2-enes	2.7	353.102	320.1	2.1	NEG	[M-H]-	level2	1.93581e+07	7.51741e+07	5.40048e+07	2.14551e+07	1.74642e+07	2.34277e+07	2.26769e+07	2.23655e+07	2.18698e+07	7.78413e+06	6.76909e+06	3.85496e+06	4.04753e+07	1.49803e+07	6.8152e+07	2.47376e+07	2.57504e+07	2.67286e+07
Mollugin	C17H16O4	55481-88-4	VLGATXOTCNBWIT-UHFFFAOYSA-N		HMDB0254836	Polyketides	Naphthalenes and derivatives	2.7	285.111	312.9	2	POS	[M+H]+	level2	1.32727e+07	1.73457e+07	2.03053e+07	5.02555e+07	7.64947e+07	2.71483e+07	5.84409e+07	3.31551e+07	3.35191e+07	4.05722e+06	5.8711e+06	9.9131e+06	2.29759e+07	2.59889e+07	3.64279e+07	2.72483e+07	3.7825e+07	2.90577e+07
Loureirin A	C17H18O4		RSAIVLRELNGZEY-UHFFFAOYSA-N		HMDB0254174	Phenylpropanoids and polyketides	Chalcones and dihydrochalcones	2.7	287.121	293.2	3	POS	[M+H]+	level2	1.9523e+07	1.67337e+07	1.34224e+08	1.6281e+08	1.4199e+08	5.55365e+07	2.28135e+08	2.18238e+08	1.44842e+08	9.59223e+06	412114	204420	1.50785e+07	2.63193e+07	2.1797e+07	1.19697e+08	1.2944e+08	1.22605e+08
nortrachelogenin	C20H22O7	34444-37-6	ZITBJWXLODLDRH-UHFFFAOYSA-N	C10725	HMDB0030598	Lignans, neolignans and related metabolites	Tetrahydrofuran lignans	2.7	392.17	283.4	1.8	POS	[M+NH4]+	level2	1.9883e+07	3.5004e+06	5.59017e+06	3.31049e+06	4.78382e+06	703274	9.6778e+06	4.86285e+06	2.53215e+07	1.01859e+06	1.87356e+06	849276	1.53459e+07	5.59835e+06	2.16888e+07	8.63726e+06	9.25868e+06	8.99135e+06
Casticin	C19H18O8	479-91-4	PJQLSMYMOKWUJG-UHFFFAOYSA-N		HMDB0030660	Phenylpropanoids and polyketides	O-methylated flavonoids	2.7	373.092	268.9	2.7	NEG	[M-H]-	level2	1.42258e+07	1.73361e+07	1.91078e+07	1.24984e+07	1.02531e+07	1.42862e+07	3.45242e+07	3.31081e+07	2.24338e+07	1.38135e+07	1.26706e+07	1.1834e+07	3.13013e+07	3.19799e+07	5.16637e+07	2.37727e+07	2.35024e+07	2.42317e+07
N-(2-furylmethyl)-9H-purin-6-amine	C10H9N5O	525-79-1	QANMHLXAZMSUEX-UHFFFAOYSA-N	C08272	HMDB0012245	Organoheterocyclic metabolites	Purines and purine derivatives	2.7	238.071	231.1	2.7	POS	[M+Na]+	level2	6.51988e+06	1.79355e+06	1.3986e+07	1.12921e+07	3.34847e+07	3.51449e+06	1.68637e+07	1.02185e+07	1.404e+07	723541	4.9165e+06	1.05784e+06	3.43929e+06	912926	3.08824e+06	8.32301e+06	8.90386e+06	8.5486e+06
1-Aminocyclohexanecarboxylic_acid	C7H13NO2	2756-56-1	FAFMZORPAAGQFV-UHFFFAOYSA-N		HMDB0038249	Lipids	Monoterpenoids	2.7	144.102	220.7	1.6	POS	[M+H]+	level2	5.49295e+06	6.24123e+06	1.39812e+07	5.10955e+06	6.24288e+06	1.287e+06	5.59123e+06	3.10937e+06	3.16764e+06	1.25384e+06	1.65369e+06	1.17289e+06	4.88448e+06	1.812e+06	4.72223e+06	6.25072e+06	6.1368e+06	6.43914e+06
Erianin	C18H22O5		UXDFUVFNIAJEGM-UHFFFAOYSA-N		HMDB0251918	Phenylpropanoids and polyketides	/	2.7	319.151	219.8	2.9	POS	[M+H]+	level2	6.29667e+06	1.70538e+07	4.81926e+06	5.14301e+06	4.34546e+06	1.45915e+07	5.73108e+07	9.06855e+07	1.48134e+07	415672	635043	519570	3.09753e+06	3.44184e+07	5.29078e+06	1.50628e+07	1.61008e+07	1.56707e+07
maclurin	C13H10O6	519-34-6	XNWPXDGRBWJIES-UHFFFAOYSA-N	C09951	HMDB0032644	Benzenoids	Benzophenones	2.7	263.061	45.1	2.8	POS	[M+H]+	level2	4.61421e+08	4.2561e+07	1.07342e+07	2.53672e+07	5.28257e+07	2.79263e+07	5.77322e+07	4.6626e+07	3.53214e+07	1.02637e+07	3.96342e+07	1.1287e+07	4.31522e+07	3.92874e+07	1.64039e+07	5.96072e+07	5.97705e+07	6.23388e+07
Salvianolic acid B	C36H30O16	115939-25-8	SNKFFCBZYFGCQN-VWUOOIFGSA-N		/	Shikimates and Phenylpropanoids|	Neolignans	2.7	717.145	306.9	1.1	NEG	[M-H]-	level2	135007	153197	176478	312402	1.09969e+06	125609	3.03021e+06	1.12094e+07	6.32049e+07	1.13064e+07	2.48426e+08	2.27761e+09	525919	2.71633e+08	1.58352e+06	1.25032e+08	1.33266e+08	1.33974e+08
Phenethyl sophoroside	C20H30O11		BSSIFJHEGYUPRJ-HNCKFYPBSA-N		/	Shikimates and Phenylpropanoids|	Phenylethanoids	2.7	445.171	265	2.3	NEG	[M-H]-	level2	4.41962e+06	4.96543e+06	4.14545e+06	7.07286e+06	9.16629e+06	1.02727e+07	1.18034e+07	1.14074e+07	1.22522e+07	2.12773e+08	2.75296e+08	1.4613e+08	7.0928e+06	3.55157e+06	7.72132e+06	1.04161e+08	1.03312e+08	1.07884e+08
Feruloyl quinic acid (isomer of 887, 888)	C17H20O9		RAGZUCNPTLULOL-UHFFFAOYSA-N		/	/	/	2.7	367.103	240.9	2.2	NEG	[M-H]-	level2	6.06204e+06	1.78926e+06	9.66528e+06	2.09888e+07	1.03219e+07	3.11361e+06	1.97601e+06	1.49412e+06	4.3133e+06	4.34778e+07	4.11764e+06	4.696e+06	2.13396e+06	2.81667e+06	3.124e+06	9.36068e+06	7.83606e+06	7.77551e+06
Gymnemagenin	C30H50O6		VKJLHZZPVLQJKG-ABHKXHSUSA-N		/	/	/	2.7	529.351	487.3	2.9	POS	[M+Na]+	level2	1.14703e+07	7.98181e+06	5.45214e+06	2.39008e+06	1.3969e+06	2.51966e+06	1.66275e+07	1.84346e+07	8.77196e+06	2.56538e+06	1.99379e+06	1.62522e+06	1.03439e+07	460054	4.20241e+06	5.0659e+06	5.29517e+06	5.05936e+06
8-[(2R,3S)-5,7-dihydroxy-2-(4-hydroxyphenyl)-4-oxo-2,3-dihydrochromen-3-yl]-5,7-dihydroxy-2-(4-hydroxyphenyl)chromen-4-one	C30H20O10		YOGANETYFUQWIM-PXJZQJOASA-N		/	/	/	2.7	541.112	455.5	2.5	POS	[M+H]+	level2	37821.5	2.4723e+06	4.37857e+06	4.75004e+06	1.46008e+07	5.9864e+06	4.51314e+07	3.18686e+07	3.5343e+07	72587.6	45902.8	69472.7	0	0	772994	7.94471e+06	7.1924e+06	6.80994e+06
(9R,10R)-9-acetoxy-8,8-dimethyl-2-oxo-2,8,9,10-tetrahydropyrano[2,3-f]chromen-10-yl 3-methylbutanoate	C21H24O7		KLUTZDJBVDPOFE-WOJBJXKFSA-N		/	/	/	2.7	389.159	425.7	2.7	POS	[M+H]+	level2	2.69891e+06	3.51175e+06	4.55802e+06	2.9204e+06	4.54684e+06	2.38831e+06	4.55019e+06	2.74199e+06	8.04808e+06	1.14075e+06	0	0	645378	8.93175e+07	1.63698e+06	6.02569e+06	6.10113e+06	6.23437e+06
2-Hydroxycyclohexyl 2-O-[(2E)-3-(4-hydroxyphenyl)-2-propenoyl]-beta-D-glucopyranoside	C21H28O9		ZTMPDTJBTNGZJH-CBUJGKTRSA-N		/	/	/	2.7	447.164	364.8	3	POS	[M+Na]+	level2	4.31763e+06	2.74448e+06	7.58466e+06	6.30614e+07	6.63724e+07	6.46674e+06	7.03205e+06	8.66705e+06	4.90847e+06	59593.7	18928.8	87827	614804	1.05428e+06	1.72722e+06	9.95242e+06	1.20549e+07	1.07136e+07
L-Asarinin	C20H18O6		PEYUIKBAABKQKQ-NRFVGKODSA-N		/	/	/	2.7	355.117	314.8	3.2	POS	[M+H]+	level2	1.48549e+07	7.33719e+06	1.08493e+07	8.10325e+06	8.67562e+06	6.64662e+06	7.23799e+06	4.41165e+06	1.17498e+07	3.72086e+06	2.39666e+06	4.64412e+06	3.43257e+07	5.71535e+06	5.42768e+07	1.27298e+07	1.28936e+07	1.33528e+07
Toxol	C13H14O3		KWZYQHQNOWRQRG-OLZOCXBDSA-N		/	/	/	2.7	219.101	310	2.2	POS	[M+H]+	level2	7.48587e+08	9.6073e+08	7.63244e+08	1.25503e+09	1.20032e+09	8.43635e+08	1.31031e+09	1.27934e+09	5.74147e+08	7.06974e+08	8.24636e+08	5.66863e+08	6.74594e+08	4.43583e+07	8.34599e+08	8.92085e+08	9.21341e+08	9.28721e+08
4'-O-.beta.-D-Glucosyl-5-O-methylvisamminol	C22H28O10	84272-85-5	QVGFPTYGKPLXPK-OOBAEQHESA-N		/	Polyketides	Chromones	2.7	453.175	297.1	1.2	POS	[M+H]+	level2	432236	239439	155808	560421	579319	27986.3	2.42928e+07	658524	7.04287e+07	4.67879e+06	414802	913708	664821	3.53829e+07	428468	7.7952e+06	8.01952e+06	8.28881e+06
Loganin	C17H26O10		AMBQHHVBBHTQBF-UOUCRYGSSA-N		/	/	/	2.7	413.141	229.2	3	POS	[M+Na]+	level2	8.99858e+06	1.30805e+07	1.27239e+07	9.92159e+06	8.07626e+06	9.10135e+06	2.53447e+06	2.42659e+06	2.36776e+06	5.07686e+06	5.67622e+06	5.52972e+06	1.8448e+07	1.2261e+06	2.32428e+07	8.01934e+06	8.29682e+06	8.44752e+06
Benzoic acid + 1O, 1MeO, O-Hex	C14H18O9		YROOZUQRTLHXIO-UHFFFAOYSA-N		/	/	/	2.7	329.087	205.6	2.7	NEG	[M-H]-	level2	3.1642e+07	1.56813e+07	1.34559e+07	2.00003e+07	7.84759e+06	6.07149e+06	2.55594e+07	3.50182e+07	1.8111e+07	6.14995e+07	2.24616e+07	4.53406e+07	8.75054e+07	2.70109e+07	7.41307e+06	3.04595e+07	3.12265e+07	3.07934e+07
Helenine	C15H20O2		PXOYOCNNSUAQNS-AGNJHWRGSA-N		/	/	/	2.7	233.149	92.1	3.3	POS	[M+H]+	level2	6.09721e+06	2.0315e+06	2.36099e+06	2.83964e+06	1.77292e+07	1.67907e+06	2.03414e+07	1.54108e+07	5.13572e+07	3.75719e+06	2.07153e+06	2.55219e+06	804655	111851	1.19666e+06	8.25089e+06	8.87969e+06	8.45726e+06
Isoxanthohumol	C21H22O5		YKGCBLWILMDSAV-UHFFFAOYSA-N		/	/	/	2.7	353.145	207.5	3	NEG	[M-H]-	level2	7.57285e+06	1.12413e+06	1.09153e+06	1.33314e+06	1.55322e+06	1.03116e+07	2.64633e+06	4.59722e+06	1.40827e+06	9.67001e+06	1.93399e+06	6.93641e+06	1.05732e+06	121558	201104	3.4177e+06	3.61361e+06	3.41244e+06
1,7,7-trimethylbicyclo[2.2.1]hept-2-yl 4-hydroxy-3-methoxybenzoate	C18H24O4		KTOAGBIQQPGNIR-UHFFFAOYSA-N		/	/	/	2.7	303.161	513.3	3.2	NEG	[M-H]-	level2	3.8363e+06	1.59325e+06	9.82576e+07	1.50411e+06	409384	850094	1.88897e+07	637794	708432	1.2294e+06	9.82023e+06	682689	1.19239e+06	833379	1.65495e+06	9.8162e+06	1.03036e+07	1.02603e+07
(2R)-8-[(2R,3S)-5,7-dihydroxy-2-(4-hydroxyphenyl)-4-oxo-2,3-dihydrochromen-3-yl]-5,7-dihydroxy-2-(4-hydroxyphenyl)-2,3-dihydrochromen-4-one	C30H22O10		MXEIKUWMKSYEII-XRHWURSXSA-N		/	/	/	2.7	541.113	491.2	0.8	NEG	[M-H]-	level2	990354	7.34649e+07	5.70762e+07	2.54169e+07	3.95631e+07	2.1724e+08	4.98344e+07	4.83757e+07	3.14979e+07	660553	1.22185e+06	674503	1.15183e+06	372524	1.34009e+07	3.58979e+07	3.777e+07	3.81524e+07
Dihydrotanshinone	C18H14O3	20958-18-3	HARGZZNYNSYSGJ-JTQLQIEISA-N		/	Polyketides	Abietane diterpenoids	2.7	279.101	431.4	1.9	POS	[M+H]+	level2	14025.7	826396	589898	125862	239068	245102	2.38583e+07	1.41569e+06	4.33372e+07	2.25215e+06	5.60061e+07	3.2114e+08	121987	218150	198790	3.91495e+07	3.6864e+07	3.93853e+07
Ferulic acid methyl ester	C11H12O4	2309-07-1	AUJXJFHANFIVKH-GQCTYLIASA-N		/	Shikimates and Phenylpropanoids|	Cinnamic acids and derivatives	2.7	209.081	99.6	0.9	POS	[M+H]+	level2	3.24406e+06	9.4457e+06	8.59859e+06	7.30577e+06	5.15317e+06	7.61796e+06	4.44463e+06	5.55443e+06	3.01853e+06	1.00791e+07	1.43862e+07	9.86468e+06	3.18694e+06	4.61918e+06	4.64552e+06	6.12654e+06	6.29898e+06	6.34839e+06
1-Monolinoleoyl-rac-glycerol	C21H38O4	2277-28-3	WECGLUPZRHILCT-HZJYTTRNSA-N		HMDB0242115	Fatty acids	Monoacylglycerols	2.69	355.284	513.3	1.4	POS	[M+H]+	level2	2.54648e+06	1.1072e+06	2.33732e+06	3.56257e+06	4.23984e+06	1.86242e+06	4.052e+06	2.44213e+06	1.88399e+06	1.39057e+06	2.75229e+06	1.2484e+06	1.10674e+06	519213	1.93795e+06	1.93897e+06	1.96886e+06	2.45139e+06
Maslinic acid	C30H48O4	4373-41-5	MDZKJHQSJHYOHJ-LLICELPBSA-N	C16939	HMDB0002392	Lipids	Triterpenoids	2.69	473.362	415.6	1.2	POS	[M+H]+	level2	2.43119e+06	1.74843e+06	2.30534e+06	2.0268e+06	1.81607e+06	2.11725e+06	4.35692e+06	5.51804e+06	2.03681e+06	1.1551e+08	5.00714e+07	5.68139e+07	1.76563e+06	192617	2.12934e+06	1.71356e+07	1.8183e+07	1.80956e+07
batatasin III	C15H16O3	56684-87-8	VYQXIUVIYICVCM-UHFFFAOYSA-N		HMDB0030636	Phenylpropanoids and polyketides	/	2.69	243.102	410.2	2.3	NEG	[M-H]-	level2	1.19756e+07	1.19434e+07	2.11346e+07	9.73687e+06	1.11999e+07	1.66662e+08	1.13828e+07	9.08775e+06	5.09231e+06	1.14929e+07	9.94319e+06	1.30595e+07	3.46661e+07	9.66432e+06	3.41616e+07	2.13965e+07	2.19447e+07	2.29747e+07
Soyasapogenol A	C30H50O4	508-01-0	CDDWAYFUFNQLRZ-UHFFFAOYSA-N		HMDB0034505	Lipids	Triterpenoids	2.69	497.362	359.7	3.6	POS	[M+Na]+	level2	131593	145189	83448.9	0	0	0	3.21073e+07	3.75152e+07	1.25668e+07	8.38447e+08	7.60454e+08	7.91069e+08	0	0	1.01844e+06	2.72765e+08	2.9323e+08	2.76798e+08
Mepacrine	C23H30ClN3O	83-89-6	GPKJTRJOBQGKQK-UHFFFAOYSA-N	C07339	HMDB0015235	Organoheterocyclic metabolites	Benzoquinolines	2.69	400.217	263.9	3.8	POS	[M+H]+	level2	4.50306e+07	5.30619e+06	2.2674e+07	2.17946e+07	2.17659e+07	3.28252e+07	3.00833e+07	1.14274e+07	9.23238e+06	1.19987e+08	1.16999e+08	2.7421e+08	1.90857e+07	587257	4.26337e+06	5.08827e+07	5.18105e+07	5.10394e+07
3-HYDROXYINDOLE	C8H7NO	480-93-3	PCKPVGOLPKLUHR-UHFFFAOYSA-N	C05658	HMDB0004094	Organoheterocyclic metabolites	Hydroxyindoles	2.69	132.045	212.2	1.5	NEG	[M-H]-	level2	1.94079e+06	1.49766e+07	1.17685e+07	8.24682e+06	9.8888e+06	2.17254e+07	1.31063e+07	2.0131e+07	2.70012e+06	5.30563e+06	6.40951e+06	6.39377e+06	5.04653e+06	626811	1.69396e+07	8.18523e+06	8.30343e+06	8.59891e+06
5-Hydroxymethyl-2-furancarboxylic acid	C6H6O4	6338-41-6	PCSKKIUURRTAEM-UHFFFAOYSA-N	C20448	HMDB0002432	Polyketides	Furans	2.69	141.019	79.3	1.5	NEG	[M-H]-	level2	103155	1.17534e+07	4.4893e+07	3.52089e+07	3.73312e+07	1.84412e+07	2.9998e+07	1.59897e+07	1.35506e+07	1.10675e+07	1.86723e+07	8.81792e+06	1.33664e+07	8.39326e+06	2.29801e+07	2.63677e+07	1.84355e+07	2.38405e+07
2-[(2r)-9-hydroxy-7-oxo-2,3-dihydro-7h-furo[3,2-g]chromen-2-yl]propan-2-yl |A-d-glucopyranoside	C20H24O10		QZUDEXAHKXCIDG-NUUDRHLNSA-N		/	/	/	2.69	423.128	279.1	3	NEG	[M-H]-	level2	2.6811e+06	1.64712e+06	6.11159e+06	6.50782e+06	5.59381e+06	2.83915e+06	6.4792e+06	8.44516e+06	7.60128e+06	5.41366e+07	2.72747e+07	3.46173e+07	4.32371e+06	3.09671e+06	4.08418e+06	1.93914e+07	1.84254e+07	1.92867e+07
Tectoridin	C22H22O11		CNOURESJATUGPN-UDEBZQQRSA-N		/	/	/	2.69	485.102	434.4	3.5	POS	[M+Na]+	level2	865688	7.17171e+06	1.3097e+07	1.20568e+07	1.43378e+07	6.72052e+06	2.99365e+06	1.56338e+06	1.15909e+06	3.85672e+06	3.38869e+06	3.16286e+06	539821	486897	1.81528e+06	3.32044e+06	3.39062e+06	3.15969e+06
Quercetin-3-O-b-glucosyl-7-O-a-rhamnoside	C27H30O16		OTUCXMIQUNROBJ-JFNZIVIESA-N		/	/	/	2.69	611.167	293.6	0.6	POS	[M+H]+	level2	7.84996e+07	6.78501e+06	170006	1.14886e+08	7.02003e+07	2.46418e+07	716366	470473	7.15718e+07	4.57826e+06	1.01136e+06	1.58476e+06	9.1395e+06	1.31614e+06	9.47262e+06	5.00745e+07	4.90565e+07	5.78752e+07
Phenylethyl 2-Glucoside	C14H20O6		MLRIJUWUQTVDQE-RKQHYHRCSA-N		/	/	/	2.69	302.159	283.7	2	POS	[M+NH4]+	level2	7.95888e+06	5.83319e+06	3.69936e+06	7.0074e+06	1.063e+07	9.0904e+06	1.44369e+07	1.12357e+07	1.56278e+07	1.03195e+08	1.07948e+08	9.47095e+07	4.03879e+06	2.41402e+06	3.50543e+06	2.40581e+07	2.40399e+07	2.45857e+07
6,7,3',4'-Tetrahydroxyflavanone	C15H12O6		ZIKILYZOICUSQT-UHFFFAOYSA-N		/	/	/	2.69	287.056	278.8	3.2	NEG	[M-H]-	level2	1.50998e+07	9.77508e+06	7.92339e+07	1.06808e+08	1.05372e+08	5.1887e+08	1.5274e+08	1.94334e+08	1.48056e+08	0	3.33037e+06	0	1.34822e+07	2.05159e+07	4.55667e+07	9.47362e+07	9.539e+07	9.44865e+07
Echimidine	C20H31NO7		HRSGCYGUWHGOPY-LYHHMGRNSA-N		/	/	/	2.69	398.216	268.3	3.8	POS	[M+H]+	level2	356917	237685	370946	2.3462e+07	1.14307e+06	720752	674216	92068.9	138200	725414	340456	5.27799e+06	561733	2.66104e+08	383514	1.92456e+07	1.99153e+07	1.97707e+07
icariside B5	C19H32O8		CZYPGTRKJFYXLT-SUHXYMONSA-N		/	/	/	2.69	389.217	259.7	1.6	POS	[M+H]+	level2	5.78079e+07	3.24465e+07	1.68175e+07	1.51073e+07	9.7886e+06	2.47799e+07	2.27852e+07	2.97931e+07	1.1439e+07	3.95167e+07	2.27413e+07	2.46518e+07	3.99414e+07	1.97238e+06	2.16404e+07	2.41767e+07	2.44476e+07	2.44215e+07
Syringetin-3-O-galactoside	C23H24O13		JMFWYRWPJVEZPV-UOCKATJYSA-N		/	/	/	2.69	507.114	229	1.9	NEG	[M-H]-	level2	2.35176e+07	7.6484e+06	9.71503e+06	3.76849e+06	3.17407e+06	6.93628e+06	212142	172862	538937	4.40898e+07	750377	661715	2.24876e+06	8.89852e+06	1.0462e+06	9.65732e+06	9.07847e+06	9.37522e+06
5-Hydroxyisophthalic acid	C8H6O5	618-83-7	QNVNLUSHGRBCLO-UHFFFAOYSA-N			Shikimates and Phenylpropanoids|	Simple phenolic acids	2.69	181.014	208.5	1.2	NEG	[M-H]-	level2	6.99211e+06	7.98861e+06	7.6155e+06	5.57099e+06	4.5655e+06	3.6453e+06	7.93049e+06	7.14195e+06	1.59342e+07	5.07726e+06	7.12493e+06	5.25603e+06	8.28556e+06	6.57584e+07	1.74971e+07	9.57033e+06	1.19477e+07	9.64355e+06
Lupenone	C30H48O		GRBHNQFQFHLCHO-BHMAJAPKSA-N		/	/	/	2.69	425.377	541	0.6	POS	[M+H]+	level2	1.14302e+06	2.14451e+06	2.05364e+06	2.21382e+06	2.71086e+06	1.19196e+06	4.51529e+06	3.41226e+06	3.04142e+06	9.73109e+06	8.16513e+06	7.92982e+06	1.85143e+06	1.58403e+06	2.47619e+06	3.17659e+06	3.74867e+06	3.96881e+06
delta9-Tetrahydrocannabinol	C21H30O2		CYQFCXCEBYINGO-UHFFFAOYSA-N		/	/	/	2.69	315.231	537.3	3.4	POS	[M+H]+	level2	1.10804e+06	1.31028e+06	1.42667e+06	1.43314e+06	1.45856e+06	1.00843e+06	1.90448e+06	1.95585e+06	1.79336e+06	1.42536e+06	5.19495e+06	3.97152e+06	744510	970747	1.10495e+06	1.26325e+06	1.82379e+06	1.31711e+06
myricetin-3-O-hexoside	C21H20O13		FOHXFLPXBUAOJM-UHFFFAOYSA-N		/	/	/	2.69	479.077	506.8	1	NEG	[M-H]-	level2	417128	312291	1.26564e+06	351238	655944	1.15565e+06	617029	555853	1.71603e+06	1.9309e+07	1.37803e+07	2.53711e+07	938082	322883	1.78795e+06	7.85427e+06	6.09883e+06	5.98306e+06
Echinulin	C29H39N3O2	1859-87-6	DIKMWTRJIZQJMY-CYFREDJKSA-N		/	Alkaloids|Alkaloids	Indole diketopiperazine alkaloids	2.69	462.311	496.3	1.9	POS	[M+H]+	level2	9.41257e+06	827681	3.08856e+07	3.96134e+07	1.51846e+06	1.12135e+07	1.06956e+07	1.0118e+07	5.32493e+06	4.62738e+06	4.74871e+07	1.50846e+06	5.96228e+06	1.43245e+07	9.65704e+07	1.80259e+07	1.82782e+07	1.82814e+07
platyphylline	C18H27NO5		BTHCJHQOYFUIMG-REYNEDSXSA-N		/	/	/	2.69	360.18	462.9	0.2	POS	[M+Na]+	level2	6.12968e+06	5.69493e+06	5.50705e+06	5.5456e+06	5.45147e+06	4.92435e+06	5.07064e+06	5.46728e+06	5.47998e+06	6.1727e+06	5.32877e+06	3.98108e+06	6.3635e+06	7.62145e+06	6.79599e+06	4.93108e+06	6.20887e+06	6.24644e+06
Hydroxyvalerenic Acid	C15H22O3		XJNQXTISSHEQKD-UNXUOHHUSA-N		/	/	/	2.69	249.149	429	1.1	NEG	[M-H]-	level2	9.81952e+06	8.86573e+06	1.11152e+07	1.40447e+07	1.06591e+07	4.89361e+06	7.82637e+06	6.88401e+06	1.46145e+07	4.61812e+06	4.0685e+06	5.98159e+06	2.03469e+07	1.20589e+07	1.75686e+07	7.98316e+06	8.25397e+06	8.21801e+06
PSEUDO-ANISATIN	C15H22O6		NOHXYGXFTACADH-JHLBFKOCSA-N		/	/	/	2.69	337.104	423.6	2.3	POS	[M+K]+	level2	1.64461e+07	2.09958e+07	2.48963e+07	1.62117e+07	2.73186e+07	1.06633e+07	2.29342e+07	1.22611e+07	4.74854e+07	0	347655	340594	1.5835e+06	1.51723e+06	6.4006e+06	2.30188e+07	2.32642e+07	2.33311e+07
beta-D-Glucopyranoside, 4-(3-hydroxypropyl)-2-methoxyphenyl	C16H24O8		QFYFLJZBZITPGX-IBEHDNSVSA-N		/	/	/	2.69	367.137	405	2.2	POS	[M+Na]+	level2	133869	272969	846353	326498	469476	1.19061e+06	431064	170368	806055	0	14372.5	0	107297	258539	349670	407149	484122	477431
Oxypeucedanin hydrate	C16H16O6		PEWFWDOPJISUOK-CYBMUJFWSA-N		/	/	/	2.69	305.101	377.7	2.4	POS	[M+H]+	level2	2.3622e+07	1.56928e+07	1.2896e+08	5.75177e+07	3.20877e+07	7.38487e+06	4.44613e+07	1.09006e+08	5.91123e+07	124254	315146	192178	206913	1.04099e+07	112555	3.60382e+07	3.64825e+07	3.69792e+07
Syringaresinol	C22H26O8		KOWMJRJXZMEZLD-VGBAVMOLSA-N		/	Lignans, neolignans and related metabolites	/	2.69	417.155	310.7	2.2	NEG	[M-H]-	level2	6.50481e+07	8.12216e+07	6.4426e+07	8.08068e+07	7.94124e+07	6.27736e+07	5.03591e+07	1.79979e+07	2.00847e+07	2.0412e+07	1.334e+07	1.21573e+07	4.2688e+07	1.77794e+07	6.38474e+07	4.13068e+07	4.23716e+07	4.29245e+07
guajavarin	C20H18O11		PZZRDJXEMZMZFD-IEGSVRCHSA-N		/	/	/	2.69	433.077	309.4	1.8	NEG	[M-H]-	level2	2.41798e+07	6.11511e+06	5.79427e+06	9.77729e+06	1.13206e+07	2.67412e+06	5.5049e+06	1.23033e+07	1.46785e+07	3.54277e+07	1.83001e+07	2.92443e+07	3.10948e+07	6.34336e+06	1.52276e+07	1.25658e+07	1.70991e+07	1.74296e+07
Ambrosic acid	C15H20O4	6617-14-7	ZONXEWIGPLHXNT-ULEBWITMSA-N		/	Terpenoids	Pseudoguaiane sesquiterpenoids	2.69	265.143	267.2	1.9	POS	[M+H]+	level2	4.3261e+06	4.15756e+06	6.33734e+06	9.51541e+06	5.83823e+06	1.27285e+07	7.80547e+06	7.04316e+06	6.07351e+06	4.69787e+06	6.41854e+06	4.80632e+06	4.11486e+06	1.06783e+07	7.84261e+06	6.5936e+06	6.65572e+06	6.28174e+06
Swainsonine	C8H15NO3	72741-87-8	FXUAIOOAOAVCGD-WCTZXXKLSA-N		/	Alkaloids	Indolizidine alkaloids	2.69	172.098	250.6	1.3	NEG	[M-H]-	level2	7.76239e+06	1.43821e+07	1.11365e+07	1.01374e+07	1.13099e+07	2.03617e+07	4.16586e+07	5.24221e+07	1.76077e+07	7.41894e+06	1.54698e+07	1.11623e+07	2.04123e+07	9.07449e+06	2.03046e+07	1.14197e+07	1.17728e+07	1.19625e+07
Hydroxyhydroquinone	C6H6O3		GGNQRNBDZQJCCN-UHFFFAOYSA-N		/	/	/	2.69	125.024	238.3	1.8	NEG	[M-H]-	level2	6.56199e+06	7.19058e+06	7.89905e+06	7.7669e+06	7.09954e+06	9.46811e+06	6.80506e+06	5.61581e+06	6.47881e+06	8.00605e+06	6.63062e+06	5.08081e+06	9.38217e+06	1.99575e+07	1.15338e+07	6.8263e+06	6.80103e+06	7.19611e+06
Oridonin	C20H28O6		SDHTXBWLVGWJFT-RDQYUEOQSA-N		/	/	/	2.69	365.191	92.2	3.9	POS	[M+H]+	level2	7.26758e+06	1.88376e+06	4.23481e+06	6.5049e+06	9.38612e+07	5.08775e+06	5.43868e+07	2.4391e+07	1.5819e+07	1.81473e+06	7.78375e+06	2.21099e+06	2.72685e+06	290872	758935	1.28591e+07	1.29206e+07	1.38456e+07
9Z,11E,13E-Octadecatrienoic acid	C18H30O2	506-23-0	CUXYLFPMQMFGPL-WPOADVJFSA-N		/	Fatty acids	Unsaturated fatty acids	2.69	279.231	455.8	2.2	POS	[M+H]+	level2	6.38512e+07	4.55665e+07	1.53213e+08	1.15584e+08	5.36112e+07	3.87398e+07	3.22042e+07	9.54086e+07	6.04821e+07	4.52549e+07	1.03255e+08	3.38456e+07	2.09342e+08	1.41274e+07	2.38178e+08	7.21289e+07	7.17478e+07	7.05318e+07
Kukoamine A	C28H42N4O6	75288-96-9	IOLDDENZPBFBHV-UHFFFAOYSA-N	C17615	HMDB0030392	Benzenoids	Benzenediols	2.68	529.301	545.9	4.1	NEG	[M-H]-	level2	1.14084e+07	2.07514e+07	4.89725e+07	4.59701e+07	3.63693e+07	4.39692e+07	3.60082e+07	2.74307e+07	2.4848e+07	1.638e+07	1.7998e+07	2.41128e+07	1.18072e+07	1.30359e+06	1.84532e+07	2.42435e+07	2.64613e+07	2.71679e+07
Dihydrocapsaicin	C18H29NO3	19408-84-5	XJQPQKLURWNAAH-UHFFFAOYSA-N	C16952	HMDB0038457	Benzenoids	Methoxyphenols	2.68	306.207	474.6	1.5	NEG	[M-H]-	level2	2.55054e+06	1.30891e+07	2.6698e+07	1.75659e+07	1.11127e+07	1.28559e+07	2.43068e+07	2.98859e+07	7.657e+06	1.51355e+06	3.21257e+06	1.31025e+06	3.26887e+07	2.2368e+06	5.68015e+07	1.44533e+07	1.51826e+07	1.54827e+07
Tanshinone I	C18H12O3	568-73-0	AIGAZQPHXLWMOJ-UHFFFAOYSA-N		HMDB0258714	Polyketides	Abietane diterpenoids	2.68	277.085	462.9	2	POS	[M+H]+	level2	0	277280	182448	14576.8	16367.7	0	8.06586e+06	796049	2.93467e+07	733316	1.87933e+07	8.21203e+07	14071.4	140477	0	1.92718e+07	1.97598e+07	2.00587e+07
Vulgarole	C12H20O3	61586-52-5	QRRSWTCVSAQEPQ-UHFFFAOYSA-N		HMDB0035085	Lipids	Monoterpenoids	2.68	213.148	395.4	2.3	POS	[M+H]+	level2	6.34707e+07	8.43815e+07	2.82121e+07	4.51155e+07	3.72807e+07	6.55534e+07	4.84645e+07	4.87227e+07	3.51346e+07	2.28249e+07	1.82124e+07	1.86957e+07	1.27247e+08	7.81447e+06	5.64677e+07	3.57559e+07	3.67841e+07	3.66632e+07
Liquiritigenin	C15H12O4	578-86-9	FURUXTVZLHCCNA-AWEZNQCLSA-N	C09762	HMDB0029519	Phenylpropanoids and polyketides	Flavans	2.68	257.08	325.5	2.1	POS	[M+H]+	level2	7.2503e+06	2.95904e+07	2.03364e+07	2.19554e+07	2.82947e+07	4.63876e+07	8.24721e+07	7.42291e+07	2.51721e+08	5.45957e+06	4.91518e+06	3.39532e+06	3.82659e+06	2.33201e+08	9.78497e+06	4.46289e+07	4.73621e+07	4.61039e+07
(E)-4'-Methylresveratrol_3-glucoside	C21H24O8		MFMQRDLLSRLUJY-IHWYPQMZSA-N		HMDB0034117	Phenylpropanoids and polyketides	Stilbene glycosides	2.68	405.154	298.9	1.3	POS	[M+H]+	level2	3.34838e+07	5.38746e+07	8.43504e+07	7.52745e+07	5.51071e+07	1.2058e+08	2.27599e+07	2.2584e+07	1.64052e+07	3.65413e+07	5.21586e+07	3.04999e+07	6.46974e+07	6.50088e+06	1.3161e+08	5.1464e+07	5.34155e+07	5.31039e+07
2-[[7-hydroxy-1-(4-hydroxy-3,5-dimethoxyphenyl)-3-(hydroxymethyl)-6,8-dimethoxy-1,2,3,4-tetrahydronaphthalen-2-yl]methoxy]oxane-3,4,5-triol	C27H36O12		GWDZRGQRNHELQM-UHFFFAOYSA-N		HMDB0242693	Lignans, neolignans and related metabolites		2.68	570.254	279	1	POS	[M+NH4]+	level2	1.15446e+08	1.00104e+08	6.8941e+07	3.74643e+07	2.27802e+07	3.5859e+07	1.18875e+08	8.49229e+07	2.66394e+07	1.20653e+08	9.81469e+07	5.74608e+07	1.29603e+08	7.57358e+06	5.2198e+07	9.49757e+07	9.86535e+07	9.75398e+07
Flavone base + 4O, C-(dehydro-dHex)-dHex	C27H28O14	70255-49-1	GKLSYIMLZDYQBJ-UHFFFAOYSA-N		HMDB0037419	Phenylpropanoids and polyketides	Flavonoid glycosides	2.68	575.14	269.9	2.5	NEG	[M-H]-	level2	1.69458e+07	1.86327e+07	8.80223e+06	1.14917e+07	9.13317e+06	5.81093e+06	2.45198e+07	3.55444e+07	2.6835e+07	0	333529	0	3.83034e+06	1.51007e+06	4.65254e+06	1.11357e+07	1.07859e+07	1.09631e+07
Gentiatibetine	C9H11NO2	26005-36-7	HCBOYQSYWSEVID-UHFFFAOYSA-N		HMDB0033485	Organoheterocyclic metabolites	/	2.68	166.086	258.8	2	POS	[M+H]+	level2	1.17411e+07	1.25628e+07	7.5278e+07	8.23918e+07	1.42029e+08	2.46975e+07	6.0285e+07	2.47088e+07	1.27256e+07	7.88193e+06	2.08153e+07	1.19121e+07	6.2785e+07	4.43386e+06	1.11033e+07	3.79821e+07	3.82698e+07	3.89158e+07
3-Acetamidophenol	C8H9NO2	621-42-1	QLNWXBAGRTUKKI-UHFFFAOYSA-N		HMDB0245795	Benzenoids	Anilides	2.68	152.07	216.7	1.6	POS	[M+H]+	level2	2.57385e+06	2.25819e+06	7.2613e+06	1.04219e+07	1.18964e+07	3.52391e+06	8.63557e+06	5.5732e+06	2.03095e+06	2.7096e+06	5.72427e+06	3.78331e+06	8.43026e+06	2.18623e+06	2.45792e+06	5.42035e+06	5.25567e+06	5.253e+06
p-Methylolphenol	C7H8O2	623-05-2	BVJSUAQZOZWCKN-UHFFFAOYSA-N	C17467	HMDB0011724	Benzenoids	Benzyl alcohols	2.68	123.045	104.5	1.5	NEG	[M-H]-	level2	8.43161e+06	1.29343e+07	1.36596e+07	8.2603e+06	6.00364e+06	9.19181e+06	1.23561e+07	1.44493e+07	1.11477e+07	7.99137e+06	6.25994e+06	6.82031e+06	2.08933e+07	3.64395e+06	1.95031e+07	9.93292e+06	9.96354e+06	1.00447e+07
.gamma.-Hydroxybutyric acid	C4H8O3	591-81-1	SJZRECIVHVDYJC-UHFFFAOYSA-N	C01991	HMDB0000710	Fatty acids	Hydroxy fatty acids	2.68	103.04	73.9	2	NEG	[M-H]-	level2	3.63448e+07	9.38412e+07	1.2528e+08	9.23385e+07	1.44822e+08	3.59787e+08	2.15651e+08	1.54016e+08	1.76552e+08	5.73358e+07	4.53188e+07	72838.2	5.3973e+07	4.54671e+07	8.32544e+07	1.01644e+08	1.05049e+08	1.01418e+08
Monoelaidin	C21H40O4	29798-65-0	RZRNAYUHWVFMIP-MDZDMXLPSA-N		/	Lipids	Monoradylglycerols	2.68	357.299	533.9	1.8	POS	[M+H]+	level2	463049	351240	684305	927231	873045	392801	2.83237e+06	1.61236e+06	1.13811e+06	527747	1.30325e+06	959368	523971	241307	860565	1.31362e+06	1.0047e+06	1.03495e+06
Methylophiopogonone A	C19H16O6		AUTZLTCWRDPAPV-UHFFFAOYSA-N		/	/	/	2.68	341.101	371.6	4.1	POS	[M+H]+	level2	8.54385e+06	2.9445e+07	3.49572e+07	8.37464e+06	8.36772e+06	9.8087e+06	8.13474e+06	1.22351e+07	4.85716e+06	1.0396e+07	6.00759e+06	8.22199e+06	1.78275e+06	2.81194e+06	3.56412e+06	9.47936e+06	1.01382e+07	9.82746e+06
Lithospermic acid	C27H22O12		UJZQBMQZMKFSRV-FGCOXFRFSA-N		/	/	/	2.68	537.103	271.8	0.9	NEG	[M-H]-	level2	7.78331e+06	1.2565e+07	1.12273e+07	3.17772e+06	4.89541e+06	2.34239e+06	3.65529e+06	3.45482e+06	4.8792e+06	3.11546e+07	5.39213e+07	6.90138e+08	1.04547e+07	7.79474e+08	4.11974e+06	2.07758e+07	1.95793e+07	1.96229e+07
Primin	C12H16O3		WLWIMKWZMGJRBS-UHFFFAOYSA-N		/	/	/	2.68	209.117	270	1.9	POS	[M+H]+	level2	3.15611e+07	2.29134e+07	1.80704e+07	3.24419e+07	2.28558e+07	2.29378e+07	3.38064e+07	3.51443e+07	1.59763e+07	1.46085e+07	2.68331e+07	1.1336e+07	2.26308e+07	1.0839e+07	2.34032e+07	3.58823e+07	3.7295e+07	3.65677e+07
osmanthuside H	C19H28O11		IVRQZYXJBVMHCW-OTCFHACESA-N		/	/	/	2.68	431.156	245.2	0.8	NEG	[M-H]-	level2	1.01398e+07	1.58814e+07	9.85856e+06	6.0079e+06	5.07262e+06	7.0844e+06	2.41834e+06	3.83829e+06	4.06017e+06	4.93107e+07	3.38052e+07	3.71391e+07	3.32902e+06	9.04367e+06	1.43295e+06	1.22371e+07	1.32571e+07	1.37939e+07
fraxin	C16H18O10		CRSFLLTWRCYNNX-QBNNUVSCSA-N		/	/	/	2.68	369.082	241.4	3.3	NEG	[M-H]-	level2	2.02145e+07	5.50098e+06	9.59363e+06	6.56589e+07	5.41922e+07	4.7435e+06	4.38791e+06	3.52094e+06	3.9343e+06	1.16693e+07	6.9824e+06	9.08725e+07	5.77078e+07	4.64294e+06	1.76721e+07	1.67221e+07	1.62808e+07	1.60197e+07
swertiamarin	C16H22O10		HEYZWPRKKUGDCR-QBXMEVCASA-N		/	/	/	2.68	373.113	211.7	1.9	NEG	[M-H]-	level2	1.17369e+08	2.53831e+08	6.90998e+07	3.35228e+07	2.73973e+07	7.14818e+07	5.00238e+07	1.03605e+08	7.08429e+07	4.83852e+07	2.6599e+07	4.81669e+07	1.25819e+08	4.40679e+06	4.16406e+07	6.38509e+07	6.51097e+07	6.52045e+07
2-Hydroxy-4-methoxybenzoic acid	C8H8O4	2237-36-7	MRIXVKKOHPQOFK-UHFFFAOYSA-N		/	Shikimates and Phenylpropanoids|	Simple phenolic acids	2.68	169.049	187	1.2	POS	[M+H]+	level2	4.27214e+06	2.20667e+06	2.35683e+06	2.5681e+06	1.95017e+06	2.34835e+06	1.92532e+06	2.60629e+06	2.37448e+06	3.93121e+06	2.55959e+06	3.13231e+06	2.9836e+06	3.54455e+07	3.78238e+06	4.12343e+06	4.63417e+06	3.97594e+06
Scutellarein	C15H10O6		JVXZRQGOGOXCEC-UHFFFAOYSA-N		/	/	/	2.68	283.024	326.6	4.2	NEG		level2	2.91787e+07	6.09244e+07	1.72003e+08	1.56957e+08	8.71875e+07	1.51453e+08	1.73426e+08	1.26838e+08	2.76886e+08	2.48365e+08	6.24004e+07	1.53772e+08	8.21071e+07	1.60653e+07	1.21316e+08	1.19177e+08	9.69986e+07	1.14104e+08
Vindoline	C25H32N2O6		CXBGOBGJHGGWIE-ACSXSLCXSA-N		/	/	/	2.68	457.232	654.3	4.3	POS	[M+H]+	level2	1.67071e+06	1.45907e+06	3.07992e+06	2.18612e+06	3.07402e+06	1.30837e+06	2.02785e+06	1.12224e+06	1.39111e+06	1.54424e+06	1.29939e+06	1.81664e+06	1.15975e+06	322953	1.14859e+06	1.63595e+06	1.77536e+06	1.85734e+06
20(R)-Protopanaxdiol	C30H52O3		PYXFVCFISTUSOO-VUFVRDRTSA-N		/	/	/	2.68	461.398	516.8	0.1	POS	[M+H]+	level2	540300	1.09753e+06	2.49616e+06	2.58914e+06	2.00113e+06	2.26671e+06	5.70687e+06	5.51563e+06	2.84214e+06	1.47238e+07	6.04419e+06	7.0684e+06	3.54714e+06	124784	3.28591e+06	4.29849e+06	4.40848e+06	4.78736e+06
1-Monolinolenin	C21H36O4	75685-85-7	GGJRAQULURVTAJ-PDBXOOCHSA-N		/	Lipids	Lineolic acids and derivatives	2.68	353.268	494.2	1.6	POS	[M+H]+	level2	1.10121e+07	1.80213e+06	2.8517e+06	6.66484e+06	1.3035e+07	3.99351e+06	5.73669e+06	2.98875e+06	3.27577e+06	4.65441e+07	9.50077e+06	1.51435e+07	7.24352e+06	7.28882e+06	3.2753e+06	4.38763e+06	3.98368e+06	4.10965e+06
Millettocalyxin_A	C18H14O6		WTLDVCUMPOWRCG-UHFFFAOYSA-N		/	/	/	2.68	327.086	284	1.5	POS	[M+H]+	level2	4.0036e+06	5.31381e+06	2.1088e+07	1.48624e+07	1.2292e+07	1.11979e+07	1.59986e+06	8.99354e+06	1.88418e+07	6.63601e+07	4.0985e+07	8.58088e+07	1.73798e+06	2.42249e+06	582736	1.7811e+07	1.86209e+07	1.93181e+07
Isorhamnetin 3-galactoside	C22H22O12		CQLRUIIRRZYHHS-UHFFFAOYSA-N		/	/	/	2.68	501.096	444.9	4	POS	[M+Na]+	level2	5.6187e+06	6.10969e+06	4.73662e+06	3.1623e+06	2.79566e+06	422281	321565	1.40375e+06	1.2908e+06	1.86001e+07	2.72964e+07	1.43776e+07	2.01779e+06	203466	5.94181e+06	5.53585e+07	5.40311e+07	5.19569e+07
Anwuligan	C20H24O4		QDDILOVMGWUNGD-KGLIPLIRSA-N		/	/	/	2.68	351.159	429.3	4.3	POS	[M+Na]+	level2	511853	6.34005e+06	5.2077e+06	3.16294e+06	6.56697e+06	4.71599e+06	1.0006e+07	1.22647e+07	4.09163e+07	497241	1.02778e+06	497327	2.19763e+06	376338	1.06966e+06	7.13728e+06	7.02989e+06	6.87386e+06
Fargesin	C21H22O6		AWOGQCSIVCQXBT-LATRNWQMSA-N		/	/	/	2.68	371.148	325.8	4.5	POS	[M+H]+	level2	6.77178e+07	6.42126e+07	1.07013e+08	2.55067e+08	2.1613e+08	1.67346e+08	6.16787e+07	5.26447e+07	2.21641e+07	3.29338e+07	7.04914e+07	2.13939e+07	1.20426e+08	7.68939e+06	1.73612e+08	8.96082e+07	8.92812e+07	8.72288e+07
Sternbin	C16H14O6		DSAJORLEPQBKDA-UHFFFAOYSA-N		/	/	/	2.68	303.086	323.4	1.8	POS	[M+H]+	level2	7.62154e+06	2.66956e+07	2.27766e+07	1.88328e+07	2.98128e+07	4.71552e+07	3.4366e+07	2.76627e+07	3.06826e+07	1.25081e+07	1.23768e+07	1.32302e+07	1.15081e+07	5.71722e+07	1.33973e+07	2.55872e+07	2.65513e+07	2.61083e+07
Licarin A	C20H22O4		ITDOFWOJEDZPCF-OTBILJLCSA-N		/	/	/	2.68	327.159	309.2	4.4	POS	[M+H]+	level2	8.52653e+07	8.72136e+07	1.339e+08	1.8385e+08	1.67291e+08	1.60353e+08	1.51635e+08	1.75618e+08	1.05826e+08	3.97957e+08	3.76129e+08	2.89058e+08	2.93141e+08	1.85734e+07	2.98051e+08	1.81078e+08	1.9267e+08	1.89247e+08
8-O-Acetylharpagide	C17H26O11		CAFTUQNGDROXEZ-UHFFFAOYSA-N		/	/	/	2.68	424.181	82.1	0.1	POS	[M+NH4]+	level2	1.24309e+06	884073	1.03372e+06	983238	3.41079e+06	1.83142e+06	897714	1.71954e+06	1.67035e+06	4.13824e+07	1.08776e+07	2.43683e+07	1.84465e+06	1.37609e+06	299220	3.82935e+06	4.97746e+06	5.99676e+06
cis-Aconitic acid	C6H6O6	4023-65-8	GTZCVFVGUGFEME-IWQZZHSRSA-N	C00417	HMDB0000072	Fatty acids	Dicarboxylic acids	2.68	173.009	648.2		NEG	[M-H]-;[M-H]-	level2	42591.7	4.82196e+06	5.67453e+06	5.36432e+06	5.08616e+06	5.93125e+06	4.99593e+06	4.53165e+06	5.98025e+06	5.01815e+06	5.45015e+06	4.78505e+06	5.50836e+06	3.86648e+06	5.97413e+06	5.3305e+06	5.03508e+06	5.23099e+06
2-Methyl-3-hydroxybutyric acid	C5H10O3	473-86-9	VEXDRERIMPLZLU-UHFFFAOYSA-N	/	HMDB0000354	Fatty acids	Hydroxy fatty acids	2.68	117.055	181.2	1.3	NEG	[M-H]-	level2	4.12141e+06	3.41768e+06	4.27624e+06	6.36227e+06	5.43928e+06	7.98343e+06	5.85028e+06	5.95631e+06	5.69722e+06	2.24408e+06	2.52812e+06	1.58212e+06	7.44125e+06	4.66827e+06	4.59938e+06	5.50214e+06	4.82852e+06	4.70685e+06
Ethyl palmitate	C18H36O2	/	XIRNKXNNONJFQO-UHFFFAOYSA-N	/	/	Fatty acids	Wax monoesters	2.68	283.264	31.1	1	NEG	[M-H]-	level2	6.28164e+06	7.46061e+06	6.9328e+06	6.68558e+06	5.96611e+06	6.5484e+06	5.92035e+06	6.26993e+06	5.9307e+06	4.9784e+06	7.20603e+06	6.63325e+06	6.32816e+06	6.47065e+06	6.50509e+06	6.20042e+06	6.19223e+06	6.0766e+06
Isobutyryl shikonin	C20H22O6	52438-12-7	BVRYLTBIGIAADD-UHFFFAOYSA-N	/	/	Polyketides	Naphthoquinones	2.68	357.133	506.4	2.8	NEG	[M-H]-	level2	1.33645e+06	1.19932e+06	2.35911e+06	1.70158e+06	2.56369e+06	1.0301e+06	1.00829e+06	3.91289e+06	900161	1.29595e+06	2.15004e+06	1.02024e+06	1.54115e+06	3.18546e+08	1.51508e+06	5.80799e+07	6.26051e+07	6.33896e+07
Sterol	C17H28O		FPXSXMFOYWRHDX-UHFFFAOYSA-N	C00370	HMDB0060512	Lipids	Hydroxysteroids	2.67	249.221	489.6	2.3	POS	[M+H]+	level2	6.76543e+06	1.51175e+07	1.79286e+07	1.38193e+07	1.1767e+07	1.31835e+07	1.26932e+07	1.41657e+07	1.07919e+07	4.94017e+06	5.1651e+06	3.81489e+06	1.44471e+07	9.08485e+06	1.53873e+07	1.10632e+07	1.14285e+07	1.14107e+07
.beta.-Damascone	C13H20O	35044-68-9	BGTBFNDXYDYBEY-FNORWQNLSA-N		HMDB0032541	Terpenoids	Apocarotenoids	2.67	193.158	357.9	2.1	POS	[M+H]+	level2	3.05526e+07	6.38394e+07	9.22119e+07	2.02048e+07	1.61e+07	3.33951e+07	2.28421e+07	1.6083e+07	7.01243e+06	8.50718e+06	1.36582e+07	3.69357e+06	6.50406e+07	1.67604e+06	2.59606e+07	2.24542e+07	2.31122e+07	2.25739e+07
Sativol	C16H10O6	7331-58-0	YLRNDYZYIUVEDH-UHFFFAOYSA-N		HMDB0033722	Phenylpropanoids and polyketides	Furanoisoflavonoids	2.67	299.055	357.7	1.6	POS	[M+H]+	level2	6.73463e+06	6.76663e+06	9.22277e+06	1.36436e+07	2.6209e+07	1.61188e+07	2.82309e+06	5.33756e+06	4.16843e+06	3.21667e+07	2.64924e+07	2.44647e+07	3.62814e+06	2.46619e+07	3.3072e+06	9.59368e+06	1.01465e+07	9.55961e+06
1-(2,4,6-Trimethoxyphenyl)-1,3-butanedione	C13H16O5	480-27-3	ZYRBXTNFHYZHSK-UHFFFAOYSA-N		HMDB0030668	Organic oxygen metabolites	Carbonyl metabolites	2.67	253.107	271	2.4	POS	[M+H]+	level2	3.10518e+06	1.72125e+07	8.2213e+06	4.94648e+06	3.51126e+06	6.7171e+06	4.26117e+06	4.64746e+06	3.75408e+06	3.29446e+06	3.17895e+06	3.09601e+06	1.64143e+07	3.50718e+06	2.63451e+07	6.28976e+06	6.34492e+06	7.22822e+06
Methyl 4-methoxycinnamate	C11H12O3	144261-46-1	VEZIKIAGFYZTCI-VMPITWQZSA-N		HMDB0030752	Shikimates and Phenylpropanoids|	Cinnamic acids and derivatives	2.67	193.086	236.7	1.5	POS	[M+H]+	level2	1.61255e+07	4.41767e+06	4.56506e+06	5.22353e+06	3.60789e+06	3.19371e+06	7.86175e+06	8.60461e+06	2.39801e+06	2.65262e+08	7.14183e+07	1.94224e+08	1.47587e+07	4.27519e+06	1.15937e+07	4.14283e+07	4.32271e+07	4.36008e+07
Hypocrellin B	C30H26O10		SBMXTMAIKRQSQE-UHFFFAOYSA-N		/	/	/	2.67	527.134	518.5	0.8	NEG	[M-H-H2O]-	level2	166844	1.7377e+06	3.5765e+06	5.65651e+06	8.82465e+06	9.78284e+06	8.6446e+06	8.62493e+06	5.45024e+06	1.85012e+06	753528	696863	151567	236193	1.4528e+06	3.98983e+06	4.49914e+06	4.18839e+06
2'-Hydroxy-2,3,4',6'-tetramethoxychalcone	C19H20O6		LYUYMCWIWGASRX-CMDGGOBGSA-N			Shikimates and Phenylpropanoids|	Chalcones	2.67	343.118	433.7	2.3	NEG	[M-H]-	level2	3.4533e+06	1.95981e+06	4.78586e+06	4.71298e+06	8.52261e+06	1.15905e+07	3.77309e+07	6.57418e+07	2.69425e+07	3.37691e+06	3.15163e+06	3.0877e+06	706843	3.85171e+06	2.6447e+06	8.749e+06	9.06156e+06	9.02798e+06
Matrine	C15H24N2O		ZSBXGIUJOOQZMP-JLNYLFASSA-N		/	/	/	2.67	271.169	406.1	4.9	POS	[M+Na]+	level2	4.3395e+06	9.22533e+06	1.20136e+07	1.33868e+07	7.9029e+06	1.01677e+07	8.3292e+06	9.59697e+06	7.12754e+06	1.924e+06	2.44278e+06	3.08348e+06	1.83448e+07	1.91313e+06	1.63641e+07	8.25662e+06	8.63336e+06	8.25306e+06
10-Undecynoic acid	C11H18O2	2777-65-3	OAOUTNMJEFWJPO-UHFFFAOYSA-N			Lipids	Fatty acids and conjugates	2.67	183.137	319.3	2.5	POS	[M+H]+	level2	3.02456e+06	1.84899e+07	7.38652e+07	2.36314e+07	1.28794e+06	2.01981e+07	3.78541e+06	6.44452e+06	3.40722e+06	3.23703e+06	2.36984e+06	698590	8.86581e+06	875946	5.93333e+07	1.40362e+07	1.49039e+07	1.42974e+07
Myrislignan	C21H26O6		ULZFTGWWPHYLGI-RBZFPXEDSA-N		/	/	/	2.67	397.164	303.5	4.1	POS	[M+Na]+	level2	4.51965e+07	6.83666e+07	6.43876e+07	5.47742e+07	4.84877e+07	6.88624e+07	4.92391e+07	5.04228e+07	3.04883e+07	2.57804e+07	3.11407e+07	1.95216e+07	7.21559e+07	4.07118e+06	1.11376e+08	4.85899e+07	5.10689e+07	5.16076e+07
(2S,3R,4R,5R,6S)-2-[(2R,3R,4S,5R,6R)-2-[2-(3,4-dihydroxyphenyl)ethoxy]-3,5-dihydroxy-6-(hydroxymethyl)oxan-4-yl]oxy-6-methyloxane-3,4,5-triol	C20H30O12		DORPKYRPJIIARM-GYAWPQPFSA-N		/	/	/	2.67	461.166	252.4	1.8	NEG	[M-H]-	level2	7.70196e+07	1.63158e+07	6.67773e+06	1.37977e+07	6.30966e+06	2.22306e+07	1.77523e+07	2.33903e+07	1.24972e+07	9.64705e+07	3.58302e+07	6.98431e+07	8.52378e+06	333601	1.66381e+06	2.72593e+07	2.77336e+07	2.81024e+07
FA 18:4+1O	C18H28O3		PMTMAFAPLCGXGK-UHFFFAOYSA-N		/	/	/	2.67	293.211	471.2	2.3	POS	[M+H]+	level2	1.34731e+08	3.82899e+08	2.28948e+08	2.40839e+08	2.27425e+08	1.55052e+08	1.81656e+08	3.5773e+08	2.15188e+08	1.37978e+08	5.77206e+07	4.91553e+07	1.91152e+08	4.11474e+07	1.22193e+08	1.40763e+08	1.48795e+08	1.79836e+08
9(10)-Epoxy-12Z-octadecenoic acid	C18H32O3	6814-52-4	FBUKMFOXMZRGRB-XKJZPFPASA-N		/	Lipids	Fatty acids and conjugates	2.67	295.227	471.6	2	NEG	[M-H]-	level2	4.28301e+07	1.0383e+08	1.03433e+08	1.07291e+08	1.00423e+08	1.5207e+08	1.05468e+08	1.14967e+08	4.85957e+06	6.24806e+07	4.25877e+07	4.21244e+07	8.34848e+07	2.54074e+07	7.0782e+07	7.52602e+07	7.29022e+07	7.59755e+07
1,7-bis(3,4-dihydroxyphenyl)heptan-3-one	C19H22O5		UHRUXUCWHIGENP-UHFFFAOYSA-N		/	/	/	2.67	329.139	309.5	4.5	NEG	[M-H]-	level2	7.73573e+08	1.21803e+09	9.72773e+08	1.11569e+09	1.05836e+09	1.04896e+09	1.35244e+09	1.23781e+09	7.41788e+08	4.54434e+08	4.35034e+08	3.4906e+08	9.1815e+08	4.88343e+07	1.27229e+09	8.60079e+08	9.02298e+08	9.01232e+08
Ailanthone	C20H24O7		WBBVXGHSWZIJST-RLQYZCPESA-N		/	/	/	2.67	377.159	284.9	2.1	POS	[M+H]+	level2	1.6121e+07	4.75898e+07	2.21367e+07	2.61612e+07	2.05259e+07	3.59256e+07	3.90034e+07	5.26881e+07	5.06377e+06	3.12248e+07	1.26479e+07	2.07224e+07	2.40343e+07	1.8076e+06	4.42566e+07	2.47392e+07	2.50348e+07	2.54093e+07
Betulin	C30H50O2	473-98-3	FVWJYYTZTCVBKE-ROUWMTJPSA-N	C08618	HMDB0036838	Lipids	Triterpenoids	2.66	443.388	517.3	0.8	POS	[M+H]+	level2	819145	1.29504e+06	3.38149e+06	3.29992e+06	2.49975e+06	2.24126e+06	6.61966e+06	6.18484e+06	3.7859e+06	1.55592e+07	2.1484e+07	2.07066e+07	4.88863e+06	624827	5.13644e+06	5.53092e+06	5.75087e+06	6.0724e+06
Rheidin_A	C30H20O9		RRIVQXPGYSPESH-UHFFFAOYSA-N		HMDB0038507	Benzenoids	Anthracenecarboxylic acids and derivatives	2.66	525.117	467.1	1.9	POS	[M+H]+	level2	108374	4.06959e+06	3.81597e+06	4.79832e+06	8.04523e+06	2.34862e+07	1.21939e+07	1.26648e+07	1.17028e+07	0	0	0	139345	0	3.43369e+06	4.38031e+06	4.71669e+06	4.78811e+06
3-(3,4-dihydroxyphenyl)-5-hydroxy-8,8-dimethyl-6-(3-methylbut-2-enyl)pyrano[2,3-h]chromen-4-one [IIN-based on	C25H24O6		GHCZYXUOYFOXIP-UHFFFAOYSA-N	C10519	HMDB0256696	Phenylpropanoids and polyketides	Isoflavans	2.66	443.148	431.3	3	POS	[M+Na]+	level2	2.64119e+06	1.51991e+07	6.23748e+07	8.43254e+06	4.23003e+07	6.14155e+06	3.12507e+07	2.75523e+07	5.05461e+07	557352	189109	556306	5.56125e+06	143404	1.79308e+07	1.38709e+07	1.40046e+07	1.39174e+07
Piplartine	C17H19NO5	20069-09-4	VABYUUZNAVQNPG-BQYQJAHWSA-N	C10166	HMDB0030341	Phenylpropanoids and polyketides	/	2.66	340.117	411.1	5	POS	[M+Na]+	level2	368329	384883	711497	1.16455e+06	4.85885e+06	3.8238e+06	2.27111e+07	5.00068e+07	9.8929e+06	62712.2	74632	0	505884	233671	310921	6.21586e+06	6.11151e+06	6.34487e+06
Octinoxate	C18H26O3	24393-56-4	DHNGCHLFKUPGPX-RMKNXTFCSA-N	C10476	HMDB0030762	Phenylpropanoids and polyketides	Cinnamic acid esters	2.66	291.195	406.5	1.9	POS	[M+H]+	level2	8.18605e+07	4.37554e+08	1.41838e+08	2.06855e+08	1.11293e+08	1.34124e+08	3.47373e+08	1.5191e+08	4.33127e+07	9.17574e+07	3.06198e+07	2.32883e+07	2.20799e+08	1.68361e+07	1.66514e+08	1.06975e+08	1.12938e+08	1.11944e+08
3-Hydroxy-9,10-Dimethoxypterocarpan	C17H16O5	73340-41-7	UOVGCLXUTLXAEC-UHFFFAOYSA-N		HMDB0034008	/	/	2.66	323.088	373.8	5.2	POS	[M+Na]+	level2	1.62205e+07	5.6373e+07	3.45328e+07	2.51452e+07	2.56121e+07	4.48346e+07	1.96019e+07	2.66624e+07	1.9582e+07	3.27335e+06	367960	1.03226e+06	4.40991e+06	1.34527e+06	1.61826e+07	2.202e+07	2.21177e+07	2.20254e+07
beta-Elemonic acid	C30H46O3	28282-25-9	XLPAINGDLCDYQV-UHFFFAOYSA-N	C16927	HMDB0034963	Benzenoids	/	2.66	455.351	359.5	0.6	POS	[M+H]+	level2	657481	957069	876801	9.82946e+07	416861	657161	6.69968e+06	7.82059e+06	1.8442e+06	1.86971e+08	1.48388e+08	1.5798e+08	577717	20772.7	1.26681e+06	5.2413e+07	5.83533e+07	5.37142e+07
4-[5-(4-hydroxy-3-methoxyphenyl)-3,4-dimethyloxolan-2-yl]-2-methoxyphenol	C20H24O5	74683-16-2	GMXMKSFJQLFOSO-UHFFFAOYSA-N		HMDB0034179	Lignans, neolignans and related metabolites	Tetrahydrofuran lignans	2.66	345.169	309.1	1.8	POS	[M+H]+	level2	1.64004e+07	1.7084e+07	2.55973e+07	3.57856e+07	3.19612e+07	4.35288e+07	3.147e+07	3.58229e+07	3.19496e+07	7.80582e+07	7.48541e+07	5.78472e+07	6.64492e+07	3.87852e+06	7.8887e+07	3.61002e+07	3.86094e+07	3.74117e+07
Limonexic_acid	C26H30O10	99026-99-0	RTPPVNISJHFPFX-UHFFFAOYSA-N		HMDB0036075	Lipids	Triterpenoids	2.66	503.19	292	1.5	POS	[M+H]+	level2	1.30552e+08	7.34309e+07	6.17589e+07	1.30739e+08	1.3364e+08	1.81901e+08	1.61347e+08	2.27709e+08	2.84966e+07	3.56482e+08	1.28184e+08	1.74952e+08	7.36672e+07	4.51389e+06	4.68331e+07	1.02804e+08	1.07886e+08	1.04224e+08
.gamma.-Decalactone	C10H18O2	706-14-9	IFYYFLINQYPWGJ-UHFFFAOYSA-N		HMDB0037217	Fatty acids	Lactones	2.66	171.138	285.5	2.3	POS	[M+H]+	level2	1.08229e+06	3.15639e+06	5.46346e+06	3.39287e+06	4.4031e+06	6.13085e+06	4.14462e+07	4.7674e+07	4.11051e+07	3.76884e+06	1.3481e+07	8.44022e+06	2.13499e+06	1.59115e+06	3.02522e+06	9.8285e+06	9.68809e+06	9.9563e+06
Ginkgotoxin	C9H13NO3	1464-33-1	SVINQHQHARVZFF-UHFFFAOYSA-N		HMDB0029455	Organoheterocyclic metabolites	Pyridoxines	2.66	184.096	183.2	1.9	POS	[M+H]+	level2	1.79352e+07	3.81167e+06	3.60921e+06	7.62012e+06	4.26714e+06	4.9537e+06	3.29246e+06	4.19907e+06	2.0034e+06	2.81396e+06	4.26696e+06	2.38503e+06	2.82182e+06	1.42094e+06	3.11387e+06	3.93473e+06	4.05654e+06	3.32118e+06
Chaulmoogric_acid	C18H32O2		XMVQWNRDPAAMJB-KRWDZBQOSA-N		/	/	/	2.66	281.247	480.6	2.2	POS	[M+H]+	level2	2.61896e+06	3.04999e+06	2.63866e+07	1.09913e+07	3.1212e+06	3.34358e+06	5.36489e+06	5.95201e+06	1.5693e+06	2.18854e+06	1.80957e+07	3.30474e+06	1.83733e+07	4.66298e+06	4.61191e+07	9.96657e+06	8.77169e+06	1.06421e+07
Fallacinol	C16H12O6		WJXSYUJKJSOJOG-UHFFFAOYSA-N		/	/	/	2.66	299.055	398.8	3.8	NEG	[M-H]-	level2	1.99276e+07	2.06637e+07	1.38873e+07	1.81708e+07	6.78647e+07	1.96243e+07	2.33855e+07	4.90616e+07	3.99594e+07	1.85446e+07	2.26355e+07	1.32958e+07	3.92206e+07	1.75131e+07	3.68866e+07	2.23385e+07	2.28494e+07	2.27301e+07
Alisol B Acetate	C32H50O5		NLOAQXKIIGTTRE-JSWHPQHOSA-N		/	/	/	2.66	515.372	359.8	4.3	POS	[M+H]+	level2	0	0	0	0	0	0	4.04954e+06	4.91638e+06	1.33483e+06	1.11079e+08	1.00877e+08	1.05073e+08	0	0	0	3.53731e+07	3.70864e+07	3.52035e+07
[IIN-based on	C24H32O7		YEFOAORQXAOVJQ-RZFZLAGVSA-N		/	/	/	2.66	471.176	262.6	5	POS	[M+K]+	level2	2.26758e+06	4.30136e+06	6.71378e+06	6.23789e+06	6.37585e+06	2.48334e+06	7.67995e+06	1.03805e+07	6.69625e+06	1.83433e+07	2.48394e+06	4.24479e+06	1.80942e+06	631299	2.01251e+06	9.49377e+06	9.44519e+06	9.41316e+06
5Z,9Z,12E-octadecatrienoic_acid	C18H30O2		HXQHFNIKBKZGRP-JRVLCRGASA-N		/	/	/	2.66	279.231	414.9	2.1	POS	[M+H]+	level2	1.58811e+07	4.92138e+06	8.61482e+06	7.66573e+06	6.06631e+06	5.04216e+06	9.08956e+06	6.13164e+06	1.39214e+07	6.27188e+06	1.69471e+07	8.49058e+06	5.05161e+07	1.342e+07	2.82512e+07	1.182e+07	1.12061e+07	1.18928e+07
(12Z,15Z)-9,10,11-Trihydroxyoctadeca-12,15-dienoic acid	C18H32O5		KFINXCASWPGHEW-UYOLCUGSSA-N		/	Lipids	Lineolic acids and derivatives	2.66	327.217	403.4	1.8	NEG	[M-H]-	level2	1.70648e+08	3.70172e+08	2.34604e+08	3.68161e+08	3.47886e+08	5.78691e+08	2.59322e+08	2.47624e+08	3.76485e+08	1.22397e+08	1.34858e+08	1.01938e+08	7.98787e+08	1.18535e+08	5.16914e+08	2.78356e+08	2.94109e+08	2.91381e+08
5-hydroxy-3,7-dimethoxy-2-(4-methoxyphenyl)-4H-chromen-4-one	C18H16O6		WSQWAMGRHJQANC-UHFFFAOYSA-N		/	/	/	2.66	327.087	358.2	2.4	NEG	[M-H]-	level2	742942	7.04201e+06	2.04246e+07	3.45147e+07	4.81989e+07	6.36925e+07	3.1813e+07	2.44705e+07	6.91535e+06	7.92025e+06	4.19558e+06	2.49751e+06	1.82601e+06	6.92656e+06	7.60133e+06	1.68608e+07	1.87783e+07	1.72281e+07
acanthoside B	C28H36O13		WEKCEGQSIIQPAQ-IRBNZIFYSA-N		/	/	/	2.66	598.248	280.7	1.8	POS	[M+NH4]+	level2	1.55399e+08	1.55657e+08	7.7803e+07	6.14638e+07	2.56529e+07	2.90219e+07	4.30757e+07	5.34746e+07	2.49879e+07	6.52725e+07	3.67144e+07	5.56416e+07	2.60069e+08	1.75604e+07	8.09136e+07	6.67103e+07	7.37894e+07	6.86732e+07
L-DOPA methyl ester	C10H13NO4	7101-51-1	XBBDACCLCFWBSI-ZETCQYMHSA-N		/	Organic acids and derivatives	Amino acids, peptides, and analogues	2.66	210.077	257.2	1.9	NEG	[M-H]-	level2	1.80771e+07	2.79046e+07	1.57276e+08	1.57028e+08	2.97226e+08	4.92469e+07	1.23342e+08	4.57588e+07	1.35496e+07	4.91755e+06	3.74341e+07	9.74984e+06	1.36872e+08	7.58537e+06	2.39106e+07	7.18536e+07	7.36357e+07	7.51044e+07
Jaceosidin	C17H14O7		GLAAQZFBFGEBPS-UHFFFAOYSA-N		/	/	/	2.66	331.081	369.3	1.9	POS	[M+H]+	level2	1.04666e+07	3.03787e+07	2.52349e+07	3.54009e+07	6.88049e+07	3.57175e+07	7.15249e+07	7.2229e+07	2.4088e+08	1.98183e+06	6.55234e+06	990081	3.19538e+06	2.53604e+06	2.21178e+07	5.05026e+07	5.018e+07	5.04731e+07
Opuntiol	C7H8O4	2860-28-8	LQJXQKKJSKMSHO-UHFFFAOYSA-N		/	Polyketides	2-pyrone derivatives	2.66	157.049	228.5	1.4	POS	[M+H]+	level2	1.90237e+06	1.07991e+06	1.5464e+07	1.82396e+07	4.4388e+06	836944	8.24592e+06	4.2309e+06	3.4334e+06	3.03494e+06	3.86822e+07	1.67058e+06	812917	721358	2.1747e+06	6.40135e+06	6.61433e+06	6.48956e+06
bergenin	C14H16O9		YWJXCIXBAKGUKZ-HJJNZUOJSA-N		/	/	/	2.66	351.068	46.5	5.3	POS	[M+Na]+	level2	9.00766e+06	1.11153e+08	6.50683e+07	3.54755e+07	3.00422e+07	8.9125e+07	1.63837e+08	2.34537e+08	4.09036e+08	3.03019e+07	1.50743e+07	2.07565e+07	4.31439e+07	6.19222e+06	3.25996e+07	6.46725e+07	6.56417e+07	6.28751e+07
2,4-dihydroxyheptadec-16-ynyl acetate	C19H34O4	24607-06-5	JAKAZHIACKJNNB-UHFFFAOYSA-N	/	/	/	/	2.66	309.242	512.2	2	POS	[M-H2O+H]+	level2	2.01167e+06	7.92644e+06	8.72873e+06	1.27175e+07	5.84532e+06	6.12711e+06	5.59205e+06	1.03116e+07	5.77913e+07	6.25639e+06	7.74224e+06	5.12064e+06	6.90467e+06	2.40727e+06	6.25849e+06	6.49938e+06	7.17603e+06	7.38031e+06
2,4,6-trihydroxy-5-[1-(4-hydroxy-1,1,4,7-tetramethyl-1a,2,3,4a,5,6,7a,7b-octahydrocyclopropa[h]azulen-7-yl)-3-methylbutyl]benzene-1,3-dicarbaldehyde	C28H40O6	142698-60-0	IBLPTYJTKWQCDX-UHFFFAOYSA-N		HMDB0038704	Lipids	Sesquiterpenoids	2.65	453.262	537	5.6	NEG	[M-H2O-H]-	level2	1.79383e+07	4.44601e+07	4.24836e+07	6.66948e+07	7.17945e+07	3.23331e+07	1.7172e+07	1.31543e+07	2.08548e+07	1.05352e+07	3.21496e+07	1.51035e+07	5.48097e+07	4.65021e+06	1.58571e+07	3.28918e+07	3.45131e+07	3.25251e+07
Pachyrrhizin	C19H12O6	10091-01-7	PENSQRMNZZWMGV-UHFFFAOYSA-N		HMDB0034049	Phenylpropanoids and polyketides	Isoflav-3-enes	2.65	359.054	494.7	4.8	POS	[M+Na]+	level2	436950	9.53655e+06	5.58294e+06	326110	2.06649e+06	203236	55043.1	204097	2.27627e+06	2.74668e+06	2.56376e+06	2.63104e+06	189661	0	600160	2.73564e+06	2.57945e+06	2.78769e+06
xi-2,2,6-Trimethyl-1,4-cyclohexanedione	C9H14O2		HVHHZSFNAYSPSA-UHFFFAOYSA-N		HMDB0038697	Organic oxygen metabolites	Carbonyl metabolites	2.65	155.106	441.2	2	POS	[M+H]+	level2	1.20036e+06	7.89486e+06	2.82948e+06	3.90064e+06	5.14944e+06	1.93813e+07	1.13582e+06	2.15125e+06	580868	2.82956e+06	1.15375e+06	2.03557e+06	4.38427e+06	110542	3.07945e+06	3.98418e+06	4.0029e+06	3.82991e+06
2-[[(2R,3S)-2-(3,4-dihydroxyphenyl)-3,5-dihydroxy-3,4-dihydro-2H-chromen-7-yl]oxy]oxane-3,4,5-triol	C15H20O3		AVFIYMSJDDGDBQ-UHFFFAOYSA-N		HMDB0256134	Lipids	Terpene lactones	2.65	271.132	407	5.9	POS	[M+Na]+	level2	1.73242e+06	1.49949e+06	5.47845e+06	7.00405e+06	1.20772e+07	8.35342e+07	1.17432e+07	1.78418e+07	1.27602e+07	2.67517e+06	469746	3.31119e+06	2.32573e+06	1.04063e+08	1.34474e+06	1.56133e+07	1.45384e+07	1.41554e+07
4-Hydroxy-2,6,6-trimethyl-3-oxo-1,4-cyclohexadiene-1-carboxaldehyde	C10H12O3	35692-95-6	COUDKMJLVVETJL-UHFFFAOYSA-N		HMDB0037602	Organic oxygen metabolites	Carbonyl metabolites	2.65	181.085	267.5	2.4	POS	[M+H]+	level2	3.32676e+07	3.50875e+07	2.24225e+07	1.00567e+07	8.22536e+06	1.6836e+07	4.90159e+07	7.31099e+07	2.63529e+07	5.02952e+07	2.72575e+07	4.05292e+07	2.5492e+07	8.63249e+06	8.93519e+06	3.3265e+07	3.34048e+07	3.33778e+07
Kuwanon E	C25H28O6	68401-05-8	GJFHZVPRFLHEBR-VIZOYTHASA-N		HMDB0030862	Phenylpropanoids and polyketides	Flavans	2.65	447.177	243.2	6.2	POS	[M+Na]+	level2	4.04095e+06	3.19966e+06	2.60927e+06	9.62673e+06	9.25522e+06	3.60002e+07	1.2418e+07	1.0815e+07	177449	1.96495e+06	801751	1.25445e+06	1.16313e+06	242907	301946	4.0411e+06	4.08262e+06	4.28462e+06
abscisic acid	C15H20O4		JLIDBLDQVAYHNE-YKALOCIXSA-N		/	/	/	2.65	265.143	232.1	1	POS	[M+H]+	level2	1.70476e+06	605949	1.29998e+06	1.31094e+06	1.593e+06	1.98531e+06	8.87558e+06	9.78004e+06	6.20792e+06	6.15117e+06	6.69385e+06	7.33092e+06	1.03365e+07	8.98758e+06	2.05611e+06	5.10859e+06	4.99675e+06	4.73777e+06
Byakangelicin	C17H18O7		PKRPFNXROFUNDE-LLVKDONJSA-N		/	/	/	2.65	335.112	306.3	6.2	POS	[M+H]+	level2	3.95002e+06	1.86186e+07	3.85527e+07	3.53413e+07	6.84315e+07	1.21743e+08	4.20159e+07	1.26357e+08	2.32808e+08	1.96254e+06	2.01243e+06	1.84097e+06	2.90897e+06	4.6875e+07	3.74494e+06	5.62868e+07	5.8205e+07	5.77227e+07
4-[4-[hydroxy-(4-hydroxy-3-methoxyphenyl)methyl]-3-(hydroxymethyl)oxolan-2-yl]-2-methoxyphenol	C20H24O7		MWQRAOGWLXTMIC-UHFFFAOYSA-N		/	/	/	2.65	375.144	278.4	4.1	NEG	[M-H]-	level2	1.25343e+08	1.70808e+08	8.56311e+07	1.12105e+08	8.02349e+07	1.30214e+08	7.02494e+07	3.93309e+07	2.71336e+07	3.21986e+06	3.23798e+06	2.17569e+06	1.58165e+08	4.88495e+06	2.51609e+08	2.49678e+07	2.67845e+07	2.8841e+07
7-Methoxy-4-methylcoumarin	C11H10O3		UDFPKNSWSYBIHO-UHFFFAOYSA-N		/	/	/	2.65	191.07	239.8	2.2	POS	[M+H]+	level2	2.62465e+06	1.85413e+06	3.21767e+06	1.48488e+06	2.19254e+06	2.6978e+06	2.94108e+06	3.73024e+06	3.28885e+06	2.72411e+07	1.87449e+07	2.87972e+07	5.20223e+06	4.22978e+06	2.2691e+06	6.80192e+06	6.81391e+06	6.85983e+06
(3,6,9-trimethylidene-2-oxo-3a,4,5,6a,7,8,9a,9b-octahydroazuleno[4,5-b]furan-8-yl) acetate	C17H20O4		GKMFOEIZCLMZDE-UHFFFAOYSA-N		/	/	/	2.65	311.127	373.1	5.9	POS	[M+Na]+	level2	2.04979e+07	7.28183e+07	4.90526e+07	3.68358e+07	4.11763e+07	7.24761e+07	4.01653e+07	4.42329e+07	2.64064e+07	914938	875845	1.9662e+06	5.82329e+06	5.14068e+06	2.02451e+07	3.17728e+07	3.10511e+07	3.24799e+07
[6]-Gingerdiol_3,5-diacetate	C21H32O6	143615-75-2	PXBFKEHWQRAQQD-UHFFFAOYSA-N		HMDB0040568	Lipids	Fatty alcohol esters	2.64	379.215	573	6.4	NEG	[M-H]-	level2	7.75872e+06	2.83229e+06	3.83685e+06	1.28469e+06	881367	2.46635e+06	3.3943e+06	3.43436e+06	6.32129e+06	3.14572e+06	3.38503e+06	2.08053e+06	2.72326e+06	1.13794e+06	2.88433e+06	3.03601e+06	3.26277e+06	3.0052e+06
Letrozole	C17H11N5	112809-51-5	HPJKCIUCZWXJDR-UHFFFAOYSA-N	C08163	HMDB0015141	Benzenoids	Diphenylmethanes	2.64	284.092	470.8	6.6	NEG	[M-H]-	level2	3.8129e+06	8.58554e+06	1.22553e+07	3.55841e+06	4.36996e+06	4.09414e+06	3.06054e+06	2.47108e+06	2.80903e+06	3.19188e+07	2.89351e+07	4.42531e+07	2.83838e+06	1.001e+06	4.87771e+06	9.06486e+06	8.88529e+06	8.81721e+06
2,4-dihydroxyheptadec-16-enyl acetate	C19H36O4	24607-09-8	NLBYRERHXBTBBR-UHFFFAOYSA-N		HMDB0031043	Lipids	Fatty alcohols	2.64	351.252	464.1	6.5	POS	[M+Na]+	level2	6.10232e+07	3.12908e+07	4.19264e+07	3.82294e+07	2.69301e+07	2.23294e+07	8.12409e+07	5.54098e+07	5.66792e+07	6.52865e+07	3.36339e+07	2.84101e+07	8.00348e+07	3.89956e+07	1.06396e+08	4.97425e+07	5.16176e+07	5.06987e+07
Rutacultin	C16H18O4	31526-60-0	IPLJDPYEDULBAK-UHFFFAOYSA-N		HMDB0034132	Shikimates and Phenylpropanoids|	Simple coumarins	2.64	275.127	428.8	1.7	POS	[M+H]+	level2	6.32908e+07	1.36401e+06	2.35029e+06	1.99589e+08	9.35129e+06	2.18427e+06	856160	2.7944e+06	930991	31480.4	18244.4	455642	4.16082e+06	6.61102e+06	3.77264e+07	1.81689e+07	1.75784e+07	1.77593e+07
Benzophenone	C13H10O	119-61-9	RWCCWEUUXYIKHB-UHFFFAOYSA-N	C06354	HMDB0032049	Shikimates and Phenylpropanoids|	Chalcones	2.64	183.08	376.2	2.1	POS	[M+H]+	level2	6.44574e+06	3.29753e+07	2.20726e+07	1.40381e+07	1.93996e+07	3.81841e+07	1.21438e+07	1.48355e+07	1.08198e+07	621065	620697	476291	1.15241e+06	2.17837e+06	6.46421e+06	1.24506e+07	1.2431e+07	1.25341e+07
Flavonol base + 4O, 1MeO	C16H12O8	53472-37-0	CFYMYCCYMJIYAB-UHFFFAOYSA-N	C12633	HMDB0126497	Phenylpropanoids and polyketides	Flavones	2.64	331.046	307.6	2.1	NEG	[M-H]-	level2	6.05646e+06	4.60437e+06	3.9811e+07	4.51628e+07	5.71584e+07	6.48537e+06	4.77786e+07	3.01359e+07	2.65628e+07	2.72308e+06	2.05214e+07	2.83634e+06	7.20374e+06	1.27956e+07	2.41364e+07	2.30229e+07	2.47622e+07	2.41859e+07
columbianetin	C14H14O4		YRAQEMCYCSSHJG-UHFFFAOYSA-N		HMDB0244406	Phenylpropanoids and polyketides	Furanocoumarins	2.64	245.081	275.9	2.1	NEG	[M-H]-	level2	1.6841e+06	8.21492e+06	2.24879e+07	1.37883e+07	1.7825e+07	6.65394e+07	1.99745e+07	1.9487e+07	2.05582e+07	701779	826657	0	4.0325e+06	5.17879e+06	8.85687e+06	1.50345e+07	1.53631e+07	1.78672e+07
9(Z),11(E)-Conjugated_Linoleic_Acid	C18H32O2	2540-56-9	JBYXPOFIGCOSSB-GOJKSUSPSA-N	C04056	HMDB0003797	Lipids	Lineolic acids and derivatives	2.64	303.228	221.3	6.3	POS	[M+NA]+	level2	1.0227e+07	2.18739e+07	1.62517e+07	5.33189e+07	3.37175e+07	2.16178e+07	357561	223391	295303	565827	239152	585698	743605	2.77642e+08	1.02185e+06	1.07036e+07	1.09816e+07	1.09399e+07
8-(2,3-dihydroxy-3-methylbutyl)-7-methoxychromen-2-one	C15H18O5		KGGUASRIGLRPAX-UHFFFAOYSA-N		HMDB0254461	Phenylpropanoids and polyketides	/	2.64	301.103	88.3	6.3	POS	[M+Na]+	level2	6.20621e+06	1.31133e+07	1.48934e+07	9.75074e+06	7.54043e+06	1.3707e+07	8.15178e+06	1.02391e+07	5.74398e+06	2.53914e+07	1.71573e+07	1.83229e+07	5.64895e+06	1.26569e+06	1.47903e+07	9.86458e+06	9.83123e+06	1.00881e+07
6-[2-(1,3-benzodioxol-5-yl)ethyl]-4-methoxypyran-2-one	C15H14O5		BYHVZDRLSCCTND-UHFFFAOYSA-N		/	/	/	2.64	297.075	362.3	6.3	POS	[M+Na]+	level2	1.6279e+06	2.40727e+07	5.69377e+06	3.00235e+06	8.9337e+06	7.42991e+06	1.62022e+07	1.90223e+07	1.3171e+08	858243	1.18441e+06	3.10314e+06	5.48412e+06	2.29182e+06	5.14451e+06	1.93447e+07	2.02578e+07	2.07551e+07
Epipinoresinol-4,4'-di-O-.beta.-D-glucopyranoside	C32H42O16		ZJSJQWDXAYNLNS-QZBZDVDMSA-N		/	Lignans, neolignans and related metabolites	/	2.64	681.239	271.9	1.4	NEG	[M-H]-	level2	4.17061e+07	3.07908e+07	1.62022e+07	1.41718e+07	1.36645e+07	3.41003e+07	1.84e+07	2.83928e+07	8.70187e+06	5.71703e+06	8.32568e+06	3.55923e+06	4.10992e+07	1.75553e+06	2.60941e+07	1.54929e+07	1.64076e+07	1.63002e+07
(2R,3R)-2-(3,4-dihydroxyphenyl)-5,7-dihydroxy-3-[(2S,3R,4S,5S,6R)-3,4,5-trihydroxy-6-(hydroxymethyl)oxan-2-yl]oxy-2,3-dihydrochromen-4-one	C21H22O12		FVQOMEDMFUMIMO-UTZHSPHRSA-N		/	/	/	2.64	489.097	414.4	6.7	POS	[M+Na]+	level2	1.73781e+06	1.74343e+07	7.00418e+06	2.50159e+06	3.59783e+06	2.20196e+06	591645	289041	424450	6.93859e+06	4.23336e+07	6.40816e+06	1.48683e+06	56718.7	4.27679e+06	1.37798e+07	1.39343e+07	1.37671e+07
(3aS,4S,7aR)-4-Hydroxy-5-[(2S)-5-hydroxy-2-pentanyl]-6-methyl-3-methylene-3a,4,7,7a-tetrahydro-1-benzofuran-2(3H)-one	C15H22O4		ASZIGQFYGXSPCO-UHFFFAOYSA-N		/	/	/	2.64	289.139	82.7	6.7	POS	[M+Na]+	level2	898364	1.00654e+06	4.95984e+07	2.57946e+07	9.27169e+07	2.21654e+07	4.37637e+07	1.33976e+07	6.09054e+06	1.38472e+07	4.81347e+07	5.2971e+06	3.52473e+06	371044	1.6269e+07	2.57272e+07	3.53548e+07	4.22331e+07
Thalictricoside	C19H27NO12		ZHVLPKFAODFQST-BMVMOQKNSA-N		/	/	/	2.64	479.185	493.4	2.1	POS	[M+NH4]+	level2	272869	2.74629e+06	1.597e+07	3.29226e+06	3.47624e+06	3.8004e+06	5.81608e+07	2.64519e+07	2.0716e+07	18224.8	17003	0	593542	43735.6	1.02647e+07	9.22485e+06	9.31279e+06	9.26592e+06
6'-O-beta-D-apiofura-Sweroside	C21H30O13		JNPXCTROEJQHKD-APAPHXOESA-N		/	/	/	2.64	513.154	450.4	6.8	POS	[M+Na]+	level2	280973	2.2071e+06	2.93861e+06	5.38982e+06	7.2136e+06	3.32958e+07	6.72294e+06	7.20467e+06	5.71608e+06	34671	0	390111	218752	3.67501e+07	2.0204e+06	4.77812e+06	4.48227e+06	4.70485e+06
Iridin	C24H26O13		LNQCUTNLHUQZLR-OZJWLQQPSA-N		/	/	/	2.64	521.125	213.7	3.5	NEG	[M-H]-	level2	390933	365103	869844	2.17739e+06	242037	71730.5	2.53562e+06	3.46855e+06	871584	4.13469e+07	2.8239e+07	3.72955e+07	1.31861e+06	499936	186865	1.29423e+07	1.25828e+07	1.212e+07
8-Hydroxykaempferol	C15H10O7		ZDOTZEDNGNPOEW-UHFFFAOYSA-N	C02806	HMDB0303704	Shikimates and Phenylpropanoids	Flavonols	2.64	283.024	293.9	0.9	NEG	[M-H2O-H]-	level2	1.08279e+07	1.05749e+07	1.64408e+07	9.37698e+06	1.8632e+07	1.37109e+07	1.28046e+07	8.25204e+06	1.43857e+07	1.71369e+07	1.46066e+07	1.45832e+07	1.22402e+07	2.96129e+06	1.23816e+07	1.19481e+07	8.45372e+06	9.13106e+06
Homoarecoline	C9H15NO2	28125-84-0	UNARQANIGOBIHM-UHFFFAOYSA-N		HMDB0038321	Alkaloids and derivatives	/	2.63	170.117	281	2.3	POS	[M+H]+	level2	2.0567e+07	2.98597e+07	2.63714e+07	2.33037e+07	3.17236e+07	8.20306e+06	1.46981e+07	1.31114e+07	1.29846e+07	4.74374e+06	1.42508e+07	4.70061e+06	1.0561e+07	5.16845e+06	1.7749e+07	1.70236e+07	1.77759e+07	1.72298e+07
Pemoline	C9H8N2O2		NRNCYVBFPDDJNE-UHFFFAOYSA-N	C07899	HMDB0256214	Benzenoids	/	2.63	177.066	200.9	5	POS	[M+H]+	level2	506413	119569	6.84902e+06	6.34316e+06	1.68841e+07	1.30043e+06	7.1966e+06	2.22698e+06	2.38587e+06	886179	3.24578e+06	901668	1.22803e+06	1.57046e+06	1.27777e+06	3.51668e+06	3.96761e+06	3.35796e+06
7,10,13-hexadecatrienoic_acid_/_Roughanic_acid	C16H26O2		KBGYPXOSNDMZRV-IUQGRGSQSA-N		/	/	/	2.63	251.2	465.9	2.4	POS	[M+H]+	level2	5.68684e+06	3.45766e+06	1.06975e+07	8.16637e+06	4.60774e+06	6.05669e+06	9.53143e+06	1.30863e+07	1.97573e+07	5.86043e+06	1.28279e+07	7.42778e+06	9.35795e+06	6.55199e+06	9.82129e+06	7.50699e+06	7.74807e+06	7.97615e+06
Decursinol angelate	C19H20O5		AGABNGOXUSXQDD-XKGFZTIGSA-N		/	/	/	2.63	329.138	420.1	6.4	POS	[M+H]+	level2	2.23491e+06	4.26677e+06	4.81748e+06	4.25149e+06	9.26766e+06	1.83258e+07	3.16546e+07	2.88442e+07	4.38827e+07	16148.4	38670.7	7.34336e+06	704155	2.5685e+06	2.19872e+06	1.51231e+07	1.21973e+07	1.5788e+07
picroside II	C23H28O13		AKNILCMFRRDTEY-NUGKWEEESA-N		/	/	/	2.63	511.145	282.2	2.1	NEG	[M-H]-	level2	4.26606e+07	1.4608e+07	8.27575e+07	1.22422e+07	2.84194e+07	3.87664e+07	2.52963e+09	4.09471e+09	7.49279e+09	1.57336e+08	1.36643e+08	1.64081e+08	3.38281e+06	143124	7.40284e+06	1.00794e+09	1.0392e+09	1.01376e+09
Pristimerin	C30H40O4		JFACETXYABVHFD-WXPPGMDDSA-N		/	/	/	2.63	463.282	594.7	6.4	NEG	[M-H]-	level2	1.48325e+07	2.09044e+06	6.12042e+06	6.25597e+06	6.70161e+06	2.11895e+06	1.80768e+06	727491	622399	3.68854e+07	3.17704e+06	9.60759e+06	4.66003e+06	527096	9.78783e+06	6.18514e+06	6.37638e+06	6.15216e+06
14-(hydroxymethyl)-5,9-dimethyltetracyclo[11.2.1.01,10.04,9]hexadecan-5-ol	C19H32O2		LZAZGDZVFQSCFO-UHFFFAOYSA-N		/	/	/	2.63	310.274	410.7	1.8	POS	[M+NH4]+	level2	1.26042e+07	1.33177e+07	1.50686e+07	1.57722e+07	1.20908e+07	6.51163e+06	8.15405e+06	3.67834e+06	2.89695e+07	472556	495380	462126	1.09179e+07	85034.9	4.66552e+07	1.04958e+07	1.09177e+07	1.05614e+07
Rhodojaponin III	C20H32O6		VUMZHZYKXUYIHM-GLHQSWFFSA-N		/	/	/	2.63	391.207	219	6.9	POS	[M+Na]+	level2	1.36035e+07	9.78057e+06	8.47124e+06	1.74682e+07	4.60388e+07	1.52662e+07	3.03345e+07	3.79054e+07	5.13415e+06	7.00555e+06	2.08971e+07	7.98476e+06	7.26947e+06	516669	2.05871e+06	2.11552e+07	1.47972e+07	1.6351e+07
(2S)-4-hydroxy-2-(2-hydroxypropan-2-yl)-7-methyl-2,3-dihydrofuro[3,2-g]chromen-5-one	C15H16O5		LJSWMDKKEBOERP-LBPRGKRZSA-N		/	/	/	2.63	275.128	348.2	6.4	NEG	M-H	level2	3.42452e+06	1.10648e+07	5.72312e+06	300035	5.5303e+06	4.55985e+06	1.6122e+06	1.78075e+06	245385	860900	993519	293490	199832	6.38793e+08	2.24479e+07	3.79597e+07	3.90532e+07	3.89548e+07
Atractylenolide I	C15H18O2		ZTVSGQPHMUYCRS-SWLSCSKDSA-N		/	/	/	2.63	253.122	282.6	7.3	POS	[M+Na]+	level2	1.47092e+06	1.70514e+06	2.65478e+06	1.7319e+06	1.97794e+06	1.87817e+08	4.83226e+06	9.05417e+06	1.75257e+06	1.42228e+06	1.28948e+06	861366	2.19944e+06	6.88295e+06	3.32536e+06	1.53995e+07	1.65734e+07	1.6167e+07
Sophoflavescenol	C21H20O6		VMLJAWUWVVHRNG-UHFFFAOYSA-N		/	/	/	2.63	369.133	472.7	7.1	POS	[M+H]+	level2	120293	4.68109e+06	7.73638e+06	1.74387e+06	2.72951e+06	5.54437e+06	9.81691e+06	2.3675e+07	3.4798e+06	79481.3	0	128675	115320	6.21755e+06	2.03683e+06	3.95371e+06	3.91728e+06	3.93095e+06
Azuleno[6,5-b]furan-2,6(3H,4H)-dione,_3a,7,7a,8,9,9a-hexahydro-5,8-dimethyl-3-methylene-,_(3aR,7aS,8S,9aR)-_	C15H18O3		UQNONRHPSCIIJO-SKVKQCJPSA-N		/	/	/	2.63	269.117	292.8	6.8	POS	[M+NA]+	level2	2.53801e+06	2.11398e+06	2.27048e+07	3.08238e+07	2.49964e+07	1.2408e+08	6.09247e+07	6.05534e+07	3.93948e+07	1.30667e+06	7.6123e+06	3.33218e+06	2.05989e+06	1.91111e+07	2.98681e+06	2.09e+07	2.27809e+07	2.17671e+07
Eremophilenolide	C15H22O2		AEQDXSFIHGWHDV-XPGAZNKBSA-N		/	/	/	2.63	235.169	383.5	2.4	POS	[M+H]+	level2	2.52523e+07	2.05589e+07	2.09038e+07	3.97914e+07	2.54978e+07	1.74955e+07	2.74038e+07	2.56866e+07	2.97266e+07	1.01197e+07	1.43975e+07	1.11498e+07	5.14023e+07	7.59184e+06	5.1875e+07	2.28082e+07	2.29223e+07	2.15965e+07
8-hydroxy-6,7-dimethoxychromen-2-one	C11H10O5		QNFBKOHHLAWWTC-UHFFFAOYSA-N		/	/	/	2.63	240.086	159.1	2.7	POS	[M+NH4]+	level2	1.18946e+06	2.01908e+06	1.18675e+07	6.432e+06	1.7604e+07	6.03613e+06	9.92056e+06	5.50297e+06	3.04142e+06	863781	4.43412e+06	969034	1.82692e+07	4.11946e+06	8.30295e+06	6.73371e+06	6.35161e+06	7.57571e+06
Stearic_Acid_ethyl_ester	C20H40O2	111-61-5	MVLVMROFTAUDAG-UHFFFAOYSA-N		HMDB0034156	Lipids	Fatty acid esters	2.62	311.296	649.1	0.5	NEG	[M-H]-	level2	4.37449e+06	3.93977e+06	5.04432e+06	3.52124e+06	2.60524e+06	2.92156e+06	3.61798e+06	4.14546e+06	1.34418e+06	1.66919e+06	1.7704e+06	1.60344e+06	6.98976e+06	672824	6.29025e+06	3.10819e+06	3.36133e+06	2.98476e+06
(3beta,24xi)-Cycloartane-3,24,25-triol	C30H52O3	110044-47-8	BKRIPHYESIGPJC-UHFFFAOYSA-N		HMDB0035998	/	/	2.62	461.399	541.9	0.6	POS	[M+H]+	level2	188559	758077	576427	588085	623340	328128	1.18172e+06	1.74993e+06	1.3092e+06	5.02936e+06	3.95449e+06	3.74116e+06	752587	685780	693004	1.31939e+06	1.49518e+06	1.4869e+06
BENZYL CINNAMATE	C16H14O2	103-41-3	NGHOLYJTSCBCGC-QXMHVHEDSA-N		HMDB0040286	Phenylpropanoids and polyketides	Cinnamic acid esters	2.62	261.091	476.9	7.1	POS	[M+Na]+	level2	1.38226e+06	882587	911632	1.96697e+06	514257	900559	776467	218399	4.92497e+06	306143	4.38897e+06	1.00579e+08	1.69067e+06	306778	876650	8.77934e+06	9.81335e+06	9.69817e+06
Hexahydrocurcumin	C21H26O6		RSAHICAPUYTWHW-UHFFFAOYSA-N	C17826	HMDB0302135	Phenylpropanoids and polyketides	Linear diarylheptanoids	2.62	373.168	425.2	6.7	NEG	[M-H]-	level2	2.94581e+08	1.51107e+07	5.09814e+07	4.32853e+07	1.77305e+07	1.53277e+07	2.15111e+07	2.90136e+07	5.65215e+06	2.51525e+06	4.00184e+06	3.446e+06	1.46858e+07	2.44834e+06	1.45702e+07	3.97156e+07	3.9852e+07	3.74138e+07
Isoflavanone base + 3O, 1Prenyl	C20H20O6	40105-60-0	MERHMOCEIBOOMA-UHFFFAOYSA-N	C01590	HMDB0034213	Phenylpropanoids and polyketides	Isoflavans	2.62	355.118	326.3	0.9	NEG	[M-H]-	level2	1.71956e+07	6.46714e+07	3.09693e+07	2.11816e+07	1.26462e+07	1.35118e+07	2.10595e+07	1.53215e+07	2.66567e+07	2.76896e+06	3.01839e+06	2.24161e+06	6.97152e+07	6.25248e+06	1.13419e+08	2.1012e+07	2.83131e+07	2.86268e+07
3,4,5-Trimethoxydihydrocinnamic acid	C12H16O5	25173-72-2	ZCYXGVJUZBKJAI-UHFFFAOYSA-N		HMDB0030254	Shikimates and Phenylpropanoids|	Minor lignans	2.62	239.092	269.8	2.4	NEG	[M-H]-	level2	9.07765e+06	9.33061e+06	2.32338e+07	1.80115e+07	1.65688e+07	3.0606e+07	9.38191e+06	9.09893e+06	1.30193e+07	3.84538e+06	8.51371e+06	5.0527e+06	8.74456e+06	8.69452e+06	1.42624e+07	1.7365e+07	1.23517e+07	1.34301e+07
magnolol	C18H18O2		VVOAZFWZEDHOOU-UHFFFAOYSA-N	C10651	HMDB0254305	Benzenoids	Biphenyls and derivatives	2.62	289.118	263.8	7.8	POS	[M+Na]+	level2	5.25776e+06	4.29518e+06	6.79339e+06	9.9353e+06	1.02305e+07	5.75394e+06	7.23669e+06	5.03762e+06	7.76584e+06	1.03928e+07	3.60435e+07	1.83657e+07	3.5508e+06	929640	4.87154e+06	8.59961e+06	8.50221e+06	8.46783e+06
beta-D-Glucopyranoside, phenylmethyl 6-O-[(2R,3R,4R)-tetrahydro-3,4-dihydroxy-4-(hydroxymethyl)-2-furanyl]-	C18H26O10		NJMQSVWMCODQIP-FQXXIRCGSA-N		HMDB0303056	Organic oxygen metabolites	Carbohydrates and carbohydrate conjugates	2.62	420.186	253.8	0.2	POS	[M+NH4]+	level2	2.51081e+08	3.04795e+07	1.81507e+07	4.7764e+07	1.99257e+07	6.70078e+07	4.27032e+07	5.61819e+07	2.73475e+07	2.39692e+08	9.06357e+07	2.3393e+08	1.6545e+07	2.33515e+06	5.57114e+06	7.17097e+07	7.56725e+07	7.49398e+07
1-Phenanthrenecarboxylic_acid,_7-ethenyl-1,2,3,4,4a,4b,5,6,7,9,10,10a-dodecahydro-9-hydroxy-1,4a,7-trimethyl-_	C20H30O3	23807-91-2	PLKOJNUQWAKPNC-UHFFFAOYSA-N		HMDB0035116	Lipids	Diterpenoids	2.62	341.207	203.3	5.6	POS	[M+NA]+	level2	3.22353e+06	3.79513e+06	3.55366e+06	4.65513e+06	1.50142e+07	8.76055e+06	3.71169e+06	514985	311872	47946.1	112624	34646.6	5.08624e+06	136916	449053	3.23651e+06	4.23542e+06	3.25985e+06
Flavokawain A	C18H18O5	3420-72-2	CGIBCVBDFUTMPT-RMKNXTFCSA-N		HMDB0033586	Phenylpropanoids and polyketides	Chalcones and dihydrochalcones	2.62	315.118	202.8	5.3	POS	[M+H]+	level2	692827	1.39344e+06	5.23251e+06	8.58268e+06	7.14619e+06	2.28385e+06	4.05933e+06	2.69172e+06	1.50163e+06	698131	3.67769e+06	776445	2.32091e+06	587059	2.47401e+06	3.21363e+06	3.37153e+06	3.26871e+06
Osmaronin	C11H17NO6	160551-60-0	DAVUWBZDLSJMFA-QHHAFSJGSA-N		HMDB0032769	Lipids	Fatty acyl glycosides	2.62	260.112	48.6	2.2	POS	[M+H]+	level2	8.5567e+07	1.76245e+08	2.82067e+08	2.05119e+08	4.16352e+08	2.7691e+08	2.26862e+08	1.45081e+08	4.65713e+07	3.03096e+07	1.36897e+08	4.13366e+07	6.03119e+08	1.6377e+08	2.92943e+07	2.22423e+08	2.10275e+08	2.19711e+08
Methyl gallate	C8H8O5		FBSFWRHWHYMIOG-UHFFFAOYSA-N		HMDB0254590	Benzenoids	Benzoic acids and derivatives	2.62	185.041	27.7	7.7	POS	[M+H]+	level2	313216	403229	287742	333885	348724	222273	176446	297145	830855	299841	330075	334047	333517	267700	357071	313691	371014	329233
Tubuloside A	C37H48O21		KZLDMAIXPXOZCX-BBQAUMBQSA-N		/	/	/	2.62	827.266	70.4	4.8	NEG	[M-H]-	level2	1.29693e+07	2.07193e+07	1.53818e+07	2.53838e+07	2.23064e+07	3.69895e+07	686960	1.1837e+06	70979.4	9.49933e+06	4.60813e+06	5.68178e+06	2.70013e+07	3.0231e+07	3.55792e+06	1.24494e+07	1.56291e+07	1.55667e+07
luteolin 4'-O-glucoside	C21H20O11		UHNXUSWGOJMEFO-QNDFHXLGSA-N		/	/	/	2.62	471.086	506.8	2.9	POS	[M+Na]+	level2	396980	1.07273e+06	1.64128e+06	1.27382e+06	2.12621e+06	743232	1.41816e+06	968287	1.20674e+06	5.06851e+06	3.03599e+06	3.74337e+06	53515.6	159568	1.39959e+06	4.41058e+06	3.28514e+06	3.44881e+06
Pisiferal	C20H28O2		YPWYNONCSGZEQQ-IJHRGXPZSA-N			Lipids	Diterpenoids	2.62	301.216	480.4	2.1	POS	[M+H]+	level2	1.16755e+06	759433	565570	1.60929e+06	1.46254e+06	4.59733e+06	3.57278e+06	1.35261e+06	8.61245e+06	1.33416e+07	2.88721e+07	5.27295e+07	590194	1.22089e+06	2.4488e+06	8.42832e+06	8.39588e+06	8.84232e+06
Orientin	C21H20O11		PLAPMLGJVGLZOV-VPRICQMDSA-N		/	/	/	2.62	445.076	289	7.9	NEG		level2	1.71958e+09	1.67695e+09	1.06679e+09	6.14762e+08	4.4086e+08	4.91379e+09	1.93034e+09	5.46631e+09	1.19432e+08	2.926e+10	4.10309e+09	3.07271e+09	1.48496e+09	5.40537e+07	7.59152e+08	8.51037e+09	8.86468e+09	8.76e+09
Furanodienon	C15H18O2		XVOHELPNOXGRBQ-NXAIOARDSA-N		/	/	/	2.62	253.118	115.6	7.9	POS	[M+Na]+	level2	3.8627e+06	2.90178e+06	1.6152e+06	1.70552e+06	9.04673e+06	1.63058e+06	9.97135e+06	8.61196e+06	3.49319e+07	2.8543e+06	2.9146e+06	85079.2	3.02235e+06	867038	917886	5.1683e+06	5.25849e+06	5.34968e+06
Sabinene	C10H16	3387-41-5	NDVASEGYNIMXJL-UHFFFAOYSA-N			Terpenoids	Thujane monoterpenoids	2.62	137.132	28.4	1.2	POS	[M+H]+	level2	1.13814e+07	1.4046e+07	1.36813e+07	1.28314e+07	1.29512e+07	1.32695e+07	1.36373e+07	1.27636e+07	1.29359e+07	1.37013e+07	1.44184e+07	1.35119e+07	1.36808e+07	1.28645e+07	1.3511e+07	1.38119e+07	1.28989e+07	1.38949e+07
Kaempferol 3-alpha-L-arabinopyranoside	C20H18O10		RNVUDWOQYYWXBJ-IEGSVRCHSA-N		/	/	/	2.62	417.082	330.2	1.9	NEG	[M-H]-	level2	1.68394e+07	9.12199e+06	6.1648e+07	3.15182e+07	1.76457e+07	1.5092e+07	3.56149e+07	3.18501e+07	3.50176e+07	1.28959e+07	3.21302e+07	1.66957e+07	3.97526e+07	8.87729e+06	1.36908e+07	2.99951e+07	3.70359e+07	3.00308e+07
4,7,8-Trimethoxy-2-oxo-1,2-dihydro-3-quinolinecarbaldehyde	C13H13NO5		VWYALKKHDZGUAU-UHFFFAOYSA-N			Alkaloids|Alkaloids	Quinoline alkaloids|Quinoline alkaloids	2.62	264.086	270.5	1.7	POS	[M+H]+	level2	3.98016e+07	1.32632e+08	2.85563e+07	1.14823e+07	1.26198e+07	1.4469e+08	1.61284e+07	2.53666e+07	6.4083e+06	8.081e+07	4.17272e+07	9.34425e+07	1.42462e+07	979563	2.70136e+06	3.03462e+07	3.12875e+07	3.11491e+07
Berbamine	C37H40N2O6		DFOCUWZXJBAUSQ-URLMMPGGSA-N		/	/	/	2.62	631.268	292.8	3.9	POS	[M+Na]+	level2	4.13067e+06	3.06398e+06	2.77018e+07	3.77862e+07	3.09173e+07	1.02441e+07	4.61971e+07	4.40011e+07	2.93795e+07	1.83894e+06	0	0	2.45276e+06	230769	4.20818e+06	2.36066e+07	2.64204e+07	2.63513e+07
(5E)-6,10-dimethyl-5,9-undecadien-2-one	C13H22O		HNZUNIKWNYHEJJ-FMIVXFBMSA-N		/	/	/	2.62	217.158	437	8	POS	[M+Na]+	level2	1.97304e+06	2.93919e+06	4.92813e+06	6.60214e+06	4.51683e+06	2.08366e+06	2.7321e+06	4.20861e+06	5.46374e+07	5.68042e+07	5.98567e+06	7.14503e+06	4.64327e+06	3.28303e+08	5.56032e+06	2.77532e+07	2.68544e+07	2.63546e+07
(7S,8R,8aS,14aR,14bS)-7,8-Dimethyl-5a,6,7,8,8a,14b-hexahydro-5H-benzo[kl]bis[1,3]dioxolo[4,5-b:4',5'-g]xanthen-5-one	C20H20O6		GMTJIWUFFXGFHH-ZORVSKOQSA-N		/	Organoheterocyclic metabolites	1-benzopyrans	2.62	357.132	344	2.1	POS	[M+H]+	level2	4.83493e+07	9.42899e+07	8.40823e+07	7.63904e+07	6.49869e+07	6.58997e+07	4.81637e+07	4.72825e+07	2.73955e+07	1.40366e+07	1.69196e+07	1.1536e+07	2.68668e+08	9.24498e+06	6.29442e+08	8.94018e+07	8.16542e+07	8.35852e+07
Feruloylputrescine	C14H20N2O3		SFUVCMKSYKHYLD-FNORWQNLSA-N		/	/	/	2.62	265.154	225.9	5.5	POS	[M+H]+	level2	1.19666e+07	1.03738e+07	8.97159e+06	3.21304e+07	2.33302e+07	6.92124e+06	2.74106e+07	1.50042e+07	5.07081e+07	865860	4.29871e+06	2.12702e+06	2.55626e+06	1.35558e+06	7.27838e+06	1.60758e+07	1.61847e+07	1.41747e+07
Uncinatone	C20H22O4		IQGPVLVWUUPQMQ-FVINQWEUSA-N		/	/	/	2.62	327.158	271.3	2.6	POS	[M+H]+	level2	2.28431e+06	8.28591e+06	2.87807e+07	1.28735e+07	3.60915e+07	7.72816e+06	5.07945e+07	3.02053e+07	8.92306e+06	5.01603e+07	6.76024e+07	3.86583e+07	3.36871e+07	3.59599e+06	1.04922e+07	3.88016e+07	4.308e+07	2.78856e+07
2,3',4,6-Tetrahydroxybenzophenone	C13H10O5		QWRYPHZJTWQLFX-UHFFFAOYSA-N		/	/	/	2.62	245.045	269.4	2.3	NEG	[M-H]-	level2	1.05669e+07	3.68691e+07	2.48074e+07	9.10474e+06	1.13731e+07	1.96218e+07	8.85851e+06	1.29342e+07	1.62249e+07	2.16545e+07	3.78454e+07	3.25254e+07	3.39916e+07	1.70631e+07	1.63009e+07	2.00265e+07	2.09502e+07	2.01494e+07
(5E,9E)-Farnesylacetone	C18H30O	1117-52-8	LTUMRKDLVGQMJU-IUBLYSDUSA-N		/	Fatty acids	Apocarotenoids	2.62	263.236	529.8	2	POS	[M+H]+	level2	7.62729e+06	1.32782e+07	8.09155e+06	5.66966e+06	8.01224e+06	1.19468e+07	9.83059e+06	2.06583e+07	3.8889e+06	5.5149e+06	6.10774e+06	1.93115e+07	8.10923e+06	2.64075e+07	2.0442e+07	1.15433e+07	1.24325e+07	1.32354e+07
Dodecyl gallate	C19H30O5	1166-52-5	RPWFJAMTCNSJKK-UHFFFAOYSA-N		HMDB0038720	Benzenoids	Benzoic acids and derivatives	2.61	337.205	577.3	8.5	NEG	[M-H]-	level2	1.46357e+07	1.66048e+07	6.85833e+06	7.41831e+06	1.29865e+07	1.38625e+07	6.73815e+06	1.03255e+07	4.9252e+06	7.05831e+06	1.3363e+07	7.05444e+06	5.80297e+06	1.89205e+06	8.01253e+06	7.4464e+06	8.05926e+06	8.3674e+06
Karanjin	C18H12O4		LKPQNZRGGNOPPU-UHFFFAOYSA-N		HMDB0253763	Phenylpropanoids and polyketides	Flavones	2.61	315.065	454.3	5.8	POS	[M+Na]+	level2	6.64916e+07	5.21826e+08	4.49187e+08	3.6455e+08	3.72293e+08	2.09369e+08	1.06307e+08	4.14923e+07	6.8921e+07	1.13339e+08	1.28846e+08	1.01917e+08	6.15017e+07	500190	1.2914e+08	2.46269e+08	2.37095e+08	2.29872e+08
tricetin	C15H10O7	520-31-0	ARSRJFRKVXALTF-UHFFFAOYSA-N	C10192	HMDB0029620	Phenylpropanoids and polyketides	Flavones	2.61	301.107	395.2	8	NEG	M-H	level2	586046	7.62427e+06	3.76774e+06	1.23825e+07	2.16878e+07	1.59692e+07	6.07501e+06	1.17436e+07	6.5294e+06	508930	1.70853e+06	1.99337e+06	1.9056e+06	3.65949e+08	2.24508e+06	1.66652e+07	1.68045e+07	1.86309e+07
Catechin gallate	C22H18O10		LSHVYAFMTMFKBA-CTNGQTDRSA-N		HMDB0029255	Phenylpropanoids and polyketides	Chalcones and dihydrochalcones	2.61	441.081	354.9	7.5	NEG	[M-H]-	level2	3.88326e+06	2.20713e+06	5.73187e+06	1.08716e+06	1.21365e+06	2.03493e+06	536759	767055	1.72104e+06	5.67418e+06	5.40362e+06	7.53265e+06	699890	5.06171e+06	1.58616e+06	1.80645e+06	1.66243e+06	2.20151e+06
13,14-Dimethoxy-6,7-dimethyl-5,6,7,8-tetrahydro[1,3]benzodioxolo[5',6':3,4]cycloocta[1,2-f][1,3]benzodioxole	C22H24O6		HTBWBWWADZJXID-UHFFFAOYSA-N		HMDB0258167	Phenylpropanoids and polyketides	Hydrolyzable tannins	2.61	402.19	343.4	1.6	POS	[M+NH4]+	level2	803151	2.33046e+07	5.01438e+06	3.72578e+06	9.88281e+06	7.3059e+06	1.40271e+07	1.1702e+07	1.95006e+07	220195	196247	352180	1.05152e+06	5.38772e+06	2.47095e+06	7.47254e+06	7.5242e+06	9.07934e+06
Prenyl_caffeate	C14H16O4	118971-61-2	TTYOHMFLCXENHR-GQCTYLIASA-N	C10487	HMDB0041140	Phenylpropanoids and polyketides	Hydroxycinnamic acids and derivatives	2.61	249.112	296.6	2.1	POS	[M+H]+	level2	5.6705e+07	3.57353e+07	3.02825e+07	5.02204e+07	5.24675e+07	4.68841e+07	3.30075e+07	3.38749e+07	1.80921e+07	1.07264e+08	8.4464e+07	4.57417e+07	1.22041e+07	5.23209e+07	1.41875e+07	4.0534e+07	3.98158e+07	4.04637e+07
2,3-Octanedione	C8H14O2	585-25-1	XCBBNTFYSLADTO-UHFFFAOYSA-N		HMDB0031293	Organic oxygen metabolites	Carbonyl metabolites	2.61	143.107	220.2	1.5	POS	[M+H]+	level2	1.02863e+07	1.30508e+07	1.11979e+07	1.2877e+07	7.1088e+06	9.04653e+06	1.58703e+07	1.80039e+07	1.53206e+07	1.41846e+07	1.17544e+07	1.49708e+07	4.22301e+07	1.68145e+07	1.58635e+07	1.49599e+07	1.55086e+07	1.52613e+07
2-[2-(3,4-dihydroxyphenyl)ethoxy]-6-(hydroxymethyl)oxane-3,4,5-triol	C14H20O8	76873-99-9	PQQITYGQJLPDFC-UHFFFAOYSA-N		HMDB0041024	Organic oxygen metabolites	Carbohydrates and carbohydrate conjugates	2.61	334.149	193.1	2.4	POS	[M+NH4]+	level2	6.00789e+06	1.45884e+06	1.43514e+06	2.33125e+06	267937	612374	7.27849e+06	1.03388e+07	5.7257e+06	5.34383e+06	2.70394e+06	6.13651e+06	1.33799e+07	550623	470518	4.09257e+06	4.85128e+06	4.22863e+06
trans-2-Hexenal	C6H10O	6728-26-3	MBDOYVRWFFCFHM-SNAWJCMRSA-N	C08497	HMDB0031496	Organic oxygen metabolites	Carbonyl metabolites	2.61	99.0803	30	6.3	POS	[M+H]+	level2	2.72543e+07	2.87904e+07	3.11002e+07	3.16881e+07	3.48985e+07	3.26295e+07	2.95939e+07	2.32658e+07	2.17485e+07	3.87846e+07	4.02355e+07	3.05243e+07	3.18773e+07	2.57507e+07	3.12176e+07	3.43756e+07	2.75333e+07	3.15002e+07
Roburic acid	C30H48O2		RPPYCVULPFKBOG-CSHKLQQTSA-N		/	/	/	2.61	441.372	542.6	2.5	POS	[M+H]+	level2	3.25701e+06	1.16302e+07	8.35376e+06	7.42428e+06	5.2912e+06	1.26327e+07	5.01224e+06	7.09078e+06	3.84699e+06	1.29504e+07	1.78422e+07	1.15465e+07	2.94098e+06	4.22923e+06	3.73379e+06	8.60734e+06	5.22923e+06	7.92133e+06
Salsoline	C11H15NO2		YTPRLBGPGZHUPD-UHFFFAOYSA-N		/	/	/	2.61	194.117	282.7	1.9	POS	[M+H]+	level2	9.7839e+06	8.6414e+07	1.07364e+07	1.60118e+07	3.92803e+07	4.07585e+07	8.94464e+06	9.77094e+06	6.63891e+06	4.68259e+06	2.99111e+07	4.16565e+06	3.8733e+06	7.71463e+06	4.15512e+07	9.72504e+06	1.03151e+07	9.72088e+06
Phytolaccagenin	C31H48O7		CYJWWQALTIKOAG-FLORRLIPSA-N		/	/	/	2.61	531.328	486.1	8.2	NEG	[M-H]-	level2	448326	57738.2	2.35596e+06	2.56826e+06	2.12924e+06	3.04209e+07	1.21733e+07	1.88453e+07	1.93294e+07	26360.4	168544	276110	3.6116e+07	608267	795618	7.66819e+06	7.88943e+06	8.43655e+06
Swertianolin	C20H20O11		XMVBNLMKPMPWAX-DIKOWXHZSA-N		/	/	/	2.61	459.086	441.6	8.5	POS	[M+Na]+	level2	1.57049e+07	3.24429e+06	1.85037e+07	1.33713e+07	1.85352e+07	2.72409e+06	3.72915e+06	2.88621e+06	687607	4.67101e+06	9.86423e+06	3.05822e+06	6.39372e+06	57417.7	1.37029e+07	2.66928e+07	2.64018e+07	2.56682e+07
(10R)-2,8-dihydroxy-1-methoxy-6-methyl-10-[(2S,3R,4R,5S,6R)-3,4,5-trihydroxy-6-(hydroxymethyl)oxan-2-yl]-10H-anthracen-9-one	C22H24O9		RVKRJABUQLMQNO-IPZRHRPYSA-N		/	/	/	2.61	471.107	420.7	3.6	POS	[M+K]+	level2	2.0879e+06	1.40436e+08	3.52229e+07	1.74059e+07	3.14871e+07	1.45763e+08	2.08757e+07	1.69459e+07	3.25512e+07	1.83505e+06	873495	957109	2.84564e+06	95622.7	1.80145e+07	2.9496e+07	2.99515e+07	2.94125e+07
N-(2-Phenylethyl)-acetamide	C10H13NO		AAWZDTNXLSGCEK-RKGSPJAZSA-N		/	/	/	2.61	164.107	207.2	1.8	POS	[M+H]+	level2	3.04008e+06	2.89013e+06	6.84802e+06	2.29145e+07	2.54773e+07	4.5024e+07	2.04859e+06	1.00176e+06	746328	5.00594e+06	4.62643e+06	5.02767e+06	1.85453e+06	703225	2.77074e+06	8.41636e+06	8.53568e+06	8.47894e+06
Shikonin	C16H16O5		NEZONWMXZKDMKF-SNVBAGLBSA-N		/	/	/	2.61	333.098	304.7	1.9	NEG	[M+FA]-	level2	6.41569e+06	3.08006e+07	2.06413e+07	1.83079e+07	3.13346e+07	2.77538e+07	2.06515e+07	3.02525e+07	1.02551e+08	457796	6.22275e+06	5.8067e+06	2.68122e+06	5.12798e+07	1.72688e+07	2.92537e+07	2.98207e+07	3.04529e+07
Cyclopenta[c]pyran-4-carboxylic acid, 1-[(6-O-beta-D-glucopyranosyl-beta-D-glucopyranosyl)oxy]-1,4a,5,7a-tetrahydro-7-(hydroxymethyl)-, methyl ester, (1S,4aS,7aS)-	C23H34O15		FYZYXYLPBWLLGI-AUOPOVQUSA-N		/	/	/	2.61	573.174	386.6	7.8	POS	[M+Na]+	level2	2.50154e+07	5.76714e+07	4.20515e+07	1.10066e+07	1.32917e+07	3.78768e+07	2.12688e+06	2.04716e+06	2.64951e+06	2.43114e+07	1.79324e+07	1.92844e+07	6.60361e+06	8.48251e+06	1.61138e+07	1.66577e+07	1.69243e+07	1.6626e+07
alpha-santonin	C15H18O3		XJHDMGJURBVLLE-YWGZHDIYSA-N		/	/	/	2.61	247.128	136.2	6.6	POS	[M+H]+	level2	3.55002e+06	1.86045e+06	1.38653e+06	1.39288e+06	1.72868e+07	1.45435e+06	5.76999e+06	5.95609e+06	2.24465e+07	488015	497160	1.09152e+06	497421	281287	367232	3.68562e+06	3.89837e+06	3.95776e+06
Neoeriocitrin	C27H32O15		OBKKEZLIABHSGY-DOYQYKRZSA-N	C09805	HMDB0302534	Phenylpropanoids and polyketides	Flavonoid glycosides	2.6	597.174	450	9.2	POS	[M+H]+	level2	540373	4.25486e+06	9.89382e+06	7.09582e+06	1.50906e+07	1.5261e+07	3.8611e+07	4.13343e+07	2.60733e+07	92836.6	2.97217e+06	364910	1.94707e+07	634903	2.67932e+07	1.16973e+07	1.0536e+07	1.1629e+07
Auxin_b	C18H30O4		MQETZQLZTJUQHR-UHFFFAOYSA-N		HMDB0038484	Lipids	Monoterpenoids	2.6	311.221	404	1.9	POS	[M+H]+	level2	4.45102e+07	6.15975e+07	4.94345e+07	6.59249e+07	6.69505e+07	6.62058e+07	5.79387e+07	6.3692e+07	9.21087e+07	2.36551e+07	3.19647e+07	2.80549e+07	1.50768e+08	2.55569e+07	1.06684e+08	5.83799e+07	5.81377e+07	5.84851e+07
Salvianolic_acid_G	C20H18O10		KFCMFABBVSIHTB-ZZXKWVIFSA-N		HMDB0041774	Phenylpropanoids and polyketides	Hydroxycinnamic acids and derivatives	2.6	419.097	360.1	1.4	POS	[M+H]+	level2	2.04742e+07	1.83566e+07	2.00696e+07	1.61988e+07	1.50259e+07	8.12159e+06	1.43844e+07	1.14166e+07	1.19406e+07	8.31354e+06	1.5737e+07	7.70529e+06	5.17314e+07	814523	6.12369e+07	1.22271e+07	1.36917e+07	1.30055e+07
Flavanone base + 4O, 1Prenyl	C20H20O6		SFQIGPZCFNTPOD-UHFFFAOYSA-N		/	/	/	2.6	357.133	302.1	2.5	POS	[M+H]+	level2	3.60846e+08	4.77667e+08	4.44786e+08	3.06798e+08	2.42266e+08	3.00904e+08	4.34283e+07	1.92192e+08	2.79617e+08	1.64298e+08	7.60314e+07	6.14578e+07	5.3649e+08	3.39617e+07	1.23543e+09	4.64848e+08	4.85341e+08	4.83939e+08
Isomucronulatol	C17H18O5	52250-35-8	NQRBAPDEZYMKFL-NSHDSACASA-N		/	Shikimates and Phenylpropanoids|	Isoflavanones	2.6	303.122	330.6	1.8	POS	[M+H]+	level2	6.49166e+06	2.10324e+07	7.27555e+07	3.97746e+07	3.53963e+07	6.16305e+08	4.1791e+07	5.21389e+07	1.19226e+08	3.03975e+06	5.88152e+06	3.41132e+06	4.34068e+06	3.37503e+07	4.19188e+07	8.53491e+07	7.24087e+07	8.91536e+07
Silychristin	C25H22O10		BMLIIPOXVWESJG-LMBCONBSSA-N		/	/	/	2.6	481.098	294.8	4.8	NEG	[M-H]-	level2	4.82875e+06	573955	2.6606e+06	1.46571e+07	6.5748e+06	231472	1.43665e+06	2.50794e+06	1.44601e+07	1.86752e+07	9.18555e+07	6.06162e+07	5.80102e+06	1.94018e+06	3.66148e+06	1.08366e+07	1.15665e+07	1.18589e+07
Miserotoxin	C9H17NO8		JDJSHLXEHWCLEP-SYHAXYEDSA-N		/	/	/	2.6	268.103	190.4	2.5	POS	[M+H]+	level2	2.21525e+09	1.05412e+09	1.0541e+09	1.29179e+09	3.86388e+09	8.82952e+08	2.29453e+09	2.20192e+09	7.10472e+08	5.69193e+08	3.83398e+08	5.58656e+08	1.08507e+09	7.21165e+07	3.08892e+08	1.29044e+09	1.35061e+09	1.3912e+09
Brazilein	C16H12O5		PGERTGWKXFAEFR-UHFFFAOYSA-N		/	/	/	2.6	283.097	541.7	7.3	NEG	M-H	level2	5.97764e+06	2.20498e+07	2.28519e+07	1.86459e+07	2.65538e+07	2.5081e+07	2.76219e+07	2.10254e+07	2.50805e+07	1.67849e+06	2.17791e+06	2.45397e+06	4.52412e+06	2.05625e+06	6.67475e+06	1.53505e+07	1.54185e+07	1.65366e+07
2-Cyclohexen-1-one, 4-hydroxy-4-(3-hydroxybutyl)-3,5,5-trimethyl-	C13H22O3		CWOFGGNDZOPNFG-UHFFFAOYSA-N		/	/	/	2.6	227.164	259.1	1.1	POS	[M+H]+	level2	6.23653e+07	1.53119e+07	1.25981e+07	1.30253e+07	5.95214e+06	1.86143e+07	3.30085e+07	5.21614e+07	9.69511e+06	3.01048e+07	1.46126e+07	1.40918e+07	4.5304e+07	1.74721e+06	1.04392e+07	2.25189e+07	2.20485e+07	2.27663e+07
aurapten	C19H22O3	495-02-3	RSDDHGSKLOSQFK-RVDMUPIBSA-N		HMDB0034054	Lipids	Terpene lactones	2.59	297.152	544.6	9.5	NEG	[M-H]-	level2	2.6355e+07	2.82689e+07	2.08044e+07	2.83611e+07	2.91341e+07	2.45022e+07	4.79543e+07	5.94877e+07	3.47776e+07	4.67959e+07	4.45203e+07	3.35549e+07	2.19603e+07	3.42862e+07	5.23831e+07	3.48198e+07	3.63587e+07	3.89193e+07
Betulinic Acid	C30H48O3	472-15-1	QGJZLNKBHJESQX-FZFNOLFKSA-N	C08619	HMDB0030094	Lipids	Triterpenoids	2.59	457.367	495.9	1.4	POS	[M+H]+	level2	6.10226e+06	2.35954e+06	5.84888e+06	3.7475e+07	3.88815e+07	5.32587e+07	7.70929e+06	1.34298e+07	1.73934e+07	1.32454e+07	1.19188e+07	1.49945e+07	4.18618e+06	1.17652e+06	5.77776e+06	1.43932e+07	1.52177e+07	1.97629e+07
Damnacanthal	C16H10O5	477-84-9	IPDMWUNUULAXLU-UHFFFAOYSA-N		HMDB0250841	Polyketides	Anthraquinones and anthrones	2.59	281.045	290.2	2.5	NEG	[M-H]-	level2	4.18467e+06	3.87918e+06	5.32739e+06	1.88981e+06	1.76618e+06	1.09522e+07	4.6691e+06	1.16144e+07	1.33861e+06	7.33435e+06	8.95555e+06	3.7227e+06	4.08509e+06	3.22553e+06	4.03446e+06	1.7923e+07	2.01943e+07	1.97774e+07
Gaultherin	C19H26O12		VHUNCYDAXJGCLO-AHMNSWSSSA-N		HMDB0303042	Organic oxygen metabolites	Carbohydrates and carbohydrate conjugates	2.59	175.039	238.4	9.6	POS	[M+Na]+	level2	1.51173e+07	2.17949e+06	4.41152e+06	5.27609e+06	1.93639e+06	2.28345e+06	1.34121e+08	1.63183e+08	5.93201e+07	4.64877e+06	4.19846e+06	4.81863e+06	1.80696e+06	786169	3.02104e+06	3.3567e+07	3.45821e+07	3.4656e+07
Lupeol	C30H50O		MQYXUWHLBZFQQO-QGTGJCAVSA-N		/	/	/	2.59	427.393	546.5	1.2	POS	[M+H]+	level2	203018	309096	451575	454710	471041	194915	350069	383163	371696	1.00987e+07	6.04375e+06	5.80696e+06	109278	331078	596294	1.69267e+06	1.58423e+06	1.7743e+06
4'-O-Methylsigmoidin	C21H22O6		UQFQODVSORPELA-UHFFFAOYSA-N		/	Shikimates and Phenylpropanoids|Shikimates and Phenylpropanoids	Isoflavanones|Flavanones	2.59	369.133	305.5	2.7	NEG	[M-H]-	level2	2.55323e+07	6.67037e+07	2.13033e+07	2.04227e+07	1.61093e+07	1.00937e+07	5.47415e+06	6.77841e+06	2.96019e+06	3.79555e+06	1.96573e+06	1.12101e+06	2.4369e+07	1.11668e+06	3.41909e+07	1.34836e+07	1.39597e+07	1.38971e+07
Crocetin	C20H24O4		PANKHBYNKQNAHN-MQQNZMFNSA-N		/	/	/	2.59	329.174	488.5	0.4	POS	[M+H]+	level2	1.79941e+06	2.2055e+06	2.00013e+06	1.95735e+06	1.88643e+06	1.83722e+06	1.97793e+06	2.21717e+06	1.90667e+06	1.91836e+06	3.78251e+06	1.35718e+08	1.99645e+06	1.00732e+06	2.14623e+06	9.00933e+06	9.61904e+06	9.0214e+06
Pteryxin	C21H22O7		LYUZYPKZQDYMEE-NXIDYTHLSA-N		/	/	/	2.59	387.143	365.5	8.3	POS	[M+H]+	level2	1.98825e+07	4.89694e+07	3.24608e+07	2.34664e+07	1.40514e+07	6.49526e+07	2.88469e+08	2.5375e+08	6.24582e+07	7.09585e+06	6.04662e+06	3.45192e+06	4.39905e+07	3.31476e+06	7.80252e+07	2.20324e+07	2.28319e+07	3.54379e+07
Flavopiridol	C21H20ClNO5	146426-40-6	BIIVYFLTOXDAOV-YVEFUNNKSA-N		/	Phenylpropanoids and polyketides	Flavones	2.59	402.111	242.3	2.8	POS	[M+H]+	level2	6.31135e+06	3.82471e+07	3.51794e+07	1.92143e+07	1.9074e+07	4.98905e+07	8.81046e+07	1.14189e+08	6.82125e+07	1.09558e+08	8.98467e+07	1.24505e+08	8.18119e+06	500134	1.82742e+07	4.32384e+07	4.47629e+07	4.50009e+07
Icariin	C33H40O15		TZJALUIVHRYQQB-XLRXWWTNSA-N		/	/	/	2.59	721.231	243	8.8	NEG	[M+FA-H]-	level2	5.4181e+06	8.83395e+06	7.18545e+06	3.70887e+06	966793	4.54916e+06	1.35252e+07	1.51423e+07	6.64122e+06	782785	450076	1.64977e+07	1.53679e+07	1.54121e+06	3.84388e+06	7.47417e+06	8.07062e+06	7.35162e+06
(5R,6S)-5,6-Epoxy-7-megastigmen-9-one	C13H20O2		ZTJZJYUGOJYHCU-RMKNXTFCSA-N		HMDB0034984	Organoheterocyclic metabolites	/	2.58	209.153	245.6	1.7	POS	[M+H]+	level2	1.05573e+07	5.01649e+06	4.75475e+06	7.72974e+06	3.14919e+06	4.02633e+06	4.73214e+06	5.28361e+06	4.9558e+06	8.80333e+06	7.39834e+06	6.79999e+06	1.48077e+07	5.7294e+06	6.30226e+06	6.08471e+06	6.40194e+06	6.25453e+06
7-[(2S,3R,4S,5S,6R)-6-[[(2R,3R,4R)-3,4-dihydroxy-4-(hydroxymethyl)oxolan-2-yl]oxymethyl]-3,4,5-trihydroxyoxan-2-yl]oxychromen-2-one [IIN-based	C20H24O12		SXPBJYHKMRWZNA-ZITSYKRSSA-N		/	/	/	2.58	479.11	393.9	10.1	POS	[M+Na]+	level2	4.99453e+06	8.46786e+06	1.82371e+07	9.85413e+06	7.42306e+06	3.59451e+07	1.0706e+07	7.37494e+06	6.83345e+06	715614	600679	725187	1.95273e+06	448657	1.18923e+07	5.6222e+06	5.57578e+06	6.76486e+06
Eriosematin	C19H20O4		NYFIMGDPCRCSAF-UHFFFAOYSA-N		/	/	/	2.58	313.139	241.4	3.4	POS	[M+H]+	level2	3.71658e+06	369853	1.30327e+07	2.19123e+07	3.22524e+07	1.29735e+06	2.13776e+07	5.46339e+06	6.53977e+06	797783	5.19424e+07	3.57697e+06	3.27924e+06	189437	4.4359e+06	1.17662e+07	1.22318e+07	1.18843e+07
2''-Rhamnosylvitexin	C27H30O14		LYGPBZVKGHHTIE-HUBYJIGHSA-N		/	/	/	2.58	579.164	486.8	10.5	POS	[M+H]+	level2	0	2.60129e+06	2.33011e+06	731313	1.50692e+06	1.24149e+07	1.14355e+07	1.62827e+07	1.16575e+07	0	0	0	318853	51044.4	3.56974e+06	2.63164e+06	3.1149e+06	3.02099e+06
Agarotetrol	C17H18O6		CWMIROLCTHMEEO-JJXSEGSLSA-N		/	/	/	2.58	317.102	415.1	2.9	NEG	[M-H]-	level2	1.75187e+08	1.22148e+09	1.27923e+09	1.42279e+09	1.94378e+09	1.37093e+09	2.47709e+09	1.73945e+09	2.09562e+09	557948	393128	97755.5	7.47555e+07	1.04519e+07	7.11243e+08	1.04037e+09	1.06977e+09	1.07016e+09
[(2S,3R,4R,5R,6S)-2-[[(1aS,1bS,2S,5aR,6S,6aS)-1a-(hydroxymethyl)-2-[(2S,3R,4S,5S,6R)-3,4,5-trihydroxy-6-(hydroxymethyl)oxan-2-yl]oxy-2,5a,6,6a-tetrahydro-1bH-oxireno[5,6]cyclopenta[1,3-c]pyran-6-yl]oxy]-4,5-dihydroxy-6-methyloxan-3-yl] (E)-3-(4-hydroxyphenyl)prop-2-enoate	C30H38O16		XIPQZLUSSJDAIC-UYESFEPRSA-N		/	/	/	2.58	653.202	570.3	10.2	NEG	[M-H]-	level2	0	0	0	0	0	0	0	256529	0	99974.6	0	0	28395.2	5.40446e+07	0	7.24369e+06	6.54015e+06	7.32378e+06
3-[5,7-dihydroxy-2-(4-methoxyphenyl)-4-oxo-2,3-dihydrochromen-3-yl]-5,7-dihydroxy-2-(4-methoxyphenyl)-2,3-dihydrochromen-4-one	C32H26O10		BTCICADMSGBCKA-UHFFFAOYSA-N		/	/	/	2.58	569.151	317.9	9.9	NEG	[M-H]-	level2	4.78321e+06	4.68698e+06	4.30161e+06	4.23785e+06	292680	3.95527e+06	1.63493e+07	7.77015e+06	1.5401e+07	8.02156e+07	5.73363e+07	9.22376e+07	2.32169e+07	4.27089e+06	8.55816e+06	2.18945e+07	2.4228e+07	2.11356e+07
Iberin	C5H9NOS2	505-44-2	LELAOEBVZLPXAZ-UHFFFAOYSA-N		HMDB0006095	Organosulfur metabolites	/	2.57	164.021	679.7	9	POS	[M+H]+	level2	1.21251e+07	1.25611e+07	1.32475e+07	1.13661e+07	1.0568e+07	1.09638e+07	1.13454e+07	1.11548e+07	1.04198e+07	1.21728e+07	1.31302e+07	1.2346e+07	1.31924e+07	1.3383e+07	1.27872e+07	1.05416e+07	1.27032e+07	1.12568e+07
Dihydroisoalantolactone	C15H22O2		YYJRTJYCOMIDIC-UHFFFAOYSA-N		HMDB0035935	Lipids	Terpene lactones	2.57	235.169	485.3	2.5	POS	[M+H]+	level2	3.0701e+06	6.55347e+06	7.42113e+06	6.80046e+06	5.63916e+06	5.08638e+06	7.35602e+06	8.59905e+06	4.40951e+06	2.59241e+06	3.08541e+06	2.04895e+06	7.15967e+06	1.67563e+06	8.30795e+06	5.29217e+06	5.40693e+06	5.2242e+06
oxacyclohexadecan-2-one	C15H28O2	106-02-5	FKUPPRZPSYCDRS-UHFFFAOYSA-N		HMDB0034455	Phenylpropanoids and polyketides	/	2.57	241.221	415.7	5.9	POS	[M+H]+	level2	1.22868e+07	1.24282e+07	9.99845e+06	9.47738e+06	1.34757e+07	1.10115e+07	1.22453e+07	1.37926e+07	1.13994e+07	2.87638e+06	3.54721e+06	2.8053e+06	1.69982e+06	6.21576e+06	8.88391e+06	9.41776e+06	8.99233e+06	8.76219e+06
Jasmonic_acid	C12H18O3	6894-38-8	ZNJFBWYDHIGLCU-HWKXXFMVSA-N	C08491	HMDB0032797	Lipids	Lineolic acids and derivatives	2.57	211.132	404.1	2.1	POS	[M+H]+	level2	1.71594e+07	2.94179e+07	1.59707e+07	2.45097e+07	2.76005e+07	1.78746e+07	2.54446e+07	4.08134e+07	3.71608e+07	8.43712e+06	1.10865e+07	9.13857e+06	4.34498e+07	4.92999e+06	3.27435e+07	2.41977e+07	2.29569e+07	2.55838e+07
Eupatilin	C18H16O7	22368-21-4	DRRWBCNQOKKKOL-UHFFFAOYSA-N	C10040	HMDB0029469	Phenylpropanoids and polyketides	O-methylated flavonoids	2.57	345.086	329.5	11	POS	[M+H]+	level2	2.15646e+06	4.95776e+06	1.08874e+08	1.19474e+07	9.07436e+06	7.62901e+06	4.4998e+06	3.78273e+06	1.31824e+06	284094	1.63503e+06	407851	2.59402e+06	7.83315e+06	9.65746e+07	1.80436e+07	1.84168e+07	1.88995e+07
Esculin	C15H16O9	531-75-9	XHCADAYNFIFUHF-TVKJYDDYSA-N	C09264	HMDB0030820	Phenylpropanoids and polyketides	Coumarin glycosides	2.57	341.076	269.7	10.8	POS	[M+H]+	level2	2.24499e+07	6.67661e+06	1.25595e+07	2.50988e+07	3.96669e+07	8.1693e+07	2.16504e+07	7.09061e+07	7.0053e+06	781926	929729	588765	3.07074e+07	4.21643e+06	3.29229e+06	1.68366e+07	1.80318e+07	1.76287e+07
Isolupalbigenin	C25H26O5	162616-70-8	FXJPTJQFJYNFKC-UHFFFAOYSA-N		HMDB0304625	Shikimates and Phenylpropanoids|	Isoflavones	2.57	405.175	236.3	10.7	NEG	[M-H]-	level2	5.39187e+06	1.48502e+07	1.7933e+07	6.85734e+06	1.55079e+07	2.57662e+07	1.98679e+07	2.4323e+07	8.47679e+07	2.82999e+07	3.95234e+07	4.63984e+07	6.71547e+06	848687	4.49473e+06	2.41758e+07	2.34896e+07	2.33628e+07
N-Tris(hydroxymethyl)methylglycine	C6H13NO5	5704-04-1	SEQKRHFRPICQDD-UHFFFAOYSA-N		HMDB0259178	Amino acids and Peptides|Amino acids and Peptides	Aminoacids	2.57	180.087	173.7	0.1	POS	[M+H]+	level2	4.06576e+07	2.77181e+07	3.39797e+07	6.95692e+07	7.90947e+07	7.21446e+07	4.67809e+07	3.01774e+07	4.33011e+07	3.57392e+07	6.39698e+07	4.75042e+07	7.14265e+07	1.21614e+07	2.86007e+07	4.97358e+07	4.65179e+07	4.60747e+07
3-Hydroxy-carbofuran	C12H15NO4	16655-82-6	RHSUJRQZTQNSLL-UHFFFAOYSA-N		HMDB0032775	Organoheterocyclic metabolites	/	2.57	238.107	159.8	1.3	POS	[M+H]+	level2	4.61555e+06	4.19662e+06	4.25974e+06	3.59321e+06	4.16065e+06	2.83576e+06	5.36326e+06	3.27493e+06	2.5083e+06	8.52898e+06	9.07956e+06	8.40271e+06	3.8489e+06	758857	4.18743e+06	4.28854e+06	4.36967e+06	4.42036e+06
Dimethyl ulfoxide	C2H6OS	67-68-5	IAZDPXIOMUYVGZ-UHFFFAOYSA-N	C11143	HMDB0002151	Organosulfur metabolites	/	2.57	79.021	54.6	3.3	POS	[M+H]+	level2	4.32704e+07	5.01489e+07	4.21071e+07	4.12348e+07	3.93318e+07	3.59172e+07	7.02043e+07	1.02491e+07	1.13922e+08	5.84065e+06	3.29332e+07	3.47597e+07	6.56886e+07	1.72469e+08	1.05456e+08	4.93552e+07	4.78099e+07	5.21156e+07
Pinostilbenoside	C21H24O8		IIISUZGWBIPYEJ-DXKBKAGUSA-N		/	/	/	2.57	403.139	414.3	2.5	NEG	[M-H]-	level2	1.28323e+06	660540	1.38834e+06	999138	138655	1.03107e+06	1.03552e+06	833077	1.22259e+06	915338	995815	1.52419e+06	379290	2.82817e+08	879076	2.00687e+07	1.92418e+07	2.01409e+07
Sciadopitysin	C33H24O10		YCXRBCHEOFVYEN-UHFFFAOYSA-N		/	/	/	2.57	579.135	297	8.5	NEG	[M-H]-	level2	7.41304e+06	1.58527e+07	8.48969e+06	4.18896e+06	5.64284e+06	7.47998e+06	1.93705e+07	2.9703e+07	1.29516e+07	5.37939e+07	2.59403e+07	4.5346e+07	1.53693e+07	1.97955e+06	1.05011e+07	1.81618e+07	1.7999e+07	1.79108e+07
Feretoside	C17H24O11		WSGPLSDARZNMCW-LPGRTNKPSA-N		/	/	/	2.57	439.106	282.4	9.7	NEG	[M+Cl]-	level2	7.93006e+06	7.94416e+06	2.43042e+07	1.25659e+07	6.02352e+06	4.99693e+07	3.93845e+06	5.39118e+06	1.10158e+06	5.26775e+06	5.58614e+07	7.17011e+06	427135	1.62722e+07	1.13577e+07	1.323e+07	1.48541e+07	1.47739e+07
(2S,3R,4S,5S,6R)-2-[4-[[(3S,4R,5S)-3-hydroxy-5-(4-hydroxy-3-methoxyphenyl)-4-(hydroxymethyl)oxolan-3-yl]methyl]-2-methoxyphenoxy]-6-(hydroxymethyl)oxane-3,4,5-triol	C26H34O12		SXGSYHDLSPXCMU-CTQTXEDXSA-N		/	/	/	2.57	556.238	250.8	1.2	POS	[M+NH4]+	level2	2.01169e+08	1.12985e+08	7.49557e+07	5.83612e+07	1.66013e+07	4.39005e+07	1.01703e+08	1.6063e+08	1.13916e+07	1.90228e+08	8.2397e+07	1.8786e+08	4.54565e+08	2.2389e+07	1.19934e+08	1.20432e+08	1.28485e+08	1.3578e+08
7-Glu Chrysoeriol	C22H22O11		GAMYVSCDDLXAQW-MIUGBVLSSA-N		/	/	/	2.57	461.106	285.1	6	NEG	[M-H]-	level2	8.57728e+08	1.57364e+09	1.5375e+09	1.30382e+09	1.32474e+09	1.21971e+09	6.28226e+08	1.5296e+06	5.09607e+06	3.64115e+07	2.55475e+07	1.072e+07	3.30762e+09	4.08539e+08	2.50455e+09	1.73384e+07	1.58134e+07	1.52055e+07
Malvidin	C17H15O7		KZMACGJDUUWFCH-UHFFFAOYSA-O		/	/	/	2.57	332.087	284.6	8.8	POS	[M+H]+	level2	1.0039e+06	9.14058e+06	1.96045e+07	2.65722e+07	3.82615e+07	1.12277e+07	1.22105e+07	1.13639e+07	5.03336e+06	1.1102e+07	1.0731e+07	1.21003e+07	434904	2.98304e+06	4.80422e+06	1.06875e+07	1.08477e+07	1.113e+07
Simplexoside	C26H30O11		USVLFVSHBLNSOC-WMYFGKAISA-N		/	/	/	2.57	519.185	271.2	2.2	POS	[M+H]+	level2	1.76944e+07	2.10676e+07	1.76003e+07	1.89061e+07	1.13085e+07	2.19524e+07	4.5406e+07	6.13999e+07	2.61424e+07	3.92496e+07	2.56336e+07	4.23515e+07	3.3949e+07	2.64102e+06	1.16164e+07	3.53301e+07	3.7847e+07	3.7404e+07
Physovenine	C14H18N2O3		LXTKNVLLWOLCOV-JSGCOSHPSA-N		/	/	/	2.57	263.139	248.6	1.6	POS	[M+H]+	level2	4.06241e+06	2.91891e+06	3.41542e+06	5.5298e+06	6.61103e+06	3.43553e+06	8.10172e+06	7.26522e+06	1.89954e+07	2.20882e+06	4.32042e+06	2.26128e+06	2.1709e+06	3.42256e+06	3.1204e+06	6.24939e+06	6.03814e+06	5.87089e+06
stepharine	C18H19NO3		OGJKMZVUJJYWKO-CYBMUJFWSA-N		/	/	/	2.57	298.143	230.4	10.8	POS	[M+H]+	level2	658484	529118	2.69874e+06	1.87454e+08	317844	1.06612e+06	970849	794906	646857	542412	2.72551e+06	1.14601e+06	5.58292e+06	792822	569144	1.16176e+07	1.14163e+07	1.13756e+07
Robustine	C12H9NO3		VGVNNMLKTSWBAR-UHFFFAOYSA-N		/	/	/	2.57	216.065	318.6	2	POS	[M+H]+	level2	3.78164e+06	4.38733e+07	6.75395e+07	2.78054e+07	3.19542e+07	3.01733e+07	6.66763e+07	5.02482e+07	1.70994e+07	5.48607e+06	1.03171e+07	3.44478e+06	3.77112e+07	459936	1.41078e+08	3.61658e+07	3.67828e+07	3.70762e+07
gomisin A	C23H28O7		ZWRRJEICIPUPHZ-MYODQAERSA-N		/	/	/	2.57	417.186	213.8	8.6	POS	[M+H]+	level2	1.10321e+06	1.07866e+06	1.3417e+07	1.34833e+07	3.21466e+07	5.54435e+06	1.87765e+07	4.15329e+06	1.27821e+06	446797	6.9199e+06	1.72687e+06	7.77278e+06	451697	2.29422e+06	8.02473e+06	8.4636e+06	8.35421e+06
DEXCHLORPHENIRAMINE	C16H19ClN2	25523-97-1	SOYKEARSMXGVTM-HNNXBMFYSA-N	C06946	HMDB0240218	Organoheterocyclic metabolites	Pheniramines	2.56	273.113	379.6	11.6	NEG	[M-H]-	level2	1.95301e+06	6.94674e+06	683771	4.06655e+06	6.59632e+06	6.78692e+07	1.88227e+06	2.06696e+06	2.31819e+06	963697	81840.5	748072	1.61887e+06	6.83878e+07	548408	9.71758e+06	9.92805e+06	1.01293e+07
Sanguinarine	C20H14NO4	2447-54-3	INVGWHRKADIJHF-UHFFFAOYSA-N	C06162	HMDB0029367	Alkaloids and derivatives	Quaternary benzophenanthridine alkaloids	2.56	333.096	368.9	11	POS	[M+H]+	level2	3.36899e+06	2.45609e+07	2.53189e+07	2.17166e+07	4.06265e+07	2.95045e+07	1.16831e+08	4.42336e+07	2.30783e+08	470751	3.14958e+06	2.81329e+06	1.17631e+06	3.14327e+06	1.07472e+07	4.85414e+07	4.96092e+07	6.61037e+07
Garcinone C	C23H26O7	76996-27-5	HLOCLVMUASBDDP-UHFFFAOYSA-N		HMDB0029511	Organoheterocyclic metabolites	1-benzopyrans	2.56	415.175	303.5	10.9	POS	[M+H]+	level2	1.67891e+07	2.65503e+07	2.50873e+07	2.27149e+07	1.98698e+07	2.98169e+07	2.03173e+07	2.08861e+07	1.24489e+07	1.07151e+07	1.2881e+07	7.87201e+06	2.90989e+07	6.16461e+06	4.43176e+07	2.0271e+07	2.06172e+07	2.11403e+07
Quassimarin	C26H34O11	59938-97-5	FXMIXHYJCNZLFE-UHFFFAOYSA-N	C08777	HMDB0036888	Lipids	Terpene lactones	2.56	523.217	243.1	0.3	POS	[M+H]+	level2	9.2913e+06	6.24484e+06	7.48535e+06	5.77804e+06	1.58111e+06	5.4276e+06	1.43287e+07	2.00571e+07	4.76159e+06	1.22699e+07	1.01745e+07	1.27888e+07	1.2845e+07	1.16562e+06	3.01644e+06	1.07779e+07	1.12068e+07	1.1209e+07
Alpha-Mangostin	C24H26O6	6147-11-1	GNRIZKKCNOBBMO-UHFFFAOYSA-N	C10080	HMDB0035796	Organoheterocyclic metabolites	1-benzopyrans	2.56	409.171	237.2	11.4	NEG	[M-H]-	level2	4.54349e+06	1.55289e+07	5.88293e+06	341462	1.15765e+06	2.36092e+06	1.63178e+06	2.54994e+06	257304	1.41437e+08	8.62835e+07	1.20599e+08	1.301e+06	7.14085e+06	223170	2.31543e+07	2.41042e+07	2.31165e+07
Methylxanthoxylin	C11H14O4	23121-32-6	AAOFJKLTRKOQTQ-UHFFFAOYSA-N		HMDB0034047	Organic oxygen metabolites	Carbonyl metabolites	2.56	211.096	215	2.9	POS	[M+H]+	level2	1.8332e+07	1.42776e+07	6.11802e+06	4.92117e+06	3.2239e+06	4.85976e+06	2.57779e+06	4.39583e+06	1.91503e+06	1.01683e+07	6.86736e+06	8.83476e+06	9.25624e+06	1.34246e+06	6.04689e+06	6.0001e+06	6.15776e+06	5.98715e+06
(E)-3-[2-[(2S,3R,4S,5S,6R)-3,4,5-trihydroxy-6-(hydroxymethyl)oxan-2-yl]oxyphenyl]prop-2-enoic acid	C15H18O8	618-67-7	GVRIYIMNJGULCZ-ZMKUSUEASA-N	C05158	HMDB0033581	Organic oxygen metabolites	Carbohydrates and carbohydrate conjugates	2.56	344.134	75.7	0.6	POS	[M+NH4]+	level2	4.0946e+07	1.78059e+07	6.69009e+07	1.41255e+08	2.04212e+08	7.70997e+07	1.68834e+08	5.17652e+07	4.40295e+07	1.79604e+07	1.12379e+08	3.92511e+07	5.82521e+07	8.86337e+06	1.15815e+07	7.34657e+07	8.28507e+07	7.53682e+07
Lotaustralin	C11H19NO6	534-67-8	WEWBWVMTOYUPHH-GXUZYPEDSA-N		/	Organic oxygen metabolites	Carbohydrates and carbohydrate conjugates	2.56	262.128	57.5	1.9	POS	[M+H]+	level2	4.44535e+07	2.81043e+07	5.86391e+07	8.05617e+07	1.7762e+08	4.29642e+07	7.21893e+07	6.73433e+07	4.36835e+07	1.54905e+07	1.03876e+08	5.47981e+07	5.85018e+07	1.11848e+07	5.26254e+06	6.57346e+07	6.3657e+07	6.72593e+07
(E)-3,7-Dimethyl-2,6-octadienyl_propionate	C13H22O2		BYCHQEILESTMQU-FMIVXFBMSA-N		/	/	/	2.56	211.169	358.4	2.1	POS	[M+H]+	level2	2.14494e+08	4.35282e+08	3.37269e+08	1.01348e+08	1.13339e+08	2.26915e+08	7.79846e+07	8.09401e+07	3.29412e+07	3.76031e+07	3.43025e+07	1.24468e+07	3.43364e+08	1.10548e+07	1.33612e+08	1.48982e+08	1.19374e+08	1.51529e+08
Licoflavone B	C25H26O4		GLDVIKFETPAZNV-UHFFFAOYSA-N		/	/	/	2.56	391.187	219.4	11.5	POS	[M+H]+	level2	1.01934e+06	1.23524e+06	7.89449e+06	1.13518e+07	8.93075e+06	1.53077e+06	2.51877e+07	1.50066e+07	5.4511e+06	3.94411e+06	4.00293e+06	2.38569e+06	2.62238e+06	615560	3.17625e+06	6.00963e+06	6.22922e+06	6.07132e+06
Gastrodin	C13H18O7		PUQSUZTXKPLAPR-UJPOAAIJSA-N		/	/	/	2.56	309.086	342	11.5	POS	[M+Na]+	level2	2.5674e+06	935129	4.69044e+07	7.33091e+07	9.38788e+07	1.56081e+07	8.3255e+07	2.22838e+07	7.06874e+07	9.2196e+06	4.61275e+08	5.65103e+07	3.91941e+06	5.03747e+06	1.40979e+07	6.25889e+07	6.27195e+07	6.27021e+07
aschantin	C22H24O7		ONDWGDNAFRAXCN-VUEDXXQZSA-N		/	/	/	2.56	401.159	311.3	1.6	POS	[M+H]+	level2	6.97212e+07	1.02572e+08	7.31827e+07	9.44101e+07	9.56859e+07	6.92311e+07	2.86255e+07	2.45515e+07	2.11756e+07	3.00534e+07	2.81883e+07	1.91227e+07	5.72623e+07	1.4674e+07	9.26031e+07	5.45911e+07	5.45407e+07	5.53042e+07
Forsythoside A	C29H36O15		DTOUWTJYUCZJQD-UJERWXFOSA-N		/	/	/	2.56	623.192	540.3	11	NEG	[M-H]-	level2	0	0	386371	119134	99587.7	0	715522	363367	0	0	0	0	135007	55693.2	0	3.55729e+06	2.80343e+06	3.10184e+06
2',4'-Dihydroxychalcone	C15H12O3	1776-30-3	JUMSUVHHUVPSOY-RMKNXTFCSA-N		/	Shikimates and Phenylpropanoids|	Chalcones	2.56	241.085	375.8	2	POS	[M+H]+	level2	2.22475e+07	7.33632e+07	5.0624e+07	3.60155e+07	4.47913e+07	1.24854e+08	2.96469e+07	3.88388e+07	6.77232e+07	1.48321e+06	3.20887e+06	1.1742e+06	9.00416e+06	3.41355e+06	1.75764e+07	3.16554e+07	3.40012e+07	3.58758e+07
Osajin	C25H24O5		DCTLJGWMHPGCOS-UHFFFAOYSA-N		/	/	/	2.56	403.16	291.9	11.6	NEG	[M-H]-	level2	1.04186e+07	317518	2.99172e+06	5.67914e+06	5.52635e+06	1.61821e+07	6.45545e+06	6.27244e+06	7.88611e+06	1.81986e+07	1.42199e+07	1.17288e+07	1.55219e+07	1.47176e+07	1.62265e+07	8.54119e+06	8.92012e+06	8.66629e+06
6,7-dimethoxy-2,2-dimethyl-2h-1-benzopyran	C13H16O3		PTIDGSWTMLSGAH-UHFFFAOYSA-N	C09018	HMDB0256742	Organoheterocyclic metabolites	1-benzopyrans	2.55	243.097	161	12.1	POS	[M+Na]+	level2	3.59754e+06	4.60777e+06	6.42271e+06	7.05295e+06	1.95363e+07	9.36629e+06	1.55526e+07	8.82135e+06	1.15806e+07	1.24674e+06	3.27776e+06	1.00418e+06	1.40206e+06	584518	5.0292e+06	6.96876e+06	6.95054e+06	7.13468e+06
(5R)-trans-1,7-diphenyl-5-hydroxy-6-hepten-3-one	C19H20O2		NEQGOKAKPXXESR-YLZCUGDYSA-N		/	/	/	2.55	303.134	238.2	11.4	POS	[M+Na]+	level2	7.04393e+06	1.65028e+06	2.26162e+07	3.71572e+07	3.75051e+07	7.49841e+06	5.26424e+07	6.21275e+06	2.2974e+07	3.5235e+06	2.00013e+07	6.53896e+06	1.10265e+07	1.13978e+07	9.05111e+06	2.23804e+07	2.14883e+07	2.27911e+07
ilicic acid	C15H24O3		FXKCXGBBUBCRPU-QHSBEEBCSA-N		/	/	/	2.55	253.179	436.5	2.8	POS	[M+H]+	level2	5.81765e+06	5.46695e+06	4.33955e+06	9.47828e+06	8.6581e+06	4.28529e+06	6.90306e+06	9.83752e+06	1.22233e+07	2.27381e+06	2.29882e+06	2.12139e+06	1.75551e+07	8.30035e+06	5.89394e+06	6.57015e+06	5.68798e+06	6.38002e+06
Evernic acid	C17H16O7	570-10-5	GODLCSLPZIBRMG-UHFFFAOYSA-N		/	Polyketides	Depsides	2.55	333.096	332.6	1.7	POS	[M+H]+	level2	5.99014e+06	4.82344e+07	3.15328e+07	2.71697e+07	6.35848e+07	3.11349e+07	4.01028e+07	4.78889e+07	8.7722e+07	1.6698e+06	575032	1.30278e+06	1.87292e+06	3.91048e+07	6.89603e+06	2.83989e+07	2.88481e+07	2.94283e+07
Domoic acid	C15H21NO6		VZFRNCSOCOPNDB-AOKDLOFSSA-N		/	/	/	2.55	312.144	100.9	2.5	POS	[M+H]+	level2	1.61771e+07	3.05781e+07	2.28689e+07	6.86681e+06	5.56099e+06	2.40326e+07	1.37508e+07	1.61547e+07	8.41663e+06	7.32771e+06	1.47618e+07	1.08075e+07	2.9337e+07	799261	1.94335e+06	1.69555e+07	1.71728e+07	1.71892e+07
BETA-Febrifugine	C16H19N3O3		FWVHWDSCPKXMDB-GJZGRUSLSA-N		/	/	/	2.55	302.146	412.9	12	POS	[M+H]+	level2	3.73637e+06	2.17416e+07	2.58231e+07	2.62572e+07	3.85428e+07	3.91452e+07	5.39661e+07	4.65834e+07	5.66525e+07	1.15334e+06	1.04782e+06	1.4629e+06	1.06323e+06	5.19926e+07	1.05251e+07	4.05832e+06	3.88777e+06	3.79772e+06
Schizantherin E	C30H34O9		ZNXDFTKQSCEJGE-UHFFFAOYSA-N		/	/	/	2.55	539.231	287.6	1.6	POS	[M+H]+	level2	1.05526e+08	1.29135e+08	6.5844e+07	6.04219e+07	6.89738e+07	9.23232e+07	4.67166e+07	4.62346e+07	1.22913e+07	8.10448e+07	6.05666e+07	5.81379e+07	1.23523e+08	6.26058e+06	8.0534e+07	5.60901e+07	6.04543e+07	6.07755e+07
10-deacetylbaccatin III	C29H36O10		YWLXLRUDGLRYDR-ZHPRIASZSA-N		/	/	/	2.55	567.223	325.1	4.8	POS	[M+Na]+	level2	2.42426e+07	2.28838e+07	1.76773e+07	1.76971e+07	1.44968e+07	2.09225e+07	2.21026e+06	3.74173e+06	1.60448e+06	5.73253e+06	8.24255e+06	3.23765e+06	2.08944e+07	2.01929e+06	2.18851e+07	6.197e+06	6.40231e+06	7.01555e+06
Podophyllotoxin	C22H22O8	477-47-4	YJGVMLPVUAXIQN-XVVDYKMHSA-N	C10874	HMDB0015310	Lignans, neolignans and related metabolites	Podophyllotoxins	2.54	415.138	302.3	2	POS	[M+H]+	level2	1.92001e+07	3.86297e+07	2.83855e+07	2.30721e+07	1.37954e+07	3.91374e+07	6.27064e+06	5.70136e+06	4.58793e+06	7.80334e+06	9.38766e+06	5.93143e+06	2.46045e+07	1.38395e+07	2.28981e+07	1.62221e+07	1.77364e+07	1.76607e+07
4-Aminosalicylic acid	C7H7NO3	65-49-6	WUBBRNOQWQTFEX-UHFFFAOYSA-N	C02518	HMDB0014378	Benzenoids	Benzoic acids and derivatives	2.54	154.05	257.9	1.9	POS	[M+H]+	level2	1.10633e+07	5.25716e+06	1.75771e+07	1.12645e+07	7.25099e+06	5.63886e+06	1.45596e+07	8.4222e+06	5.76255e+06	1.84378e+07	1.1307e+07	2.94008e+06	1.80397e+07	1.96798e+07	7.13307e+07	1.48365e+07	1.49095e+07	1.52983e+07
Armillarilin	C24H30O7	127500-59-8	JGQMXVRWAOSIBE-UHFFFAOYSA-N		HMDB0031673	Lipids	Sesquiterpenoids	2.54	431.202	203.5	10	POS	[M+H]+	level2	4.05536e+06	1.28949e+07	1.74055e+07	5.23796e+06	4.9972e+06	9.24981e+06	1.66787e+07	2.56834e+07	4.258e+06	2.1831e+07	1.16589e+07	1.38935e+07	1.13191e+07	124364	1.45826e+07	1.12925e+07	1.1433e+07	1.15122e+07
Distichonic_acid_A	C10H18N2O8	84495-20-5	SEATYFZPTMHEIW-UHFFFAOYSA-N		HMDB0038752	Organic acids and derivatives	Amino acids, peptides, and analogues	2.54	295.115	137.3	5.5	POS	[M+H]+	level2	3.25687e+06	2.00519e+07	5.52282e+06	7.80524e+06	2.45466e+07	7.21777e+06	6.84809e+06	6.00153e+06	3.83051e+06	3.70423e+06	1.15426e+07	7.54184e+06	1.11121e+06	237281	892852	4.47884e+06	4.65881e+06	5.32871e+06
(2S)-6-[(2S)-5,7-dihydroxy-2-(4-hydroxyphenyl)-4-oxo-2,3-dihydrochromen-8-yl]-5,7-dihydroxy-2-(4-hydroxyphenyl)-2,3-dihydrochromen-4-one	C30H22O10		YBDIZQWDBBOOFB-GOTSBHOMSA-N		/	/	/	2.54	543.131	47.9	6.9	POS	[M+H]+	level2	3.00099e+07	4.09144e+09	2.86944e+09	2.56256e+09	2.30979e+09	2.20149e+09	2.13145e+08	2.63721e+08	2.40161e+07	4.49455e+08	1.07033e+09	3.2926e+08	2.03526e+09	4.06515e+07	1.33306e+09	1.05963e+09	1.16451e+09	1.1396e+09
7-methoxy-6-(1,2,3-trihydroxy-3-methylbutyl)chromen-2-one	C15H18O6		PCSZTTAMZGNQNB-UHFFFAOYSA-N		/	/	/	2.54	317.101	391.7	4.3	POS	[M+Na]+	level2	1.0531e+07	4.80696e+07	1.8601e+07	1.30853e+07	5.55283e+07	3.9415e+07	1.13404e+08	4.98312e+07	1.12954e+08	274106	386811	1.40911e+06	1.62064e+06	7.98701e+06	1.83013e+07	3.95537e+07	4.00762e+07	3.99793e+07
6'-Hydroxy-4,2',3',4'-tetramethoxychalcone	C19H20O6		FRISOFZUHCOQEC-JXMROGBWSA-N		/	/	/	2.54	345.133	272.8	1.5	POS	[M+H]+	level2	1.21455e+07	1.07324e+07	9.70917e+06	9.6303e+06	8.20308e+06	7.94591e+06	8.38507e+06	7.98814e+06	8.06755e+06	5.26927e+06	5.16447e+06	4.34397e+06	2.7964e+07	4.28192e+06	4.81135e+07	1.15564e+07	1.21509e+07	1.21641e+07
Gigantol	C16H18O4		SDXKZPQOVUDXIY-UHFFFAOYSA-N		/	/	/	2.54	275.123	63.9	12.3	POS	[M+H]+	level2	4.00148e+06	7.38489e+06	4.16488e+07	1.43628e+07	1.6617e+07	3.06568e+07	4.34135e+07	2.3749e+07	1.21917e+07	9.93121e+06	2.17968e+07	4.32512e+06	7.18025e+06	1.23904e+06	2.01945e+07	1.95443e+07	1.84665e+07	2.31475e+07
Prunin	C21H22O10		DLIKSSGEMUFQOK-SFTVRKLSSA-N		/	/	/	2.54	435.134	49.2	12.5	POS	[M+H]+	level2	8.97805e+08	5.62936e+07	3.30854e+07	7.45935e+07	5.64664e+07	6.49612e+07	6.25282e+06	8.39877e+06	3.53889e+07	1.4231e+07	3.83307e+07	1.16461e+07	2.7972e+07	2.03532e+07	3.35127e+07	1.56826e+08	1.53863e+08	1.01147e+08
3-Hydroxy-2-(3-(4-hydroxyphenyl)propanoyl)-5-methoxyphenyl .beta.-D-glucopyranoside	C22H26O10		PQCIBORQLVRFMR-MIUGBVLSSA-N		/	Shikimates and Phenylpropanoids|	Chalcones	2.54	449.144	308.4	1.9	NEG	[M-H]-	level2	1.88162e+08	9.68526e+07	7.02566e+07	4.46657e+07	3.11602e+07	3.15458e+07	1.12965e+08	2.51733e+08	1.0873e+08	2.32851e+08	6.45195e+07	2.65746e+08	1.52231e+08	5.61863e+06	1.82325e+07	1.13735e+08	1.21866e+08	1.23018e+08
1-(3,4-dihydroxyphenyl)-6,7-dihydroxy-1,2-dihydronaphthalene-2,3-dicarboxylic acid	C18H14O8		WJMFXQBNYLYADA-UHFFFAOYSA-N		/	/	/	2.54	357.06	280.8	3	NEG	[M-H]-	level2	1.36699e+07	8.02931e+06	8.20609e+06	6.48919e+06	5.29905e+06	5.41456e+06	1.20363e+07	5.73711e+06	6.86997e+06	0	576806	175922	4.78951e+06	6.81475e+08	2.3407e+07	2.90915e+07	2.87751e+07	3.57649e+07
2,8-dimethyl-2-[(3E,7E)-4,8,12-trimethyltrideca-3,7,11-trien-1-yl]-3,4-dihydro-2H-1-benzopyran-6-ol	C27H40O2		ODADKLYLWWCHNB-QRCIITMISA-N		/	/	/	2.54	395.291	546.2	12.8	NEG	[M-H]-	level2	209005	1.18145e+06	1.794e+06	3.17406e+06	3.9325e+06	5.70988e+06	9.56926e+06	1.89455e+07	1.51728e+06	9.86871e+06	9.33698e+06	1.0407e+07	612567	1.80315e+06	951506	4.31452e+06	4.64259e+06	4.47688e+06
Podorhizol_beta-D-glucoside	C28H34O13		IETDTZKBVWFSKR-XYEVPOBGSA-N		/	/	/	2.54	579.207	257.7	1.3	POS	[M+H]+	level2	1.19826e+07	2.06284e+07	1.18353e+07	4.62762e+06	2.6132e+06	4.49186e+06	5.45159e+06	9.47324e+06	3.45357e+06	3.45983e+07	3.06677e+07	2.87045e+07	6.1009e+07	8.74311e+06	1.238e+07	1.66651e+07	1.75048e+07	1.73861e+07
Aknadicine	C19H23NO5		KTRLYLXLXTXHPM-RBUKOAKNSA-N		/	/	/	2.54	346.164	420.2	1.9	POS	[M+H]+	level2	845435	3.97838e+06	3.72066e+06	3.41633e+06	1.04694e+07	4.27249e+07	4.9897e+07	4.98235e+07	9.25977e+07	95923.3	1.26597e+06	578788	761495	873140	2.05268e+06	1.76773e+07	1.86174e+07	1.7698e+07
Wulignan A1	C20H22O5		PSFZYOUCEGTRJM-RMDKCXRXSA-N		/	/	/	2.54	343.154	393	10.1	POS	[M+H]+	level2	9.58417e+06	5.53156e+07	4.2657e+07	6.74629e+07	2.79964e+07	8.4997e+07	1.92363e+07	2.34971e+07	6.02029e+06	1.49212e+06	3.23636e+06	2.2556e+06	6.26332e+06	1.86981e+06	1.81747e+07	1.93162e+07	2.00283e+07	1.98726e+07
Diisopropyl methylphosphonate	C7H17O3P	1445-75-6	WOAFDHWYKSOANX-UHFFFAOYSA-N		HMDB0251357	Organic acids and derivatives	Phosphonic acid diesters	2.53	181.101	671.2	13	POS	[M+H]+	level2	1.61613e+07	1.75917e+07	1.70759e+07	1.79123e+07	1.49633e+07	1.84776e+07	1.83271e+07	1.81897e+07	1.23557e+07	1.95382e+07	1.57734e+07	1.63858e+07	1.7193e+07	1.95206e+07	1.66007e+07	1.76181e+07	1.64916e+07	1.90983e+07
Octopamine, N-feruloyl-	C18H19NO5	66648-44-0	VJSCHQMOTSXAKB-YCRREMRBSA-N		HMDB0032805	Phenylpropanoids and polyketides	Hydroxycinnamic acids and derivatives	2.53	330.133	458.4	9	POS	[M+H]+	level2	2.34692e+06	2.4789e+07	1.46304e+07	9.04442e+06	1.09617e+07	4.85531e+06	1.83655e+07	1.19175e+07	1.03746e+08	0	0	0	604933	206011	9.15156e+06	1.8403e+07	1.87871e+07	1.90981e+07
2,6-Di-tert-butylbenzoquinone	C14H20O2	719-22-2	RDQSIADLBQFVMY-UHFFFAOYSA-N		HMDB0013817	Terpenoids	/	2.53	221.153	409.8	2	POS	[M+H]+	level2	1.57102e+07	2.18742e+07	1.38172e+07	2.72217e+07	1.95445e+07	1.25647e+07	2.68101e+07	4.37162e+07	2.06034e+07	5.80299e+06	7.51937e+06	5.39866e+06	3.50792e+07	2.14306e+06	1.21221e+07	1.73548e+07	1.786e+07	1.75444e+07
4-methoxy-6-prop-2-enyl-1,3-benzodioxole	C11H12O3	607-91-0	BNWJOHGLIBDBOB-UHFFFAOYSA-N	C10480	HMDB0035873	Organoheterocyclic metabolites	/	2.53	193.085	311.9	2.5	POS	[M+H]+	level2	8.04607e+06	1.84225e+07	1.0324e+07	8.02525e+06	6.76195e+06	5.72113e+06	7.25928e+06	6.15051e+06	5.79073e+06	5.00191e+06	5.64183e+06	6.27985e+06	1.10292e+07	1.54341e+07	2.11715e+07	8.38733e+06	8.65596e+06	8.91113e+06
valeramide	C5H11NO		IPWFJLQDVFKJDU-UHFFFAOYSA-N	C01842	HMDB0256275	Lipids	Fatty amides	2.53	102.091	207.1	1.9	POS	[M+H]+	level2	2.85139e+06	1.23362e+08	2.23289e+06	1.14207e+08	6.12084e+06	1.1456e+08	6.19926e+06	4.39161e+06	4.18292e+06	1.23042e+08	1.2467e+08	1.16742e+08	3.57019e+06	8.34127e+06	4.58104e+06	4.77885e+06	4.63878e+06	2.80158e+06
Norcimifugin	C15H16O6		FHCHSXPHLRBEBR-LBPRGKRZSA-N		/	/	/	2.53	291.087	275.9	2.5	NEG	[M-H]-	level2	1.03182e+07	1.48613e+07	2.04237e+07	3.21817e+07	1.9718e+07	3.67204e+07	1.81654e+07	3.4246e+07	1.5425e+07	1.46519e+06	4.96904e+06	1.45831e+06	9.82893e+06	3.43337e+07	1.35383e+07	1.93826e+07	1.8673e+07	1.93849e+07
Kanzonol C	C25H28O4		CBGDCCSHOGQUSW-MDWZMJQESA-N		/	/	/	2.53	391.196	275.5	11.9	NEG	[M-H]-	level2	9.07734e+06	3.43403e+07	2.36142e+07	3.61134e+07	4.01799e+07	2.51503e+07	6.7854e+07	3.50047e+07	3.69129e+08	2.21645e+06	5.54125e+06	3.81491e+06	1.07037e+07	354613	4.28977e+07	2.83764e+07	2.72478e+07	2.84807e+07
Brevilin A	C20H26O5		KUPPZVXLWANEJJ-UXPPPGSFSA-N		/	/	/	2.53	369.155	241.9	13.1	POS	[M+Na]+	level2	1.78155e+06	1.43896e+07	4.67293e+07	3.40503e+06	5.48892e+06	8.02028e+06	2.89495e+07	2.34767e+07	2.17645e+07	2.5488e+06	4.09806e+06	1.77683e+06	3.04769e+06	587961	1.70853e+07	1.27662e+07	1.30508e+07	1.32002e+07
Isobavachin	C20H20O4		KYFBXCHUXFKMGQ-IBGZPJMESA-N		/	/	/	2.53	323.134	233.1	13.3	NEG	[M-H]-	level2	9.34452e+07	1.48872e+08	1.16344e+08	1.02393e+08	1.05205e+08	2.92157e+08	1.37433e+08	1.83381e+08	1.3545e+08	3.96416e+07	2.8202e+07	4.04272e+07	3.13498e+07	3.90072e+08	4.35065e+07	1.25037e+08	9.86047e+07	1.00729e+08
Deidaclin	C12H17NO6		HBCFZAXOSTUEHA-ZSOJELSESA-N		/	/	/	2.53	272.113	196	1.4	POS	[M+H]+	level2	2.70319e+06	1.73801e+06	3.09634e+07	5.05042e+07	2.67524e+07	5.05607e+06	2.50845e+07	7.19832e+06	4.36604e+06	858688	6.90136e+06	1.3273e+06	1.84441e+07	1.25374e+06	4.03193e+08	3.7397e+07	3.85058e+07	3.78336e+07
Auxin_a	C18H32O5		RKOUCPMGBBKLNK-UHFFFAOYSA-N		HMDB0038483	Lipids	Monoterpenoids	2.52	329.232	403.3	1.5	POS	[M+H]+	level2	9.72147e+06	1.10607e+07	1.03203e+07	1.33962e+07	1.35574e+07	1.04963e+07	1.23098e+07	1.26317e+07	1.522e+07	4.12747e+06	6.14678e+06	4.53843e+06	2.9137e+07	2.96312e+06	2.39061e+07	1.05904e+07	1.14226e+07	1.14836e+07
Picropodophyllotoxin	C22H22O8		YJGVMLPVUAXIQN-UHFFFAOYSA-N		HMDB0246672	Lignans, neolignans and related metabolites	Podophyllotoxins	2.52	415.142	295.7	4.8	POS	[M+H]+	level2	1.06096e+06	2.82469e+06	1.6049e+06	1.21522e+06	1.31491e+06	4.68915e+06	1.94035e+06	1.34056e+06	1.70375e+06	1.43054e+06	1.33439e+06	1.37088e+06	2.19545e+06	2.95852e+06	3.00129e+06	1.51046e+06	1.56826e+06	1.56393e+06
8-Desoxygartanin	C23H24O5	33390-41-9	GVQOVMKBYJKZSY-UHFFFAOYSA-N		HMDB0030701	Shikimates and Phenylpropanoids|	Plant xanthones	2.52	379.16	244.9	13.8	NEG	[M-H]-	level2	2.2662e+07	4.62515e+06	8.05454e+06	8.33685e+06	6.68839e+06	3.27133e+07	2.62199e+07	3.87071e+07	3.7267e+06	5.21402e+07	2.0875e+07	4.22287e+07	5.23701e+06	386794	2.05503e+06	1.81603e+07	1.92192e+07	1.83028e+07
Glomeratose A	C24H34O15		PQHNJDATPYXLIX-GFBDJRIRSA-N		/	/	/	2.52	585.175	412.3	9.1	POS	[M+Na]+	level2	35846.8	6.57414e+06	2.82676e+06	9.25248e+06	1.92061e+07	7.46994e+06	2.6937e+07	3.20589e+07	1.23916e+07	0	0	0	60456.9	1.78418e+06	1.94874e+06	5.61981e+06	9.31333e+06	9.23932e+06
kampferol-7-O-hexosyl(1-2)deoxyhexoside	C27H30O15		ZEJXENDZTYVXDP-UHFFFAOYSA-N		/	/	/	2.52	593.114	265	13.6	NEG	[M-H]-	level2	1.90906e+08	1.24427e+09	1.27706e+09	4.57034e+08	1.92457e+08	9.07377e+08	2.91222e+09	3.78164e+09	1.80954e+08	1.51865e+07	8.26758e+06	2.33829e+07	1.75658e+07	362145	1.18215e+07	7.72934e+08	7.84488e+08	8.12319e+08
Melittoside	C21H32O15		LZKBAGSBRBMVBE-GVKBFFPQSA-N		/	/	/	2.52	523.166	83.5	0.3	NEG	[M-H]-	level2	4.93473e+06	917993	1.27326e+06	415617	257765	302361	6.41457e+06	1.31218e+07	1.53602e+06	7.30562e+06	1.91203e+06	3.45322e+06	1.81846e+07	723750	311654	3.06642e+06	4.71082e+06	3.99607e+06
santin	C18H16O7		DWZAJFZEYZIHPO-UHFFFAOYSA-N		/	/	/	2.52	345.124	38.5	8.3	POS	M-H	level2	1.35688e+07	1.24961e+07	1.28777e+07	1.65228e+07	1.46727e+07	1.36201e+07	1.73842e+07	1.49477e+07	7.31301e+06	1.23483e+07	1.32309e+07	1.73957e+07	1.00912e+07	6.56176e+06	1.2227e+07	1.66528e+07	1.80494e+07	1.98462e+07
Schisandrin C	C22H24O6		HTBWBWWADZJXID-TXEJJXNPSA-N		/	/	/	2.52	385.175	308.8	13.6	POS	[M+H]+	level2	1.21049e+06	1.39999e+06	1.3239e+06	1.47283e+06	1.47986e+06	1.52831e+06	1.14092e+06	1.01691e+06	794005	1.76084e+06	1.81657e+06	1.23687e+06	2.39604e+06	3.39463e+08	2.40274e+06	2.007e+07	2.14945e+07	2.09731e+07
Lappaol_B	C31H34O9		KNSPNZVXPUCWMJ-WHNHDLKRSA-N		/	/	/	2.52	551.223	209.7	8.4	POS	[M+H]+	level2	953217	822255	299358	802031	207070	838407	2.12542e+06	6.38843e+06	1.34254e+06	2.45152e+07	1.36123e+07	1.69258e+07	433440	0	203967	2.81953e+06	2.8597e+06	3.3268e+06
Eriocitrin	C27H32O15		OMQADRGFMLGFJF-MNPJBKLOSA-N		/	/	/	2.52	597.187	68.1	11.7	POS	[M+H]+	level2	4.87177e+07	5.38364e+06	3.6871e+06	6.62689e+06	4.23188e+06	1.33182e+07	109009	633503	1.13496e+06	6.90569e+06	1.56938e+07	3.38405e+06	2.75824e+06	3.06916e+06	5.56806e+06	1.73618e+07	1.3975e+07	1.74765e+07
[truncated: 356 more rows]

## Sheet: Table S2
Supplementary Table 2. Model informations of OPLS-DA.
Model	Type	R2X	R2Y	Q2
Q vs D	OPLS-DA	0.788	0.998	0.88
[truncated: 3 more rows]

## Sheet: Table S3
Supplementary Table 3. Differentially expressed metabolites in each group.
[truncated: 1,129 more rows]
